# Supplementary material for: Crystal structure of bis­[μ-(4-meth­oxy­phen­yl)methane­thiol­ato-κ2 S:S]bis­[chlorido­(η6-1-isopropyl-4-methyl­benzene)­ruthenium(II)] chloro­form disolvate
Source: Acta Crystallogr E Crystallogr Commun. 2015 Sep 26;71(Pt 10):1216–8. doi: 10.1107/S2056989015017399 (PMC4647371; doi:10.1107/S2056989015017399)
Supplement: Supplementary file 1 [file e-71-01216-sup1.cif]

##############################################################################
#                                                                            #
# This CIF contains the data in a paper accepted for publication in          #
# Acta Crystallographica Section E. It conforms to the requirements of       #
# Notes for Authors for Acta Crystallographica Section E, and has been       #
# peer reviewed under the auspices of the IUCr Commission on Journals.       #
#                                                                            #
# Full details of the Crystallographic Information File format               #
# are given in the paper "The Crystallographic Information File (CIF):       #
# a New Standard Archive File for Crystallography" by S. R. Hall, F. H.      #
# Allen and I. D. Brown [Acta Cryst. (1991), A47, 655-685].                  #
#                                                                            #
# The current version of the core CIF dictionary is obtainable from          #
# ftp://ftp.iucr.org/pub/cif_core.dic.                                       #
#                                                                            #
# Software is freely available for graphical display of the structure(s)     #
# in this CIF. For information consult the CIF software page                 #
# http://www.iucr.org/resources/cif/software.                                #
#                                                                            #
# This file may be used for bona fide research purposes within the           #
# scientific community so long as proper attribution is given to the journal # 
# article from which it was obtained.                                        #
#                                                                            #
##############################################################################
data_I
_audit_creation_method     'SHELXL-2014/7'
_chemical_name_systematic
;
Bis[\m-(4-methoxyphenyl)methanethiolato-\k^2^<i>S</i>:<i>S</i>]\
bis[chlorido(\h^6^-1-isopropyl-4-methylbenzene)ruthenium(II)]
chloroform disolvate
;
_chemical_name_common     ?
_chemical_formula_moiety     'C36 H46 Cl2 O2 Ru2 S2, 2(C H Cl3)'
_chemical_formula_sum     'C38 H48 Cl8 O2 Ru2 S2'
_chemical_formula_iupac     '[Ru2 (C8 H9 O S)2 Cl2 (C10 H14)2], 2C H Cl3'
_chemical_formula_weight     1086.62
_chemical_melting_point     ?
_symmetry_cell_setting     triclinic
_symmetry_space_group_name_H-M     'P -1'
_symmetry_space_group_name_Hall     '-P 1'
_shelx_space_group_comment
;
The symmetry employed for this shelxl refinement is uniquely defined
by the following loop, which should always be used as a source of
symmetry information in preference to the above space-group names.
They are only intended as comments.
;
loop_
    _symmetry_equiv_pos_as_xyz
    'x, y, z'
    '-x, -y, -z'
_cell_length_a     10.034(2)
_cell_length_b     10.070(2)
_cell_length_c     12.124(2)
_cell_angle_alpha     112.75(3)
_cell_angle_beta     95.58(3)
_cell_angle_gamma     98.51(3)
_cell_volume     1101.2(4)
_cell_formula_units_Z     1
_cell_measurement_reflns_used     8000
_cell_measurement_theta_min     2.05
_cell_measurement_theta_max     28.85
_cell_measurement_temperature     173(2)
_exptl_crystal_description     block
_exptl_crystal_colour     orange
_exptl_crystal_size_max     0.24
_exptl_crystal_size_mid     0.21
_exptl_crystal_size_min     0.19
_exptl_crystal_density_diffrn     1.639
_exptl_crystal_density_meas     ?
_exptl_crystal_density_method     ?
_exptl_crystal_F_000     548
_exptl_absorpt_coefficient_mu     1.299
_exptl_absorpt_correction_type     empirical
_exptl_absorpt_process_details
;
(Walker & Stuart, 1983)
;
_shelx_estimated_absorpt_T_min     ?
_shelx_estimated_absorpt_T_max     ?
_exptl_absorpt_correction_T_min     0.655
_exptl_absorpt_correction_T_max     0.819
_exptl_special_details
;
A crystal was mounted at 173 K on a Stoe Image Plate Diffraction System (Stoe &
Cie, 2000) using Mo <i>K</i>\a graphite monochromated radiation. Image plate
distance 100 mm, \f oscillation scans 0 - 180\%, step \D\f = 1.2\%, 5 minutes
per frame.
Reflections were merged by <i>SHELXL</i> according to the crystal class for the
calculation of statistics and refinement.
_reflns_Friedel_fraction is defined as the number of unique Friedel pairs
measured divided by the number that would be possible theoretically, ignoring
centric projections and systematic absences.
;
_diffrn_ambient_temperature     173(2)
_diffrn_radiation_type     MoK\a
_diffrn_radiation_wavelength     0.71073
_diffrn_measurement_device_type     'STOE IPDS'
_diffrn_measurement_method     'phi oscillation'
_diffrn_detector_area_resol_mean     0.81
_diffrn_reflns_number     13000
_diffrn_reflns_av_R_equivalents     0.0575
_diffrn_reflns_theta_min     1.848
_diffrn_reflns_theta_max     29.314
_diffrn_reflns_theta_full     25.242
_diffrn_measured_fraction_theta_max     0.960
_diffrn_measured_fraction_theta_full     0.978
_diffrn_reflns_limit_h_min     -11
_diffrn_reflns_limit_h_max     13
_diffrn_reflns_limit_k_min     -13
_diffrn_reflns_limit_k_max     13
_diffrn_reflns_limit_l_min     -16
_diffrn_reflns_limit_l_max     16
_refine_special_details
;
Refinement of <i>F</i>^2^ against ALL reflections. The weighted <i>R</i>-factor
<i>wR</i> and goodness of fit <i>S</i> are based on <i>F</i>^2^, conventional
<i>R</i>-factors <i>R</i> are based on <i>F</i>, with <i>F</i> set to zero for
negative <i>F</i>^2^. The threshold expression of <i>F</i>^2^ >
\s(<i>F</i>^2^) is used only for calculating <i>R</i>-factors(gt) <i>etc</i>.
and is not relevant to the choice of reflections for refinement.
<i>R</i>-factors based on <i>F</i>^2^ are statistically about twice as large
as those based on <i>F</i>, and <i>R</i>- factors based on ALL data will be
even larger.
;
_reflns_number_total     5787
_reflns_number_gt     4504
_reflns_threshold_expression     'I > 2\s(I)'
_refine_ls_structure_factor_coef     Fsqd
_refine_ls_matrix_type     full
_refine_ls_R_factor_all     0.0530
_refine_ls_R_factor_gt     0.0386
_refine_ls_wR_factor_gt     0.0868
_refine_ls_wR_factor_ref     0.0917
_refine_ls_goodness_of_fit_ref     0.965
_refine_ls_restrained_S_all     0.965
_refine_ls_number_reflns     5787
_refine_ls_number_parameters     239
_refine_ls_number_restraints     0
_refine_ls_hydrogen_treatment     constr
_refine_ls_weighting_scheme     calc
_refine_ls_weighting_details
                      'w=1/[\s^2^(Fo^2^)+(0.0470P)^2^] where P=(Fo^2^+2Fc^2^)/3'
_atom_sites_solution_hydrogens     geom
_atom_sites_solution_primary     ?
_atom_sites_solution_secondary     ?
_refine_ls_shift/su_max     0.000
_refine_ls_shift/su_mean     0.000
_refine_diff_density_max     0.941
_refine_diff_density_min     -1.470
_refine_ls_extinction_method     none
_refine_ls_extinction_coef     .
loop_
    _atom_type_symbol
    _atom_type_description
    _atom_type_scat_dispersion_real
    _atom_type_scat_dispersion_imag
    _atom_type_scat_source
    'C' 'C' 0.0033 0.0016
                         'International Tables Vol C Tables 4.2.6.8 and 6.1.1.4'
    'H' 'H' 0.0000 0.0000
                         'International Tables Vol C Tables 4.2.6.8 and 6.1.1.4'
    'O' 'O' 0.0106 0.0060
                         'International Tables Vol C Tables 4.2.6.8 and 6.1.1.4'
    'S' 'S' 0.1246 0.1234
                         'International Tables Vol C Tables 4.2.6.8 and 6.1.1.4'
    'Cl' 'Cl' 0.1484 0.1585
                         'International Tables Vol C Tables 4.2.6.8 and 6.1.1.4'
    'Ru' 'Ru' -1.2594 0.8363
                         'International Tables Vol C Tables 4.2.6.8 and 6.1.1.4'
_computing_data_collection
;
EXPOSE (IPDS Software; Stoe & Cie, 2000)
;
_computing_cell_refinement
;
CELL (IPDS Software; Stoe & Cie, 2000)
;
_computing_data_reduction
;
INTEGRATE (IPDS Software; Stoe & Cie, 2000)
;
_computing_structure_solution
;
SHELXS-97 (Sheldrick, 2008)
;
_computing_structure_refinement
;
SHELXL-2014/7 (Sheldrick, 2015)
;
_computing_molecular_graphics
;
ORTEP-3 for Windows (Farrugia, 2012)
;
_computing_publication_material
;
SHELXL-2014/7 (Sheldrick, 2015)
;
loop_
    _atom_site_type_symbol
    _atom_site_label
    _atom_site_fract_x
    _atom_site_fract_y
    _atom_site_fract_z
    _atom_site_U_iso_or_equiv
    _atom_site_adp_type
    _atom_site_calc_flag
    _atom_site_occupancy
    _atom_site_disorder_assembly
    _atom_site_disorder_group
    C C1 0.7926(3) 0.4925(4) -0.0177(3) 0.0255(6) Uani d 1 . .
    H H1A 0.8508 0.4762 0.0426 0.031 Uiso calc 1 . .
    H H1B 0.7565 0.3986 -0.0855 0.031 Uiso calc 1 . .
    C C2 0.8739(3) 0.5957(4) -0.0603(3) 0.0247(6) Uani d 1 . .
    C C3 0.9603(3) 0.7265(4) 0.0208(3) 0.0282(7) Uani d 1 . .
    H H3 0.9717 0.7483 0.1035 0.034 Uiso calc 1 . .
    C C4 1.0290(3) 0.8237(4) -0.0184(3) 0.0314(7) Uani d 1 . .
    H H4 1.0850 0.9107 0.0376 0.038 Uiso calc 1 . .
    C C5 1.0151(3) 0.7924(4) -0.1422(3) 0.0297(7) Uani d 1 . .
    C C6 0.9324(3) 0.6622(4) -0.2252(3) 0.0326(7) Uani d 1 . .
    H H6 0.9230 0.6397 -0.3079 0.039 Uiso calc 1 . .
    C C7 0.8633(3) 0.5650(4) -0.1833(3) 0.0303(7) Uani d 1 . .
    H H17 0.8086 0.4771 -0.2393 0.036 Uiso calc 1 . .
    C C8 1.0626(4) 0.8763(5) -0.2960(4) 0.0471(10) Uani d 1 . .
    H H8A 1.0848 0.7849 -0.3464 0.071 Uiso calc 1 . .
    H H8B 1.1185 0.9558 -0.3056 0.071 Uiso calc 1 . .
    H H8C 0.9679 0.8746 -0.3195 0.071 Uiso calc 1 . .
    C C9 0.2694(4) 0.9102(5) 0.3930(4) 0.0423(9) Uani d 1 . .
    H H9 0.3270 0.8367 0.3788 0.051 Uiso calc 1 . .
    C C10 0.5851(3) 0.3518(4) 0.2545(3) 0.0260(7) Uani d 1 . .
    C C11 0.4405(4) 0.2937(4) 0.2169(3) 0.0294(7) Uani d 1 . .
    H H11 0.3833 0.3152 0.2747 0.035 Uiso calc 1 . .
    C C12 0.3845(3) 0.2066(4) 0.0967(3) 0.0273(7) Uani d 1 . .
    H H12 0.2906 0.1703 0.0758 0.033 Uiso calc 1 . .
    C C13 0.4679(3) 0.1709(3) 0.0033(3) 0.0242(6) Uani d 1 . .
    C C14 0.6104(3) 0.2285(4) 0.0405(3) 0.0247(6) Uani d 1 . .
    H H14 0.6674 0.2094 -0.0175 0.030 Uiso calc 1 . .
    C C15 0.6681(3) 0.3150(4) 0.1645(3) 0.0243(6) Uani d 1 . .
    H H15 0.7624 0.3478 0.1864 0.029 Uiso calc 1 . .
    C C16 0.6405(4) 0.4500(5) 0.3870(3) 0.0371(8) Uani d 1 . .
    H H16 0.5723 0.5092 0.4176 0.044 Uiso calc 1 . .
    C C17 0.7731(5) 0.5567(5) 0.4064(4) 0.0516(11) Uani d 1 . .
    H H17A 0.8449 0.5032 0.3844 0.077 Uiso calc 1 . .
    H H17B 0.7962 0.6241 0.4902 0.077 Uiso calc 1 . .
    H H17C 0.7621 0.6105 0.3569 0.077 Uiso calc 1 . .
    C C18 0.6510(5) 0.3546(6) 0.4589(4) 0.0528(12) Uani d 1 . .
    H H18A 0.5627 0.2956 0.4491 0.079 Uiso calc 1 . .
    H H18B 0.6824 0.4168 0.5433 0.079 Uiso calc 1 . .
    H H18C 0.7144 0.2918 0.4293 0.079 Uiso calc 1 . .
    C C19 0.4071(4) 0.0830(4) -0.1272(3) 0.0360(8) Uani d 1 . .
    H H19A 0.4595 0.1167 -0.1768 0.054 Uiso calc 1 . .
    H H19B 0.3145 0.0947 -0.1409 0.054 Uiso calc 1 . .
    H H19C 0.4081 -0.0189 -0.1477 0.054 Uiso calc 1 . .
    O O1 1.0868(3) 0.8961(3) -0.1727(3) 0.0419(6) Uani d 1 . .
    S S1 0.65082(7) 0.57453(8) 0.04876(7) 0.02020(15) Uani d 1 . .
    Cl Cl1 0.46757(8) 0.64213(9) 0.25227(7) 0.02648(16) Uani d 1 . .
    Cl Cl2 0.33078(13) 1.05269(14) 0.53676(10) 0.0565(3) Uani d 1 . .
    Cl Cl3 0.09992(13) 0.82576(14) 0.38522(11) 0.0576(3) Uani d 1 . .
    Cl Cl4 0.27665(14) 0.97961(17) 0.28011(11) 0.0623(3) Uani d 1 . .
    Ru Ru1 0.50634(2) 0.41162(3) 0.10619(2) 0.01824(7) Uani d 1 . .
loop_
    _atom_site_aniso_label
    _atom_site_aniso_U_11
    _atom_site_aniso_U_22
    _atom_site_aniso_U_33
    _atom_site_aniso_U_12
    _atom_site_aniso_U_13
    _atom_site_aniso_U_23
    C1 0.0191(14) 0.0273(18) 0.0344(17) 0.0071(12) 0.0081(12) 0.0157(15)
    C2 0.0176(13) 0.0288(18) 0.0326(16) 0.0072(12) 0.0081(12) 0.0157(14)
    C3 0.0246(15) 0.0313(19) 0.0302(16) 0.0052(13) 0.0046(13) 0.0140(15)
    C4 0.0245(16) 0.0288(19) 0.0375(18) 0.0003(13) 0.0042(14) 0.0120(16)
    C5 0.0234(15) 0.0292(19) 0.0413(19) 0.0046(13) 0.0132(14) 0.0180(16)
    C6 0.0268(16) 0.042(2) 0.0302(17) 0.0061(15) 0.0091(13) 0.0154(16)
    C7 0.0265(16) 0.0290(19) 0.0327(17) 0.0021(13) 0.0087(14) 0.0100(15)
    C8 0.045(2) 0.057(3) 0.054(2) 0.0045(19) 0.0187(19) 0.038(2)
    C9 0.048(2) 0.040(2) 0.037(2) 0.0147(19) 0.0076(18) 0.0118(18)
    C10 0.0295(16) 0.0318(18) 0.0266(15) 0.0132(13) 0.0079(13) 0.0191(15)
    C11 0.0337(17) 0.0343(19) 0.0338(17) 0.0137(14) 0.0159(14) 0.0236(16)
    C12 0.0243(15) 0.0214(17) 0.0428(19) 0.0030(12) 0.0072(13) 0.0202(15)
    C13 0.0315(16) 0.0122(14) 0.0285(15) 0.0005(12) 0.0010(13) 0.0101(13)
    C14 0.0282(15) 0.0224(16) 0.0331(16) 0.0141(13) 0.0139(13) 0.0162(14)
    C15 0.0236(14) 0.0250(17) 0.0311(16) 0.0118(12) 0.0055(12) 0.0160(14)
    C16 0.044(2) 0.047(2) 0.0249(16) 0.0214(18) 0.0061(15) 0.0161(17)
    C17 0.056(3) 0.050(3) 0.034(2) 0.009(2) -0.0070(19) 0.006(2)
    C18 0.063(3) 0.079(4) 0.036(2) 0.034(3) 0.015(2) 0.035(2)
    C19 0.046(2) 0.0240(19) 0.0357(19) 0.0037(15) 0.0020(16) 0.0123(16)
    O1 0.0349(14) 0.0449(17) 0.0514(16) -0.0023(12) 0.0138(12) 0.0275(14)
    S1 0.0175(3) 0.0209(4) 0.0245(4) 0.0040(3) 0.0043(3) 0.0116(3)
    Cl1 0.0281(4) 0.0250(4) 0.0260(4) 0.0070(3) 0.0072(3) 0.0088(3)
    Cl2 0.0583(7) 0.0529(7) 0.0386(5) 0.0077(5) 0.0022(5) 0.0004(5)
    Cl3 0.0537(6) 0.0547(7) 0.0578(7) 0.0009(5) 0.0024(5) 0.0211(6)
    Cl4 0.0711(8) 0.0793(9) 0.0511(6) 0.0268(7) 0.0240(6) 0.0348(7)
    Ru1 0.01758(11) 0.01881(13) 0.02142(12) 0.00467(8) 0.00493(8) 0.01074(10)
_geom_special_details
;
All e.s.d.'s (except the e.s.d. in the dihedral angle between two l.s. planes)
are estimated using the full covariance matrix. The cell e.s.d.'s are taken
into account individually in the estimation of e.s.d.'s in distances, angles
and torsion angles; correlations between e.s.d.'s in cell parameters are only
used when they are defined by crystal symmetry. An approximate (isotropic)
treatment of cell e.s.d.'s is used for estimating e.s.d.'s involving l.s.
planes.
;
loop_
    _geom_bond_atom_site_label_1
    _geom_bond_atom_site_label_2
    _geom_bond_site_symmetry_2
    _geom_bond_distance
    _geom_bond_publ_flag
    C1 C2 . 1.503(4) ?
    C1 S1 . 1.847(3) ?
    C1 H1A . 0.9700 ?
    C1 H1B . 0.9700 ?
    C2 C7 . 1.391(5) ?
    C2 C3 . 1.396(5) ?
    C3 C4 . 1.372(5) ?
    C3 H3 . 0.9300 ?
    C4 C5 . 1.397(5) ?
    C4 H4 . 0.9300 ?
    C5 O1 . 1.369(4) ?
    C5 C6 . 1.384(5) ?
    C6 C7 . 1.396(5) ?
    C6 H6 . 0.9300 ?
    C7 H17 . 0.9300 ?
    C8 O1 . 1.421(5) ?
    C8 H8A . 0.9600 ?
    C8 H8B . 0.9600 ?
    C8 H8C . 0.9600 ?
    C9 Cl2 . 1.752(4) ?
    C9 Cl3 . 1.761(5) ?
    C9 Cl4 . 1.764(4) ?
    C9 H9 . 0.9800 ?
    C10 C15 . 1.406(4) ?
    C10 C11 . 1.438(5) ?
    C10 C16 . 1.517(5) ?
    C10 Ru1 . 2.219(3) ?
    C11 C12 . 1.384(5) ?
    C11 Ru1 . 2.196(3) ?
    C11 H11 . 0.9300 ?
    C12 C13 . 1.439(5) ?
    C12 Ru1 . 2.194(3) ?
    C12 H12 . 0.9300 ?
    C13 C14 . 1.418(5) ?
    C13 C19 . 1.492(5) ?
    C13 Ru1 . 2.208(3) ?
    C14 C15 . 1.422(5) ?
    C14 Ru1 . 2.173(3) ?
    C14 H14 . 0.9300 ?
    C15 Ru1 . 2.204(3) ?
    C15 H15 . 0.9300 ?
    C16 C17 . 1.517(6) ?
    C16 C18 . 1.534(5) ?
    C16 H16 . 0.9800 ?
    C17 H17A . 0.9600 ?
    C17 H17B . 0.9600 ?
    C17 H17C . 0.9600 ?
    C18 H18A . 0.9600 ?
    C18 H18B . 0.9600 ?
    C18 H18C . 0.9600 ?
    C19 H19A . 0.9600 ?
    C19 H19B . 0.9600 ?
    C19 H19C . 0.9600 ?
    S1 Ru1 . 2.3778(10) ?
    S1 Ru1 2_665 2.3931(10) ?
    Cl1 Ru1 . 2.4284(12) ?
    Ru1 S1 2_665 2.3931(10) ?
loop_
    _geom_angle_atom_site_label_1
    _geom_angle_atom_site_label_2
    _geom_angle_atom_site_label_3
    _geom_angle_site_symmetry_1
    _geom_angle_site_symmetry_3
    _geom_angle
    _geom_angle_publ_flag
    C2 C1 S1 . . 108.8(2) ?
    C2 C1 H1A . . 109.9 ?
    S1 C1 H1A . . 109.9 ?
    C2 C1 H1B . . 109.9 ?
    S1 C1 H1B . . 109.9 ?
    H1A C1 H1B . . 108.3 ?
    C7 C2 C3 . . 117.4(3) ?
    C7 C2 C1 . . 120.7(3) ?
    C3 C2 C1 . . 121.9(3) ?
    C4 C3 C2 . . 121.6(3) ?
    C4 C3 H3 . . 119.2 ?
    C2 C3 H3 . . 119.2 ?
    C3 C4 C5 . . 120.3(3) ?
    C3 C4 H4 . . 119.9 ?
    C5 C4 H4 . . 119.9 ?
    O1 C5 C6 . . 124.3(3) ?
    O1 C5 C4 . . 116.1(3) ?
    C6 C5 C4 . . 119.6(3) ?
    C5 C6 C7 . . 119.2(3) ?
    C5 C6 H6 . . 120.4 ?
    C7 C6 H6 . . 120.4 ?
    C2 C7 C6 . . 121.9(3) ?
    C2 C7 H17 . . 119.0 ?
    C6 C7 H17 . . 119.0 ?
    O1 C8 H8A . . 109.5 ?
    O1 C8 H8B . . 109.5 ?
    H8A C8 H8B . . 109.5 ?
    O1 C8 H8C . . 109.5 ?
    H8A C8 H8C . . 109.5 ?
    H8B C8 H8C . . 109.5 ?
    Cl2 C9 Cl3 . . 110.4(2) ?
    Cl2 C9 Cl4 . . 110.0(2) ?
    Cl3 C9 Cl4 . . 109.8(2) ?
    Cl2 C9 H9 . . 108.8 ?
    Cl3 C9 H9 . . 108.8 ?
    Cl4 C9 H9 . . 108.8 ?
    C15 C10 C11 . . 117.4(3) ?
    C15 C10 C16 . . 123.3(3) ?
    C11 C10 C16 . . 119.3(3) ?
    C15 C10 Ru1 . . 70.89(16) ?
    C11 C10 Ru1 . . 70.12(16) ?
    C16 C10 Ru1 . . 129.3(2) ?
    C12 C11 C10 . . 121.5(3) ?
    C12 C11 Ru1 . . 71.54(17) ?
    C10 C11 Ru1 . . 71.86(17) ?
    C12 C11 H11 . . 119.2 ?
    C10 C11 H11 . . 119.2 ?
    Ru1 C11 H11 . . 130.0 ?
    C11 C12 C13 . . 121.6(3) ?
    C11 C12 Ru1 . . 71.71(19) ?
    C13 C12 Ru1 . . 71.44(17) ?
    C11 C12 H12 . . 119.2 ?
    C13 C12 H12 . . 119.2 ?
    Ru1 C12 H12 . . 130.4 ?
    C14 C13 C12 . . 116.8(3) ?
    C14 C13 C19 . . 121.5(3) ?
    C12 C13 C19 . . 121.7(3) ?
    C14 C13 Ru1 . . 69.78(18) ?
    C12 C13 Ru1 . . 70.38(18) ?
    C19 C13 Ru1 . . 128.3(2) ?
    C13 C14 C15 . . 121.5(3) ?
    C13 C14 Ru1 . . 72.46(17) ?
    C15 C14 Ru1 . . 72.23(17) ?
    C13 C14 H14 . . 119.3 ?
    C15 C14 H14 . . 119.3 ?
    Ru1 C14 H14 . . 128.4 ?
    C10 C15 C14 . . 121.1(3) ?
    C10 C15 Ru1 . . 72.04(17) ?
    C14 C15 Ru1 . . 69.85(16) ?
    C10 C15 H15 . . 119.4 ?
    C14 C15 H15 . . 119.4 ?
    Ru1 C15 H15 . . 131.6 ?
    C17 C16 C10 . . 113.6(3) ?
    C17 C16 C18 . . 112.9(4) ?
    C10 C16 C18 . . 109.4(4) ?
    C17 C16 H16 . . 106.9 ?
    C10 C16 H16 . . 106.9 ?
    C18 C16 H16 . . 106.9 ?
    C16 C17 H17A . . 109.5 ?
    C16 C17 H17B . . 109.5 ?
    H17A C17 H17B . . 109.5 ?
    C16 C17 H17C . . 109.5 ?
    H17A C17 H17C . . 109.5 ?
    H17B C17 H17C . . 109.5 ?
    C16 C18 H18A . . 109.5 ?
    C16 C18 H18B . . 109.5 ?
    H18A C18 H18B . . 109.5 ?
    C16 C18 H18C . . 109.5 ?
    H18A C18 H18C . . 109.5 ?
    H18B C18 H18C . . 109.5 ?
    C13 C19 H19A . . 109.5 ?
    C13 C19 H19B . . 109.5 ?
    H19A C19 H19B . . 109.5 ?
    C13 C19 H19C . . 109.5 ?
    H19A C19 H19C . . 109.5 ?
    H19B C19 H19C . . 109.5 ?
    C5 O1 C8 . . 117.6(3) ?
    C1 S1 Ru1 . . 111.36(10) ?
    C1 S1 Ru1 . 2_665 109.65(11) ?
    Ru1 S1 Ru1 . 2_665 100.03(4) ?
    C14 Ru1 C12 . . 67.73(12) ?
    C14 Ru1 C11 . . 79.89(12) ?
    C12 Ru1 C11 . . 36.75(14) ?
    C14 Ru1 C15 . . 37.92(12) ?
    C12 Ru1 C15 . . 79.44(12) ?
    C11 Ru1 C15 . . 67.08(12) ?
    C14 Ru1 C13 . . 37.76(12) ?
    C12 Ru1 C13 . . 38.17(12) ?
    C11 Ru1 C13 . . 68.07(13) ?
    C15 Ru1 C13 . . 68.35(13) ?
    C14 Ru1 C10 . . 68.23(12) ?
    C12 Ru1 C10 . . 67.85(13) ?
    C11 Ru1 C10 . . 38.02(13) ?
    C15 Ru1 C10 . . 37.08(11) ?
    C13 Ru1 C10 . . 81.53(13) ?
    C14 Ru1 S1 . . 96.92(8) ?
    C12 Ru1 S1 . . 159.60(10) ?
    C11 Ru1 S1 . . 157.71(10) ?
    C15 Ru1 S1 . . 96.80(8) ?
    C13 Ru1 S1 . . 121.79(9) ?
    C10 Ru1 S1 . . 120.29(9) ?
    C14 Ru1 S1 . 2_665 113.67(9) ?
    C12 Ru1 S1 . 2_665 93.66(9) ?
    C11 Ru1 S1 . 2_665 121.67(10) ?
    C15 Ru1 S1 . 2_665 151.25(9) ?
    C13 Ru1 S1 . 2_665 88.92(9) ?
    C10 Ru1 S1 . 2_665 159.68(9) ?
    S1 Ru1 S1 . 2_665 79.97(4) ?
    C14 Ru1 Cl1 . . 155.31(10) ?
    C12 Ru1 Cl1 . . 117.94(9) ?
    C11 Ru1 Cl1 . . 92.05(10) ?
    C15 Ru1 Cl1 . . 117.51(10) ?
    C13 Ru1 Cl1 . . 155.93(9) ?
    C10 Ru1 Cl1 . . 91.04(9) ?
    S1 Ru1 Cl1 . . 81.71(4) ?
    S1 Ru1 Cl1 2_665 . 90.48(4) ?
loop_
    _geom_torsion_atom_site_label_1
    _geom_torsion_atom_site_label_2
    _geom_torsion_atom_site_label_3
    _geom_torsion_atom_site_label_4
    _geom_torsion_site_symmetry_1
    _geom_torsion_site_symmetry_2
    _geom_torsion_site_symmetry_3
    _geom_torsion_site_symmetry_4
    _geom_torsion
    _geom_torsion_publ_flag
    S1 C1 C2 C7 . . . . -105.6(3) ?
    S1 C1 C2 C3 . . . . 73.2(3) ?
    C7 C2 C3 C4 . . . . 2.1(5) ?
    C1 C2 C3 C4 . . . . -176.7(3) ?
    C2 C3 C4 C5 . . . . -0.9(5) ?
    C3 C4 C5 O1 . . . . 179.6(3) ?
    C3 C4 C5 C6 . . . . -0.5(5) ?
    O1 C5 C6 C7 . . . . -179.6(3) ?
    C4 C5 C6 C7 . . . . 0.6(5) ?
    C3 C2 C7 C6 . . . . -2.0(5) ?
    C1 C2 C7 C6 . . . . 176.8(3) ?
    C5 C6 C7 C2 . . . . 0.7(5) ?
    C15 C10 C11 C12 . . . . -0.8(4) ?
    C16 C10 C11 C12 . . . . 178.4(3) ?
    Ru1 C10 C11 C12 . . . . 53.7(3) ?
    C15 C10 C11 Ru1 . . . . -54.6(2) ?
    C16 C10 C11 Ru1 . . . . 124.7(3) ?
    C10 C11 C12 C13 . . . . -0.5(5) ?
    Ru1 C11 C12 C13 . . . . 53.3(3) ?
    C10 C11 C12 Ru1 . . . . -53.9(3) ?
    C11 C12 C13 C14 . . . . 0.3(4) ?
    Ru1 C12 C13 C14 . . . . 53.8(2) ?
    C11 C12 C13 C19 . . . . -177.0(3) ?
    Ru1 C12 C13 C19 . . . . -123.6(3) ?
    C11 C12 C13 Ru1 . . . . -53.5(3) ?
    C12 C13 C14 C15 . . . . 1.2(4) ?
    C19 C13 C14 C15 . . . . 178.6(3) ?
    Ru1 C13 C14 C15 . . . . 55.3(2) ?
    C12 C13 C14 Ru1 . . . . -54.1(2) ?
    C19 C13 C14 Ru1 . . . . 123.3(3) ?
    C11 C10 C15 C14 . . . . 2.4(4) ?
    C16 C10 C15 C14 . . . . -176.8(3) ?
    Ru1 C10 C15 C14 . . . . -51.8(3) ?
    C11 C10 C15 Ru1 . . . . 54.2(2) ?
    C16 C10 C15 Ru1 . . . . -125.0(3) ?
    C13 C14 C15 C10 . . . . -2.7(4) ?
    Ru1 C14 C15 C10 . . . . 52.8(3) ?
    C13 C14 C15 Ru1 . . . . -55.4(2) ?
    C15 C10 C16 C17 . . . . 25.9(5) ?
    C11 C10 C16 C17 . . . . -153.3(3) ?
    Ru1 C10 C16 C17 . . . . -65.9(4) ?
    C15 C10 C16 C18 . . . . -101.2(4) ?
    C11 C10 C16 C18 . . . . 79.6(4) ?
    Ru1 C10 C16 C18 . . . . 167.0(3) ?
    C6 C5 O1 C8 . . . . 7.4(5) ?
    C4 C5 O1 C8 . . . . -172.7(3) ?
    C2 C1 S1 Ru1 . . . . 175.94(19) ?
    C2 C1 S1 Ru1 . . . 2_665 66.2(2) ?
loop_
    _geom_hbond_atom_site_label_D
    _geom_hbond_atom_site_label_H
    _geom_hbond_atom_site_label_A
    _geom_hbond_site_symmetry_A
    _geom_hbond_distance_DH
    _geom_hbond_distance_HA
    _geom_hbond_distance_DA
    _geom_hbond_angle_DHA
    C9 H9 Cl1 . 0.98 2.66 3.583(4) 156.5
    C8 H8C Cl4 2_675 0.96 3.03 3.886(5) 149.8
_shelx_hkl_file
;
  13   2  -1    3.53   24.12
  13   2  -2   10.69   17.04
  13   2  -2   20.39   17.84
  13   2  -3   37.66   25.37
  13   2  -3   40.22   17.52
  13   2  -4    3.95   16.93
  13   2  -4   15.63   23.78
  13   2  -5   67.57   25.01
  13   2  -5  102.54   24.55
  13   1  -1  240.92   17.79
  13   1  -1  208.42   16.85
  13   1  -2   33.36   16.50
  13   1  -2   89.53   23.17
  13   1  -3   -4.69   23.18
  13   1  -3   11.08   22.57
  13   1  -4   61.76   23.35
  13   1  -4   71.02   23.83
  13   1  -5  103.62   17.30
  13   1  -5  120.77   24.14
  13   1  -6   -3.65   16.69
  13   1  -6   -4.75   16.83
  13   0  -1  287.18   23.30
  13   0  -1  284.50   23.89
  13   0  -2  323.27   17.68
  13   0  -2  311.54   17.53
  13   0  -3   28.02   22.05
  13   0  -3   43.25   22.16
  13   0  -4   59.80   16.34
  13   0  -4   93.35   22.50
  13   0  -5  118.83   23.26
  13   0  -5  151.04   23.42
  13   0  -6   41.84   24.21
  13   0  -6  120.28   23.82
  13   0  -7    9.38   16.98
  13  -1   0   11.17   21.23
  13  -1   0    7.56   21.48
  13  -1  -1  191.39   15.81
  13  -1  -1  176.54   21.78
  13  -1  -2  376.46   23.05
  13  -1  -2  322.56   16.84
  13  -1  -3   31.16   15.84
  13  -1  -3   22.76   21.91
  13  -1  -4   15.98   15.52
  13  -1  -4   12.11   23.12
  13  -1  -5  104.97   24.20
  13  -1  -5  115.41   17.62
  13  -1  -6   69.01   24.53
  13  -1  -6   63.84   25.47
  13  -2   0   14.21   21.23
  13  -2   0   -6.40   15.07
  13  -2  -1  125.35   15.39
  13  -2  -1  155.78   21.41
  13  -2  -2  143.12   22.33
  13  -2  -2  157.07   15.94
  13  -2  -3  101.43   16.98
  13  -2  -3  111.01   22.71
  13  -2  -4    9.64   23.60
  13  -2  -4   13.16   16.60
  13  -2  -5    2.47   15.97
  13  -2  -5   19.06   23.85
  13  -2  -6  168.34   26.77
  13  -2  -6  172.96   25.44
  13  -3   0   47.97   21.61
  13  -3   0   16.87   19.94
  13  -3  -1    2.49   14.58
  13  -3  -1   22.91   20.88
  13  -3  -2   52.92   21.55
  13  -3  -2   52.04   15.00
  13  -3  -3  106.18   23.27
  13  -3  -3  105.28   15.85
  13  -3  -4   89.40   18.26
  13  -3  -4   94.04   16.74
  13  -3  -5   46.39   18.20
  13  -3  -5   47.27   23.71
  13  -3  -5   14.31   23.70
  13  -4   0  148.16   22.84
  13  -4   0  120.77   14.95
  13  -4  -1   60.12   22.29
  13  -4  -1   62.14   16.51
  13  -4  -2   77.72   16.82
  13  -4  -2  105.00   22.71
  13  -4  -3   35.87   22.51
  13  -4  -3   15.84   24.43
  13  -4  -3   28.88   22.37
  13  -4  -4  131.68   24.71
  13  -4  -4  149.53   18.49
  13  -4  -4  162.66   26.58
  13  -4  -5   77.42   25.46
  13  -5   0  107.69   21.71
  13  -5   0   69.44   16.19
  13  -5  -1  215.62   23.57
  13  -5  -1  252.08   24.00
  13  -5  -1  219.66   18.28
  13  -5  -2   64.53   23.23
  13  -5  -2   81.14   23.66
  13  -5  -2   97.53   17.55
  13  -5  -3    7.04   17.04
  13  -5  -3  -11.37   24.34
  13  -5  -3   -8.16   24.87
  13  -6   0  110.28   17.68
  13  -6   0   96.30   23.60
  13  -6   0   98.58   17.61
  13  -6  -1  178.91   18.74
  13  -6  -1  206.40   25.35
  13  -6  -1  200.75   18.95
  12   4  -1    2.06   17.62
  12   4  -1   20.38   17.52
  12   4  -2   53.46   23.84
  12   4  -2   61.22   25.18
  12   4  -3  108.80   24.66
  12   4  -3   95.27   17.41
  12   4  -4   11.18   16.54
  12   4  -4  -21.51   24.55
  12   4  -5   43.20   24.15
  12   4  -5   66.43   25.16
  12   4  -6  117.60   18.30
  12   4  -6  133.54   24.24
  12   4  -7   51.20   24.97
  12   4  -7  106.82   24.21
  12   4  -8   42.43   17.26
  12   3  -1   13.01   23.58
  12   3  -1   -0.88   23.03
  12   3  -2  150.86   17.12
  12   3  -2  154.06   17.24
  12   3  -3   50.03   15.55
  12   3  -3   47.04   23.54
  12   3  -4   36.93   24.45
  12   3  -4   50.78   15.64
  12   3  -5   23.17   21.91
  12   3  -5    6.70   16.23
  12   3  -6   14.11   15.68
  12   3  -6   22.82   24.64
  12   3  -7   -4.02   16.82
  12   3  -7  118.75   16.64
  12   3  -8  142.17   24.21
  12   3  -8  116.34   16.91
  12   2  -1   31.37   15.41
  12   2  -1   11.27   15.38
  12   2  -2   -0.59   16.42
  12   2  -2    4.88   14.45
  12   2  -3   36.66   22.73
  12   2  -3   61.08   15.49
  12   2  -4   96.87   15.24
  12   2  -4   61.97   16.50
  12   2  -5  178.66   21.86
  12   2  -5  175.71   22.41
  12   2  -6   68.87   22.18
  12   2  -6   57.47   16.45
  12   2  -7   48.24   15.92
  12   2  -7   43.38   22.60
  12   2  -8  204.51   17.73
  12   2  -8  180.17   24.07
  12   2  -9   28.35   23.74
  12   2  -9   36.24   24.54
  12   1  -1   25.16   20.71
  12   1  -1   34.30   14.48
  12   1  -2   -9.23   19.68
  12   1  -2   19.25   20.27
  12   1  -3   -3.83   20.67
  12   1  -3    6.17   15.31
  12   1  -4  106.52   15.23
  12   1  -4  117.45   21.73
  12   1  -5  513.10   23.26
  12   1  -5  549.86   23.74
  12   1  -6  137.91   22.46
  12   1  -6  161.15   22.14
  12   1  -7    4.71   22.38
  12   1  -7   10.05   15.91
  12   1  -8    6.52   16.35
  12   1  -8   15.55   23.58
  12   1  -9   39.28   25.29
  12   1  -9   20.25   17.03
  12   0  -1   40.79   20.13
  12   0  -1   63.38   13.68
  12   0  -2   17.14   14.38
  12   0  -2   16.19   14.08
  12   0  -3   39.41   20.00
  12   0  -3   28.74   14.44
  12   0  -4  239.07   15.49
  12   0  -4  266.61   21.72
  12   0  -5  376.39   16.64
  12   0  -5  419.89   23.13
  12   0  -6  196.99   16.16
  12   0  -6  145.10   16.26
  12   0  -7   77.13   17.12
  12   0  -7  120.66   16.11
  12   0  -8    8.51   17.05
  12   0  -8    7.16   24.14
  12   0  -9   30.04   26.65
  12   0  -9    5.39   24.02
  12  -1   0   -1.51   13.66
  12  -1   0   22.25   13.39
  12  -1  -1  104.85   18.95
  12  -1  -1  102.88   19.49
  12  -1  -2  257.58   20.65
  12  -1  -2  265.75   20.13
  12  -1  -3  -10.54   19.47
  12  -1  -3    9.46   13.46
  12  -1  -4  211.46   21.03
  12  -1  -4  174.94   21.29
  12  -1  -5  234.60   21.91
  12  -1  -5  241.37   22.58
  12  -1  -6  166.09   17.58
  12  -1  -6  261.81   23.53
  12  -1  -7  164.81   24.81
  12  -1  -7  161.15   16.63
  12  -1  -8   35.25   25.41
  12  -1  -8   40.32   16.88
  12  -1  -8   28.15   22.57
  12  -1  -9   19.42   42.76
  12  -1  -9   16.61   17.92
  12  -1  -9   18.34   18.97
  12  -2   0   46.93   19.36
  12  -2   0   58.09   18.98
  12  -2  -1   75.38   13.97
  12  -2  -1   65.05   13.21
  12  -2  -2  138.44   14.67
  12  -2  -2  173.92   20.16
  12  -2  -3    8.59   13.60
  12  -2  -3   21.59   14.29
  12  -2  -4   13.25   21.05
  12  -2  -4   14.98   19.88
  12  -2  -5    1.25   21.19
  12  -2  -5   15.55   14.92
  12  -2  -6  289.76   24.92
  12  -2  -6  312.78   17.77
  12  -2  -7  388.98   20.60
  12  -2  -7  330.36   26.41
  12  -2  -7  495.10   25.29
  12  -2  -8  148.76   26.98
  12  -2  -8  135.40   35.37
  12  -2  -8  178.33   25.06
  12  -3   0  104.29   14.52
  12  -3   0  105.48   18.81
  12  -3  -1   10.05   13.22
  12  -3  -1    5.40   13.29
  12  -3  -2    6.25   19.11
  12  -3  -2    8.74   14.19
  12  -3  -3   37.56   20.06
  12  -3  -3   37.61   21.44
  12  -3  -4   73.41   15.90
  12  -3  -4   63.44   21.32
  12  -3  -5   63.03   22.86
  12  -3  -5   58.01   23.57
  12  -3  -5   52.69   21.68
  12  -3  -6   40.20   27.39
  12  -3  -6   47.48   16.02
  12  -3  -6   49.36   24.88
  12  -3  -7  306.74   25.34
  12  -3  -7  234.16   26.78
  12  -3  -7  226.42   29.87
  12  -3  -8   78.03   24.93
  12  -3  -8   97.81   51.81
  12  -4   0  179.13   14.72
  12  -4   0  179.84   14.48
  12  -4  -1  179.37   20.41
  12  -4  -1  169.50   20.18
  12  -4  -2   40.73   19.88
  12  -4  -2   22.32   20.21
  12  -4  -3    8.36   21.28
  12  -4  -3   -0.21   14.83
  12  -4  -3   13.56   20.41
  12  -4  -4  119.39   21.39
  12  -4  -4   85.72   16.71
  12  -4  -4  102.42   22.07
  12  -4  -5  167.13   18.45
  12  -4  -5  201.53   23.59
  12  -4  -5  206.99   23.93
  12  -4  -6   -3.25   23.53
  12  -4  -6    1.10   22.76
  12  -4  -6   -1.91   18.67
  12  -4  -7   11.28   18.62
  12  -4  -7    8.59   29.68
  12  -4  -7    7.18   16.93
  12  -5   0  143.89   15.52
  12  -5   0  143.70   20.68
  12  -5  -1  304.91   21.71
  12  -5  -1  314.41   16.56
  12  -5  -1  329.61   22.64
  12  -5  -2  114.53   21.68
  12  -5  -2   92.07   21.80
  12  -5  -2  115.83   22.09
  12  -5  -3   38.03   21.48
  12  -5  -3   30.23   23.62
  12  -5  -3    5.95   22.14
  12  -5  -4  139.46   23.95
  12  -5  -4  126.93   25.69
  12  -5  -4  137.68   16.60
  12  -5  -5   24.71   23.76
  12  -5  -5   29.37   24.31
  12  -5  -5   57.75   26.17
  12  -5  -6   65.83   25.26
  12  -5  -6   41.71   29.76
  12  -5  -6   55.70   19.70
  12  -6   0  132.39   16.53
  12  -6   0  207.01   22.77
  12  -6   0  169.89   23.29
  12  -6  -1  298.21   23.60
  12  -6  -1  219.10   24.13
  12  -6  -1  369.29   24.16
  12  -6  -2   91.91   22.56
  12  -6  -2   90.69   23.31
  12  -6  -2  104.06   24.21
  12  -6  -3   19.71   23.64
  12  -6  -3   21.39   25.62
  12  -6  -3   34.51   23.08
  12  -6  -4   20.38   23.49
  12  -6  -4    3.95   23.86
  12  -6  -4   24.03   26.32
  12  -6  -5  110.08   26.37
  12  -6  -5   66.53   30.55
  12  -7   0    1.82   23.38
  12  -7   0   -6.26   23.42
  12  -7   0   30.26   22.94
  12  -7  -1  185.83   24.70
  12  -7  -1  180.65   24.38
  12  -7  -1  202.20   25.74
  12  -7  -2   47.03   17.11
  12  -7  -2   42.46   24.88
  12  -7  -2   37.08   26.15
  12  -7  -3    7.89   19.61
  12  -7  -3   -4.11   24.90
  12  -7  -3    1.08   24.83
  12  -8   0   20.09   24.93
  12  -8   0    2.35   25.79
  12  -8   0    2.53   17.87
  12  -8  -1    8.60   25.73
  12  -8  -1   12.42   25.25
  11   6  -2   -3.58   17.72
  11   6  -3   18.58   16.84
  11   6  -3   14.47   26.13
  11   6  -4  102.57   23.81
  11   6  -4  117.38   25.74
  11   6  -5  247.64   26.60
  11   6  -5  227.44   18.89
  11   6  -6  204.25   25.94
  11   6  -6  175.87   17.84
  11   6  -7   -4.77   24.80
  11   6  -7   -7.25   23.56
  11   6  -8   46.44   16.88
  11   6  -8   75.24   25.85
  11   5  -1   14.33   24.15
  11   5  -1   12.87   24.21
  11   5  -2   30.47   22.18
  11   5  -2   37.37   24.05
  11   5  -3    4.39   23.44
  11   5  -3   -1.40   21.86
  11   5  -4   42.00   22.92
  11   5  -4   22.96   15.66
  11   5  -5  219.76   24.71
  11   5  -5  185.36   17.39
  11   5  -6  294.96   17.41
  11   5  -6  326.06   25.37
  11   5  -7   27.24   22.90
  11   5  -7   20.98   16.91
  11   5  -8   40.04   23.32
  11   5  -8    7.70   23.56
  11   5  -9   23.87   17.75
 -11  -5  10  149.38   24.88
  11   4  -1   11.13   23.19
  11   4  -1   -1.33   15.30
  11   4  -2  100.08   23.53
  11   4  -2  101.92   21.32
  11   4  -3  156.68   22.75
  11   4  -3  207.72   22.21
  11   4  -4   21.72   20.92
  11   4  -4   20.34   21.95
  11   4  -5  175.71   21.83
  11   4  -5  149.19   16.86
  11   4  -6  165.33   22.29
  11   4  -6  190.78   22.46
  11   4  -7   72.83   21.14
  11   4  -7   81.18   21.92
  11   4  -8   61.96   16.71
  11   4  -9   -5.14   22.41
 -11  -4   9   22.66   16.25
  11   4 -10  198.11   17.09
 -11  -4  10  187.77   23.83
  11   3  -1   19.27   21.86
  11   3  -1   15.19   20.76
  11   3  -2  223.02   22.03
  11   3  -2  200.61   15.31
  11   3  -3  234.90   16.74
  11   3  -3  241.04   21.93
  11   3  -4  119.04   20.89
  11   3  -4   99.68   20.74
  11   3  -5   94.03   21.59
  11   3  -5  107.09   22.36
  11   3  -6   21.94   15.16
  11   3  -6   20.89   15.35
  11   3  -7   76.34   16.28
  11   3  -7  152.14   21.23
  11   3  -8  141.67   22.02
 -11  -3   9   81.58   21.95
  11   3  -9  118.72   22.43
  11   3 -10   44.17   22.46
 -11  -3  10   43.84   22.44
  11   3 -11   90.15   32.67
 -11  -3  11   33.35   24.71
  11   2  -1   -3.66   14.32
  11   2  -1   25.71   19.57
  11   2  -2  445.74   21.74
  11   2  -2  364.18   16.37
  11   2  -3  263.47   20.42
  11   2  -3  230.84   15.45
  11   2  -4  202.86   15.03
  11   2  -4  280.81   20.84
  11   2  -5  261.48   15.63
  11   2  -5  375.27   16.16
  11   2  -6   93.88   20.63
  11   2  -6  114.88   20.20
  11   2  -7    7.25   14.87
  11   2  -7   15.94   20.19
  11   2  -8   97.93   15.72
 -11  -2   9  122.64   21.62
  11   2  -9   64.95   16.07
 -11  -2  10    7.69   22.10
  11   2 -10    2.20   16.83
  11   2 -11    4.61   17.74
 -11  -2  11  -14.65   24.91
  11   2 -11    2.04   44.21
  11   1  -1   44.42   18.90
  11   1  -1   23.56   13.50
  11   1  -2   39.03   19.06
  11   1  -2   47.45   19.25
  11   1  -3   93.69   13.36
  11   1  -3   82.36   19.85
  11   1  -4  507.78   21.25
  11   1  -4  592.34   21.29
  11   1  -5  376.09   21.52
  11   1  -5  423.42   21.67
  11   1  -6  320.28   15.78
  11   1  -6  392.89   21.70
  11   1  -7    7.91   20.13
  11   1  -7   -5.80   20.40
  11   1  -8    4.42   21.76
  11   1  -9   -1.48   15.28
 -11  -1   9   -3.90   15.14
 -11  -1  10  141.83   17.04
  11   1 -10  113.66   37.87
  11   1 -10  126.47   18.08
 -11  -1  11   70.44   24.60
  11   1 -11   62.98   26.53
  11   0  -1  102.50   18.17
  11   0  -1  108.54   18.47
  11   0  -2  202.81   19.00
  11   0  -2  187.86   18.89
  11   0  -3   73.23   18.72
  11   0  -3   48.34   18.83
  11   0  -4  174.68   14.64
  11   0  -4  301.78   19.51
  11   0  -5  749.12   17.66
  11   0  -5  632.62   22.42
  11   0  -6   90.73   14.64
  11   0  -6   60.58   20.85
  11   0  -7   55.01   15.16
  11   0  -7   55.45   15.79
  11   0  -8   17.55   22.23
  11   0  -9  146.19   17.86
  11   0 -10  370.44   26.53
 -11   0  10  374.42   18.23
 -11   0  11  145.16   24.88
  11  -1   0   12.50   12.81
  11  -1   0   26.03   17.86
  11  -1  -1  264.28   18.94
  11  -1  -1  274.41   19.32
  11  -1  -2   73.84   18.38
  11  -1  -2   86.24   18.64
  11  -1  -3   31.50   12.77
  11  -1  -3   21.05   12.98
  11  -1  -4  136.33   19.87
  11  -1  -4  154.00   19.51
  11  -1  -5  229.64   14.64
  11  -1  -5  203.12   15.09
  11  -1  -6  204.01   15.80
  11  -1  -6  215.15   21.62
  11  -1  -7  187.43   21.44
  11  -1  -7  163.96   22.07
  11  -1  -8  111.94   16.14
  11  -1  -8   99.00   26.51
  11  -1  -8  119.75   23.30
  11  -1  -9   -8.81   16.56
  11  -1 -10  252.36   26.40
  11  -2   0   42.89   17.52
  11  -2   0   11.46   12.42
  11  -2  -1   45.72   18.06
  11  -2  -1   30.11   13.11
  11  -2  -2  630.15   20.96
  11  -2  -2  670.85   20.34
  11  -2  -3   10.18   13.85
  11  -2  -3   15.49   12.72
  11  -2  -4   22.41   19.10
  11  -2  -4    8.00   20.19
  11  -2  -5   11.13   19.30
  11  -2  -5    8.52   20.69
  11  -2  -6  122.29   21.95
  11  -2  -6  146.09   21.37
  11  -2  -7  339.95   17.53
  11  -2  -7  318.34   23.79
  11  -2  -7  287.03   23.66
  11  -2  -8  184.89   24.81
  11  -2  -8  149.09   32.92
  11  -2  -8  175.68   22.84
  11  -2  -9   18.40   23.04
  11  -2  -9    4.53   25.14
  11  -2 -10   16.44   18.71
  11  -3   0  199.78   17.92
  11  -3   0  213.18   18.47
  11  -3  -1   48.50   12.92
  11  -3  -1   34.17   13.20
  11  -3  -2   58.27   18.53
  11  -3  -2   64.21   13.73
  11  -3  -3  151.51   19.41
  11  -3  -3  130.96   20.85
  11  -3  -4  384.06   21.95
  11  -3  -4  406.42   21.14
  11  -3  -5  154.16   20.92
  11  -3  -5  137.84   25.47
  11  -3  -5  134.60   22.57
  11  -3  -6   33.53   25.13
  11  -3  -6   56.68   22.44
  11  -3  -6   33.78   21.23
  11  -3  -7   89.00   24.26
  11  -3  -7   69.26   25.96
  11  -3  -7   99.85   16.45
  11  -3  -8   43.01   18.07
  11  -3  -8   60.77   16.57
  11  -3  -9    4.74   16.15
  11  -3  -9   11.21   18.93
  11  -4   0  209.10   18.51
  11  -4   0  172.17   13.99
  11  -4  -1   60.43   18.89
  11  -4  -1   61.67   18.44
  11  -4  -2   30.66   13.18
  11  -4  -2   40.71   19.22
  11  -4  -3  156.02   19.90
  11  -4  -3  172.82   22.21
  11  -4  -3  156.93   20.84
  11  -4  -4  602.81   23.74
  11  -4  -4  522.72   25.24
  11  -4  -4  552.38   22.14
  11  -4  -5  372.18   28.72
  11  -4  -5  379.45   22.21
  11  -4  -5  260.91   17.42
  11  -4  -6   23.00   20.54
  11  -4  -6   25.44   16.12
  11  -4  -6   30.25   24.18
  11  -4  -7   -1.89   28.14
  11  -4  -7   20.33   22.69
  11  -4  -7   -4.68   24.95
  11  -4  -8   30.02   18.34
  11  -4  -8   39.00   24.18
  11  -5   0  204.70   19.57
  11  -5   0  204.13   19.34
  11  -5  -1  215.22   15.77
  11  -5  -1  238.76   20.80
  11  -5  -1  217.64   15.13
  11  -5  -2   66.76   20.75
  11  -5  -2   88.78   20.78
  11  -5  -2   76.83   19.92
  11  -5  -3  132.94   22.20
  11  -5  -3  132.96   20.18
  11  -5  -3   98.57   21.61
  11  -5  -4  367.35   24.65
  11  -5  -4  426.30   25.28
  11  -5  -4  355.53   22.77
  11  -5  -5  226.07   23.37
  11  -5  -5  277.24   23.30
  11  -5  -5  235.11   18.60
  11  -5  -6   98.78   23.69
  11  -5  -6   71.43   23.25
  11  -5  -6   95.02   25.49
  11  -5  -7   24.51   17.06
  11  -5  -7   49.19   26.17
  11  -6   0  121.76   20.57
  11  -6   0  132.46   21.14
  11  -6   0   84.39   15.00
  11  -6  -1  391.43   24.10
  11  -6  -1  346.72   17.15
  11  -6  -1  432.66   17.22
  11  -6  -2   65.23   20.62
  11  -6  -2   51.56   22.25
  11  -6  -2   51.16   15.41
  11  -6  -3    1.50   21.63
  11  -6  -3   17.93   21.93
  11  -6  -3   21.76   17.06
  11  -6  -4   60.08   16.32
  11  -6  -4   49.56   22.35
  11  -6  -4   72.88   25.18
  11  -6  -5  132.72   25.72
  11  -6  -5  116.93   23.54
  11  -6  -5  108.89   28.58
  11  -6  -6  186.98   25.39
  11  -6  -6  223.73   26.76
  11  -7   0   44.65   22.48
  11  -7   0   53.53   21.23
  11  -7   0   57.41   21.55
  11  -7  -1   79.87   23.15
  11  -7  -1   87.20   21.88
  11  -7  -1   88.23   16.27
  11  -7  -2   45.28   24.98
  11  -7  -2   48.93   22.24
  11  -7  -2   43.52   23.42
  11  -7  -3   23.86   25.13
  11  -7  -3    8.00   23.03
  11  -7  -3    9.53   15.64
  11  -7  -4   -4.09   23.01
  11  -7  -4   -5.98   22.79
  11  -7  -4   10.74   18.65
  11  -7  -5    8.81   17.05
  11  -7  -5   11.03   26.99
  11  -8   0    1.28   23.88
  11  -8   0   -0.59   16.92
  11  -8   0    9.40   23.55
  11  -8  -1   46.65   18.13
  11  -8  -1   24.15   23.75
  11  -8  -1   25.22   16.88
  11  -8  -2   15.06   26.44
  11  -8  -2   38.79   23.85
  11  -8  -2   40.26   24.29
  11  -8  -3   24.33   27.23
  11  -8  -3   34.28   24.75
  11  -8  -3   46.36   24.50
  11  -9   0   53.52   18.82
  11  -9   0   75.46   26.81
  11  -9   0   82.41   25.52
  11  -9  -1   26.73   18.13
  11  -9  -1    6.51   27.68
  11  -9  -1   11.40   25.35
  10   7  -1   25.84   17.96
  10   7  -2    6.40   23.56
  10   7  -2   11.31   26.09
  10   7  -3  166.41   26.06
  10   7  -3  199.48   24.76
  10   7  -4   82.06   18.06
  10   7  -4  156.66   24.22
  10   7  -5   46.63   23.73
  10   7  -5   74.12   25.61
  10   7  -6   92.99   16.69
  10   7  -6  106.96   24.45
  10   7  -7   -5.20   25.13
  10   7  -7   12.40   16.78
  10   7  -8   79.31   24.43
  10   7  -9  208.01   26.36
 -10  -7   9  208.14   18.08
  10   6  -1   72.37   24.75
  10   6  -1   76.77   23.27
  10   6  -2   16.29   23.93
  10   6  -2    4.80   16.18
  10   6  -3   84.18   22.11
  10   6  -3   61.65   17.15
  10   6  -4   18.46   22.07
  10   6  -4   29.01   23.16
  10   6  -5  204.25   16.38
  10   6  -5  219.57   23.58
  10   6  -6   68.10   22.31
  10   6  -6   80.11   21.20
  10   6  -7   18.94   15.97
  10   6  -7   12.09   14.70
  10   6  -8  131.14   17.19
 -10  -6   9  259.02   22.75
  10   6  -9  235.28   24.10
  10   6 -10   55.29   24.26
 -10  -6  10   -6.73   16.35
 -10  -6  11   60.68   23.64
  10   6 -11   44.52   25.47
  10   5  -1   48.65   22.88
  10   5  -1   55.25   22.08
  10   5  -2   28.08   22.19
  10   5  -2   22.63   21.32
  10   5  -3  162.82   21.91
  10   5  -3  158.48   15.54
  10   5  -4   41.65   20.67
  10   5  -4   28.32   15.19
  10   5  -5  188.66   21.95
  10   5  -5  160.81   15.54
  10   5  -6  138.64   15.56
  10   5  -6  134.00   16.06
  10   5  -7    8.04   21.29
  10   5  -8   20.62   15.48
 -10  -5   8   32.48   14.11
  10   5  -9   79.01   21.43
 -10  -5   9   78.22   14.80
 -10  -5  10  183.31   22.79
  10   5 -10  207.64   23.45
 -10  -5  11  195.30   22.63
  10   5 -11   34.71   17.01
  10   5 -11   99.93   25.54
  10   4  -1   63.82   20.78
  10   4  -1   60.36   14.23
  10   4  -2  632.72   18.29
  10   4  -2  638.37   22.98
  10   4  -3  304.90   22.20
  10   4  -3  345.61   21.52
  10   4  -4  106.56   20.05
  10   4  -4   85.42   20.77
  10   4  -5   64.91   19.37
  10   4  -5   44.51   14.31
  10   4  -6  170.16   20.79
  10   4  -6  228.60   19.97
  10   4  -7    2.07   19.99
  10   4  -8   18.12   19.37
 -10  -4   8    9.89   14.81
  10   4  -9   17.86   21.97
 -10  -4   9    9.89   20.47
  10   4 -10  124.73   15.45
 -10  -4  10  155.93   15.27
 -10  -4  11  286.59   17.47
  10   4 -11  200.93   16.81
  10   4 -11  256.00   27.21
  10   4 -12   18.69   23.55
  10   4 -12   45.62   31.57
 -10  -4  12   55.34   23.31
  10   3  -1    3.40   13.50
  10   3  -1   21.08   18.99
  10   3  -2  402.29   21.90
  10   3  -2  398.53   20.92
  10   3  -3  927.74   18.57
  10   3  -3  967.39   18.92
  10   3  -4  276.28   15.77
  10   3  -4  357.18   20.35
  10   3  -5   -9.76   18.29
  10   3  -5   -1.13   13.11
  10   3  -6    0.87   13.14
  10   3  -6   17.75   18.53
  10   3  -7  142.32   19.54
  10   3  -8  372.54   20.84
 -10  -3   8  435.83   21.18
  10   3  -9   55.71   20.70
 -10  -3   9   61.10   14.13
 -10  -3  10   52.96   21.04
  10   3 -10   32.61   21.12
  10   3 -11   30.93   29.31
  10   3 -11   55.01   22.90
 -10  -3  11   34.78   15.59
  10   3 -12   41.55   23.67
 -10  -3  12   29.66   22.66
  10   2  -1   47.87   18.02
  10   2  -1   37.74   18.12
  10   2  -2   23.92   13.32
  10   2  -2   42.19   18.22
  10   2  -3  256.96   14.25
  10   2  -3  296.98   13.98
  10   2  -4  370.27   19.38
  10   2  -4  350.94   19.68
  10   2  -5  346.56   19.73
  10   2  -5  256.72   14.87
  10   2  -6   -0.74   13.48
  10   2  -6    3.72   18.77
  10   2  -7  206.61   19.88
 -10  -2   7  242.42   14.54
 -10  -2   8  369.53   20.78
  10   2  -8  352.36   20.92
  10   2  -9  267.17   15.43
 -10  -2   9  304.06   15.64
  10   2 -10   76.82   33.28
 -10  -2  10   89.63   21.12
  10   2 -10   77.30   15.22
  10   2 -11   11.36   22.05
 -10  -2  11   -6.11   15.48
 -10  -2  12   -0.30   23.75
  10   2 -12   26.79   24.54
  10   1  -1   37.35   17.40
  10   1  -1    9.54   12.97
  10   1  -2   59.90   17.82
  10   1  -2   65.58   16.79
  10   1  -3   47.41   16.91
  10   1  -3   25.22   18.25
  10   1  -4  333.42   19.58
  10   1  -4  280.84   14.23
  10   1  -5  729.60   21.93
  10   1  -5  605.48   21.37
  10   1  -6  157.45   14.08
  10   1  -6  202.42   19.68
  10   1  -7   19.88   18.92
  10   1  -8  133.43   20.18
 -10  -1   8  128.54   19.37
  10   1  -9  116.41   15.62
 -10  -1   9  151.63   20.82
  10   1 -10  126.80   23.76
  10   1 -10  121.62   44.92
 -10  -1  10  146.97   22.30
 -10  -1  11  257.28   23.66
  10   1 -11  249.47   24.18
 -10  -1  12   11.27   23.52
  10   1 -12    4.34   17.91
  10   0  -1   29.11   17.03
  10   0  -1   15.31   12.40
  10   0  -2  142.61   17.81
  10   0  -2  104.63   13.05
  10   0  -3   -0.72   12.14
  10   0  -3    2.78   17.51
  10   0  -4  403.56   14.35
  10   0  -4  439.50   19.98
  10   0  -5  799.12   17.34
  10   0  -5  706.23   16.87
  10   0  -6   30.94   12.98
  10   0  -6   65.65   18.32
  10   0  -7   30.68   18.67
  10   0  -8   61.62   20.79
 -10   0   8   75.86   19.78
  10   0  -9   30.18   29.24
 -10   0   9   37.45   19.86
  10   0  -9   44.95   21.21
 -10   0  10  391.43   23.49
  10   0 -10  367.77   18.43
  10   0 -11  179.24   25.83
 -10   0  11  190.84   17.81
 -10   0  12   13.26   16.31
  10   0 -12   18.33   18.60
  10  -1   0    3.64   11.96
  10  -1   0    8.57   16.27
  10  -1  -1  274.82   18.07
  10  -1  -1  275.28   17.88
  10  -1  -2  479.92   14.45
  10  -1  -2  639.98   19.55
  10  -1  -3  209.52   13.43
  10  -1  -3  218.68   17.44
  10  -1  -4   11.86   17.13
  10  -1  -4   -1.30   12.06
  10  -1  -5   82.71   13.66
  10  -1  -5   64.11   13.31
  10  -1  -6  149.44   13.78
  10  -1  -6  122.28   14.21
  10  -1  -7   -3.05   20.23
  10  -1  -8    0.99   24.02
  10  -1  -8    4.06   21.82
 -10   1   8   17.83   19.60
 -10   1   9  292.83   21.35
  10  -1  -9  259.58   23.00
 -10   1  10  261.83   17.28
  10  -1 -10  269.64   18.02
  10  -1 -11  271.13   19.62
 -10   1  11  300.59   24.52
  10  -2   0   54.32   16.32
  10  -2   0   46.64   16.31
  10  -2  -1  159.17   12.56
  10  -2  -1  169.61   12.86
  10  -2  -2  400.96   14.49
  10  -2  -2  378.18   14.14
  10  -2  -3  183.65   13.45
  10  -2  -3  232.56   13.90
  10  -2  -4  306.16   19.84
  10  -2  -4  291.58   13.85
  10  -2  -5   14.23   18.17
  10  -2  -5   18.81   19.64
  10  -2  -6   11.75   14.50
  10  -2  -6    2.46   19.41
  10  -2  -7  215.69   26.37
  10  -2  -7  268.81   21.23
  10  -2  -7  260.39   22.20
  10  -2  -8   42.63   22.26
  10  -2  -8   43.80   48.13
 -10   2   9   44.14   21.26
  10  -2  -9   38.18   23.47
 -10   2  10  158.91   16.60
  10  -2 -10  115.80   17.71
 -10   2  11   59.11   17.13
  10  -2 -11    9.37   26.35
  10  -3   0  176.90   17.10
  10  -3   0  146.92   12.07
  10  -3  -1  236.90   17.84
  10  -3  -1  234.88   13.13
  10  -3  -2  220.28   18.66
  10  -3  -2  223.29   17.43
  10  -3  -3  171.07   18.44
  10  -3  -3  151.63   18.95
  10  -3  -4  353.08   14.71
  10  -3  -4  344.46   15.40
  10  -3  -5  557.04   23.44
  10  -3  -5  452.69   15.73
  10  -3  -5  530.61   23.47
  10  -3  -6    5.54   13.99
  10  -3  -6   27.44   21.49
  10  -3  -6   15.22   23.60
  10  -3  -7  165.48   17.32
  10  -3  -7  215.26   29.50
  10  -3  -7  262.65   21.54
  10  -3  -8   80.21   24.36
  10  -3  -8   87.43   22.08
  10  -3  -9   -9.83   24.40
  10  -3 -10   23.14   18.52
  10  -4   0   35.54   12.12
  10  -4   0   40.59   16.76
  10  -4  -1   17.72   17.29
  10  -4  -1    8.51   17.22
  10  -4  -2  284.14   14.34
  10  -4  -2  198.11   13.80
  10  -4  -3  337.48   21.23
  10  -4  -3  302.89   14.51
  10  -4  -3  340.47   21.02
  10  -4  -4 1017.48   23.85
  10  -4  -4  971.62   27.58
  10  -4  -4  969.96   24.44
  10  -4  -5  308.94   22.79
  10  -4  -5  297.59   25.80
  10  -4  -5  322.96   21.33
  10  -4  -6   57.22   22.70
  10  -4  -6   48.76   24.51
  10  -4  -6   52.60   21.22
  10  -4  -7   12.37   15.52
  10  -4  -7   12.96   21.27
  10  -4  -8   27.81   17.41
  10  -4  -8   69.37   16.37
  10  -4  -9   15.58   23.84
  10  -4  -9   42.38   24.40
  10  -5   0  546.46   20.11
  10  -5   0  494.64   16.84
  10  -5   0  504.71   19.44
  10  -5  -1   40.13   13.86
  10  -5  -1   50.75   18.34
  10  -5  -1   30.56   13.42
  10  -5  -2   22.91   19.90
  10  -5  -2   27.07   18.15
  10  -5  -2   37.22   19.46
  10  -5  -3  183.37   19.40
  10  -5  -3  193.31   20.85
  10  -5  -3  185.05   20.92
  10  -5  -4  485.46   28.30
  10  -5  -4  525.02   24.71
  10  -5  -4  455.75   17.35
  10  -5  -5  271.63   22.35
  10  -5  -5  327.80   23.51
  10  -5  -5  289.58   16.24
  10  -5  -6   48.05   21.51
  10  -5  -6   39.39   16.58
  10  -5  -7   18.39   16.01
  10  -5  -7    4.53   16.66
  10  -5  -8   20.52   24.10
  10  -5  -8   26.85   17.30
  10  -5  -9   96.49   26.54
  10  -5  -9   80.00   19.37
  10  -6   0   49.04   19.56
  10  -6   0   40.63   12.94
  10  -6   0   34.01   19.36
  10  -6  -1  849.16   23.22
  10  -6  -1  743.09   22.14
  10  -6  -1  772.54   25.09
  10  -6  -2  152.76   21.39
  10  -6  -2  119.91   20.31
  10  -6  -2  151.97   22.06
  10  -6  -3  134.06   22.13
  10  -6  -3  124.45   20.88
  10  -6  -3  123.42   14.80
  10  -6  -4  161.09   15.44
  10  -6  -4  166.04   21.45
  10  -6  -4  193.39   23.72
  10  -6  -5   52.85   22.15
  10  -6  -5   83.80   23.85
  10  -6  -6  101.94   24.34
  10  -6  -6   89.82   23.24
  10  -6  -7   97.03   24.47
  10  -6  -7   83.83   24.61
  10  -6  -8   24.94   26.18
  10  -6  -8   13.51   25.63
  10  -7   0   23.94   14.28
  10  -7   0   25.99   14.44
  10  -7   0   33.89   20.29
  10  -7  -1   55.98   21.06
  10  -7  -1   56.94   20.20
  10  -7  -1   61.94   15.44
  10  -7  -2   63.57   21.51
  10  -7  -2   57.60   21.05
  10  -7  -2   52.52   22.16
  10  -7  -3    8.70   23.64
  10  -7  -3    4.98   21.61
  10  -7  -3   10.20   21.39
  10  -7  -4    6.53   16.81
  10  -7  -4    9.65   21.56
  10  -7  -5   59.88   22.78
  10  -7  -5   41.85   17.10
  10  -7  -6  137.86   25.66
  10  -7  -6  106.86   18.27
  10  -8   0   54.90   15.56
  10  -8   0   74.03   22.57
  10  -8   0   37.50   16.19
  10  -8  -1    9.07   22.77
  10  -8  -1    1.19   23.45
  10  -8  -1   -2.89   21.88
  10  -8  -2   39.25   22.02
  10  -8  -2   46.29   23.02
  10  -8  -2   57.08   24.01
  10  -8  -3   98.39   23.21
  10  -8  -3   62.38   24.97
  10  -8  -4   41.63   24.31
  10  -8  -4   56.31   23.31
  10  -8  -5  -12.07   24.89
  10  -8  -5   16.50   24.52
  10  -9   0   27.47   17.36
  10  -9   0   37.78   24.75
  10  -9   0   44.62   17.00
  10  -9  -1    8.61   23.74
  10  -9  -1   13.88   23.24
  10  -9  -1   26.35   24.36
  10  -9  -2   25.15   25.23
  10  -9  -2   12.92   24.34
  10  -9  -3  188.95   26.07
  10  -9  -3  227.95   27.08
  10 -10   0  219.02   28.12
  10 -10   0  181.17   26.47
  10 -10   0  160.96   26.71
  10 -10  -1   60.21   26.94
  10 -10  -1   78.78   26.12
   9   9  -6   46.03   25.74
   9   8  -1   11.85   24.41
   9   8  -2   77.14   26.12
   9   8  -2   60.65   23.96
   9   8  -3  249.04   26.24
   9   8  -3  259.93   25.07
   9   8  -4   62.91   23.53
   9   8  -4   85.77   25.25
   9   8  -5   13.11   24.20
   9   8  -5   13.40   23.47
   9   8  -6   94.36   23.19
   9   8  -6   70.75   17.69
   9   8  -7   64.76   23.06
   9   8  -7   49.41   17.29
  -9  -8   8  200.21   17.33
   9   8  -8  215.27   25.60
   9   8  -9  331.39   26.18
  -9  -8   9  329.73   23.98
   9   8 -10   18.11   25.44
  -9  -8  10   60.20   22.85
   9   8 -10   53.05   23.69
   9   7  -1   18.52   24.10
   9   7  -1   12.37   23.22
   9   7  -2   27.02   23.82
   9   7  -2   43.55   22.70
   9   7  -3   56.05   22.18
   9   7  -3   57.66   23.15
   9   7  -4  145.78   22.26
   9   7  -4  100.87   23.29
   9   7  -5   21.21   21.08
   9   7  -5   27.19   22.23
   9   7  -6    8.90   20.96
   9   7  -6    9.98   22.03
   9   7  -7   39.58   22.59
   9   7  -8  343.13   23.77
  -9  -7   8  366.15   21.82
   9   7  -9  347.97   17.48
  -9  -7   9  499.14   22.61
   9   7 -10  131.71   17.32
  -9  -7  10  152.88   22.74
   9   7 -10  128.47   23.19
   9   7 -11   27.93   24.09
  -9  -7  11   14.18   16.71
   9   7 -11   10.22   16.46
  -9  -7  12   12.98   17.09
   9   6  -1  158.21   23.06
   9   6  -1  131.05   15.90
   9   6  -2   16.69   14.30
   9   6  -2   18.88   21.33
   9   6  -3   50.00   14.88
   9   6  -3   57.06   15.03
   9   6  -4  -14.99   21.22
   9   6  -4   26.35   20.04
   9   6  -5   34.42   19.84
   9   6  -5   47.93   20.38
   9   6  -6   94.79   20.82
   9   6  -6  112.28   20.10
  -9  -6   7    0.22   13.13
   9   6  -7    5.23   19.53
   9   6  -8  320.24   22.14
  -9  -6   8  324.18   21.09
   9   6  -9  219.12   22.04
  -9  -6   9  242.02   20.78
   9   6 -10  127.23   21.93
   9   6 -10  129.62   15.59
  -9  -6  10  138.56   14.89
  -9  -6  11   30.98   21.68
   9   6 -11   22.16   22.67
   9   6 -11   31.61   22.14
  -9  -6  12   18.99   15.98
   9   6 -12   14.11   24.82
   9   6 -12   18.67   16.19
   9   5  -1  403.11   16.66
   9   5  -1  416.25   22.43
   9   5  -2  180.15   21.02
   9   5  -2  193.01   20.34
   9   5  -3  207.29   19.72
   9   5  -3  181.45   20.48
   9   5  -4   22.77   14.40
   9   5  -4   16.59   18.70
   9   5  -5  195.30   20.47
   9   5  -5  247.72   19.98
   9   5  -6  266.88   20.56
   9   5  -7   14.85   19.02
  -9  -5   7   14.00   18.38
   9   5  -8    5.89   14.00
  -9  -5   8    7.21   12.99
   9   5  -9  105.08   14.62
  -9  -5   9  173.40   20.65
   9   5 -10   73.95   20.70
  -9  -5  10   86.76   20.73
   9   5 -10   87.83   21.40
   9   5 -11  218.41   24.15
  -9  -5  11  242.79   22.25
   9   5 -11  209.41   21.76
   9   5 -12   44.84   24.42
   9   5 -12   48.54   16.40
  -9  -5  12   33.47   15.82
  -9  -5  13   70.54   24.33
   9   5 -13   41.51   24.66
   9   5 -13   33.06   30.35
   9   4  -1  161.51   19.38
   9   4  -1  156.40   19.30
   9   4  -2  333.22   20.54
   9   4  -2  340.65   15.41
   9   4  -3  669.01   21.30
   9   4  -3  624.18   22.06
   9   4  -4  109.00   18.69
   9   4  -4  101.27   19.00
   9   4  -5   92.09   12.65
   9   4  -5   73.86   18.09
   9   4  -6   79.45   18.60
  -9  -4   6   98.36   12.67
   9   4  -7  310.54   19.80
  -9  -4   7  366.18   19.80
  -9  -4   8   62.22   13.13
   9   4  -8   76.11   18.50
   9   4  -9   25.00   18.43
  -9  -4   9    6.72   19.51
   9   4 -10   73.02   19.76
   9   4 -10   94.31   26.71
  -9  -4  10  103.80   14.28
  -9  -4  11  267.34   16.14
   9   4 -11  250.44   24.77
   9   4 -11  260.97   21.61
  -9  -4  12   93.39   22.37
   9   4 -12   81.41   28.43
   9   4 -12   83.67   22.49
  -9  -4  13   11.08   23.83
   9   4 -13   -6.63   16.89
   9   3  -1  124.41   18.03
   9   3  -1  110.06   12.99
   9   3  -2  535.47   21.09
   9   3  -2  554.63   20.38
   9   3  -3  732.01   21.76
   9   3  -3  819.57   21.38
   9   3  -4   68.47   13.45
   9   3  -4   93.92   17.69
   9   3  -5   36.58   17.63
   9   3  -5   34.09   12.12
  -9  -3   6   98.56   12.70
   9   3  -6   73.16   17.00
  -9  -3   7   55.56   18.19
   9   3  -7   37.98   12.70
   9   3  -8  677.94   21.39
  -9  -3   8  821.74   21.82
   9   3  -9  453.89   20.78
  -9  -3   9  562.87   16.07
  -9  -3  10    0.80   19.84
   9   3 -10   19.30   14.15
   9   3 -10   16.11   25.83
  -9  -3  11  100.09   15.15
   9   3 -11   88.59   15.32
   9   3 -11   88.76   31.11
   9   3 -12   47.19   16.46
  -9  -3  12   56.74   21.83
  -9  -3  13   19.95   23.38
   9   3 -13  -14.60   17.67
   9   2  -1  111.45   18.27
   9   2  -1  131.36   18.01
   9   2  -2 1340.43   22.87
   9   2  -2 1182.74   18.35
   9   2  -3  391.54   18.19
   9   2  -3  449.34   18.74
   9   2  -4  401.10   18.87
   9   2  -4  376.90   13.84
   9   2  -5   45.92   12.25
  -9  -2   6   -0.97   17.89
   9   2  -6   22.00   17.75
   9   2  -7  362.88   14.71
  -9  -2   7  428.97   19.93
   9   2  -8  668.55   21.10
  -9  -2   8  739.97   21.05
  -9  -2   9  204.87   14.10
   9   2  -9  201.83   19.43
  -9  -2  10   74.62   14.30
   9   2 -10   57.93   20.09
   9   2 -10   76.71   25.75
  -9  -2  11   23.49   20.40
   9   2 -11   19.09   15.07
   9   2 -12   25.10   22.65
  -9  -2  12   19.56   15.41
   9   2 -13   34.21   25.88
  -9  -2  13   41.02   16.37
   9   1  -1    6.06   16.31
   9   1  -1    5.77   11.95
   9   1  -2    5.60   11.52
   9   1  -2   -2.46   11.64
   9   1  -3  424.57   14.16
   9   1  -3  364.37   13.89
   9   1  -4  530.66   19.14
   9   1  -4  385.92   14.24
   9   1  -5  499.32   15.14
   9   1  -6   72.81   13.03
  -9  -1   6   89.76   12.72
  -9  -1   7  171.31   18.03
   9   1  -7  135.66   18.03
  -9  -1   8  548.77   15.82
   9   1  -8  548.90   20.70
   9   1  -9  734.61   22.10
  -9  -1   9  741.28   21.02
  -9  -1  10  199.81   19.83
   9   1 -10  171.14   15.46
   9   1 -11   81.09   21.68
  -9  -1  11   60.47   14.61
   9   1 -12   13.52   16.48
  -9  -1  12   13.76   15.42
  -9  -1  13   78.77   17.35
   9   1 -13   83.78   26.14
   9   0  -1  277.65   13.28
   9   0  -1  255.03   12.83
   9   0  -2    6.61   12.11
   9   0  -2    3.65   12.13
   9   0  -3  359.40   18.37
   9   0  -3  300.34   13.47
   9   0  -4   68.29   12.42
   9   0  -4   79.39   12.62
   9   0  -5  828.89   16.51
   9   0  -5  767.32   20.38
   9   0  -6  101.22   17.61
  -9   0   6   89.10   17.41
  -9   0   7   24.04   17.41
   9   0  -7    6.93   13.17
   9   0  -8  106.12   14.24
  -9   0   8   98.50   18.20
   9   0  -9  236.73   15.58
  -9   0   9  245.65   18.96
  -9   0  10  815.79   23.50
   9   0 -10  680.77   19.11
  -9   0  11  417.60   23.27
   9   0 -11  443.32   24.15
  -9   0  12   31.20   22.03
   9   0 -12    7.19   24.65
  -9   0  13  135.35   24.64
   9  -1   0   41.59   11.63
   9  -1   0   43.63   16.17
   9  -1  -1  305.96   16.98
   9  -1  -1  288.29   12.81
   9  -1  -2  810.48   15.92
   9  -1  -2  550.20   14.29
   9  -1  -3  424.34   17.94
   9  -1  -3  365.71   18.24
   9  -1  -4   19.96   12.02
   9  -1  -4    8.65   12.58
   9  -1  -5   32.04   17.40
   9  -1  -5   26.32   11.98
   9  -1  -6   34.30   12.66
   9  -1  -7  227.78   18.78
  -9   1   7  228.55   18.25
  -9   1   8   69.38   18.45
   9  -1  -8   44.93   14.31
   9  -1  -8   39.29   29.12
  -9   1   9   98.52   13.84
   9  -1  -9  108.33   15.58
   9  -1 -10  307.50   23.27
  -9   1  10  298.28   21.54
   9  -1 -11  434.78   25.39
  -9   1  11  379.34   17.44
   9  -1 -12   23.03   18.73
  -9   1  12   29.75   16.26
   9  -2   0    2.79   15.40
   9  -2   0    3.90   15.87
   9  -2  -1  252.46   12.33
   9  -2  -1  374.97   17.48
   9  -2  -2  443.12   13.98
   9  -2  -2  363.96   13.68
   9  -2  -3  283.58   18.16
   9  -2  -3  289.41   17.01
   9  -2  -4  108.46   17.11
   9  -2  -4  108.94   17.86
   9  -2  -5  -10.07   12.69
   9  -2  -5   -3.50   13.33
   9  -2  -6   64.65   18.76
   9  -2  -6   56.05   14.10
   9  -2  -7  338.22   26.10
  -9   2   7  402.97   19.90
   9  -2  -7  363.43   20.98
  -9   2   8  148.06   19.41
   9  -2  -8  148.01   21.05
  -9   2   9   41.89   19.43
   9  -2  -9   28.68   14.54
  -9   2  10  114.33   21.79
   9  -2 -10  107.47   23.49
   9  -2 -11   36.00   24.23
  -9   2  11   46.48   22.01
  -9   2  12   46.74   24.03
   9  -2 -12   75.06   26.27
   9  -3   0   59.49   10.95
   9  -3   0   39.22   15.61
   9  -3  -1  482.54   17.64
   9  -3  -1  507.60   18.27
   9  -3  -2  439.19   18.46
   9  -3  -2  435.46   13.73
   9  -3  -3  115.85   12.69
   9  -3  -3  168.66   13.61
   9  -3  -4  262.10   13.95
   9  -3  -4  353.39   20.16
   9  -3  -5  226.65   18.72
   9  -3  -5  222.55   20.72
   9  -3  -5  205.42   19.80
   9  -3  -6    8.74   18.17
   9  -3  -6    4.05   13.56
   9  -3  -6    2.30   19.52
   9  -3  -7  455.37   36.61
   9  -3  -7  511.72   23.42
  -9   3   8  556.36   17.97
   9  -3  -8  553.54   24.55
  -9   3   9    4.37   14.98
   9  -3  -9   10.07   21.96
  -9   3  10   27.26   23.11
   9  -3 -10    4.26   23.76
   9  -3 -11    1.39   18.05
  -9   3  11   -7.94   23.63
   9  -4   0    5.70   16.16
   9  -4   0   -7.12   15.83
   9  -4  -1  197.41   17.41
   9  -4  -1  162.73   12.14
   9  -4  -2  156.74   16.93
   9  -4  -2  168.01   18.19
   9  -4  -3  488.50   19.58
   9  -4  -3  498.85   21.00
   9  -4  -3  506.92   21.37
   9  -4  -4  948.91   19.68
   9  -4  -4  984.69   22.97
   9  -4  -4 1024.65   27.43
   9  -4  -5  268.17   20.63
   9  -4  -5  294.48   19.52
   9  -4  -5  272.34   21.49
   9  -4  -6    9.85   19.43
   9  -4  -6    4.04   18.68
   9  -4  -6    6.59   14.91
   9  -4  -7  309.17   21.66
   9  -4  -7  273.39   22.18
   9  -4  -8   54.07   21.65
   9  -4  -8   61.75   20.69
   9  -4  -9  227.51   24.00
   9  -4 -10  113.43   18.55
   9  -5   0  134.52   16.63
   9  -5   0  134.00   18.75
   9  -5   0  135.08   17.33
   9  -5  -1  214.92   13.26
   9  -5  -1  248.43   18.83
   9  -5  -1  239.39   14.34
   9  -5  -2   -3.45   12.67
   9  -5  -2   -4.02   11.81
   9  -5  -2   -0.16   17.96
   9  -5  -3  239.12   20.43
   9  -5  -3  208.67   13.82
   9  -5  -3  232.43   20.55
   9  -5  -4  471.79   22.57
   9  -5  -4  467.54   20.36
   9  -5  -4  437.74   25.94
   9  -5  -5  609.90   22.22
   9  -5  -5  525.45   23.24
   9  -5  -5  584.93   23.10
   9  -5  -6   19.78   14.55
   9  -5  -6   31.30   19.58
   9  -5  -7   12.74   20.21
   9  -5  -7    7.73   20.92
   9  -5  -8  174.72   22.98
   9  -5  -8  132.58   17.09
   9  -5  -9  173.54   25.29
   9  -5  -9  169.81   25.29
   9  -6   0   75.49   18.49
   9  -6   0   64.67   17.82
   9  -6   0   71.89   18.13
   9  -6  -1  271.53   19.01
   9  -6  -1  268.86   15.59
   9  -6  -1  310.56   19.72
   9  -6  -2  317.08   21.13
   9  -6  -2  294.09   15.65
   9  -6  -2  247.63   14.37
   9  -6  -3    7.56   19.43
   9  -6  -3    3.40   20.12
   9  -6  -3   -1.03   18.51
   9  -6  -4  268.24   21.61
   9  -6  -4  230.47   15.59
   9  -6  -4  309.99   22.35
   9  -6  -5   21.10   19.95
   9  -6  -5   14.22   20.82
   9  -6  -6   63.29   15.50
   9  -6  -6   72.02   21.80
   9  -6  -7   55.71   22.67
   9  -6  -7   68.39   23.04
   9  -6  -8   17.12   24.20
   9  -6  -8    5.79   24.40
   9  -7   0   50.44   13.80
   9  -7   0   55.22   14.46
   9  -7   0   58.88   19.49
   9  -7  -1  356.93   21.28
   9  -7  -1  401.50   22.18
   9  -7  -1  424.70   22.75
   9  -7  -2  264.32   15.62
   9  -7  -2  308.59   22.21
   9  -7  -2  342.09   22.82
   9  -7  -3   23.71   20.32
   9  -7  -3    5.19   21.59
   9  -7  -3   -3.40   20.86
   9  -7  -4   97.81   22.81
   9  -7  -4  110.27   21.15
   9  -7  -5    8.47   21.94
   9  -7  -5   26.14   22.04
   9  -7  -6   67.57   23.47
   9  -7  -6   66.40   22.82
   9  -7  -7   82.97   24.57
   9  -7  -7   65.97   26.05
   9  -8   0    5.02   20.38
   9  -8   0   -3.51   14.31
   9  -8   0   17.48   20.47
   9  -8  -1  185.24   16.56
   9  -8  -1  190.05   21.87
   9  -8  -1  226.90   22.95
   9  -8  -2  129.71   22.73
   9  -8  -2  127.95   21.49
   9  -8  -2  122.03   22.02
   9  -8  -3  331.67   17.79
   9  -8  -3  374.08   24.70
   9  -8  -4   69.50   22.29
   9  -8  -4   68.22   23.56
   9  -8  -5   -4.53   23.68
   9  -8  -5    0.38   22.51
   9  -8  -6   69.42   24.52
   9  -8  -6   68.80   26.89
   9  -9   0   -2.15   21.94
   9  -9   0   12.67   22.58
   9  -9   0   16.51   21.96
   9  -9  -1    1.46   22.75
   9  -9  -1   10.09   22.41
   9  -9  -2   63.43   23.09
   9  -9  -2   63.33   23.24
   9  -9  -3  269.88   30.32
   9  -9  -3  316.02   24.91
   9  -9  -4  310.64   31.68
   9  -9  -4  381.72   27.35
   9  -9  -5   16.00   25.94
   9 -10   0   79.13   24.50
   9 -10   0   52.41   24.29
   9 -10  -1   25.50   29.33
   9 -10  -1   10.80   30.06
   9 -10  -2    9.33   25.25
   9 -10  -2    2.57   24.71
   9 -10  -3  180.28   33.77
   9 -10  -3  168.22   28.98
   9 -11   0   33.55   25.86
   9 -11   0   43.65   27.27
   8   9  -2   53.86   25.53
   8   9  -2  101.94   24.87
   8   9  -3  122.35   24.17
   8   9  -3   72.11   24.81
   8   9  -4  136.25   24.15
   8   9  -4  106.03   25.28
   8   9  -5   -6.10   24.71
   8   9  -5   14.45   23.03
   8   9  -6  281.80   19.49
   8   9  -6  542.51   25.41
   8   9  -7  196.41   17.96
   8   9  -7  348.03   26.63
  -8  -9   8  227.99   23.96
   8   9  -8  152.88   18.95
   8   9  -9   35.17   25.82
   8   9  -9   42.42   22.46
  -8  -9   9   46.34   22.48
   8   9 -10    6.23   25.40
  -8  -9  10    9.45   15.43
   8   9 -10    7.31   22.38
  -8  -9  11  -13.08   23.69
   8   8  -1   -2.38   23.47
   8   8  -1    6.35   22.60
   8   8  -2   24.98   23.35
   8   8  -2   26.80   22.12
   8   8  -3  117.36   21.95
   8   8  -3  101.36   23.60
   8   8  -4  213.18   22.58
   8   8  -4  223.53   24.16
   8   8  -5   13.71   22.85
   8   8  -5   11.92   21.30
   8   8  -6   71.19   23.03
   8   8  -6   65.13   21.05
   8   8  -7  167.28   23.41
  -8  -8   7  183.87   21.87
  -8  -8   8  278.49   21.52
   8   8  -8  262.96   24.14
   8   8  -9  181.25   23.33
  -8  -8   9  169.69   20.77
   8   8 -10   76.48   24.17
  -8  -8  10   67.42   21.21
   8   8 -10   74.69   21.63
   8   8 -11   87.73   25.08
   8   8 -11   76.74   22.65
  -8  -8  11   78.78   16.17
   8   8 -12  159.50   18.16
  -8  -8  12  101.22   17.03
   8   8 -12   87.27   24.65
   8   7  -1  251.23   23.53
   8   7  -1  274.78   22.06
   8   7  -2    9.54   21.04
   8   7  -2   14.65   21.45
   8   7  -3  203.34   20.91
   8   7  -3  186.42   21.53
   8   7  -4    9.28   21.93
   8   7  -4   10.24   19.58
   8   7  -5   32.35   13.71
   8   7  -5    4.37   20.25
   8   7  -6    8.03   20.17
  -8  -7   7   77.97   19.05
   8   7  -7   87.57   15.35
  -8  -7   8  423.58   20.64
   8   7  -8  396.90   22.60
   8   7  -9  482.73   22.98
  -8  -7   9  499.49   21.43
  -8  -7  10   57.48   20.51
   8   7 -10   49.03   20.57
   8   7 -10   43.46   16.49
   8   7 -11    9.49   16.34
   8   7 -11   -4.41   21.52
  -8  -7  11    3.51   15.37
  -8  -7  12    9.25   16.97
   8   7 -12   38.57   23.78
   8   7 -12   30.90   23.14
  -8  -7  13  165.73   25.05
   8   7 -13  159.15   25.99
   8   7 -13  124.16   25.60
   8   6  -1  518.79   22.32
   8   6  -1  473.46   22.40
   8   6  -2    3.22   19.83
   8   6  -2   -5.49   18.92
   8   6  -3   14.17   19.19
   8   6  -3    7.62   18.51
   8   6  -4  116.90   19.85
   8   6  -4   88.07   14.50
   8   6  -5  121.35   19.04
   8   6  -5  106.92   19.83
   8   6  -6   99.67   19.39
  -8  -6   6  108.54   18.37
   8   6  -7  125.77   20.13
  -8  -6   7  143.37   18.28
   8   6  -8  128.51   14.07
  -8  -6   8  197.23   18.68
  -8  -6   9  359.30   20.21
   8   6  -9  369.79   21.09
  -8  -6  10   74.40   14.56
   8   6 -10   76.40   14.91
   8   6 -10   75.68   20.51
   8   6 -11   -0.76   21.19
  -8  -6  11   13.93   20.55
   8   6 -11   -4.53   22.24
   8   6 -12   -3.49   16.13
  -8  -6  12    6.83   16.25
   8   6 -12    7.47   22.32
   8   6 -13   12.50   23.67
   8   6 -13   20.44   24.32
  -8  -6  13    4.88   22.72
   8   5  -1  551.35   21.45
   8   5  -1  484.87   20.98
   8   5  -2  337.37   20.00
   8   5  -2  324.60   20.01
   8   5  -3   63.81   18.72
   8   5  -3   61.14   18.17
   8   5  -4   14.71   13.04
   8   5  -4   11.29   17.76
   8   5  -5  107.20   18.23
   8   5  -6  717.72   21.63
  -8  -5   6  781.69   20.81
  -8  -5   7  126.97   18.12
   8   5  -7  111.21   19.31
   8   5  -8   20.89   12.88
  -8  -5   8   20.81   12.56
   8   5  -9   -3.84   17.88
  -8  -5   9    4.60   12.74
  -8  -5  10   49.67   19.52
   8   5 -10   64.83   19.24
   8   5 -10   50.95   20.10
   8   5 -11  225.86   23.58
   8   5 -11  241.92   21.00
  -8  -5  11  205.30   20.96
   8   5 -12    4.72   15.21
  -8  -5  12   21.99   15.19
   8   5 -12   15.05   26.81
   8   5 -13   26.49   27.32
  -8  -5  13   35.52   16.50
   8   5 -13   35.29   23.22
  -8  -5  14  143.74   18.25
   8   5 -14  167.45   17.91
   8   4  -1  998.54   22.10
   8   4  -1  918.83   18.24
   8   4  -2 1563.22   25.76
   8   4  -2 1748.26   26.98
   8   4  -3  794.11   20.73
   8   4  -3  699.97   16.48
   8   4  -4   40.91   17.19
   8   4  -4   62.68   17.77
   8   4  -5  161.17   13.53
  -8  -4   5  207.94   17.06
   8   4  -6   35.29   16.62
  -8  -4   6   58.01   12.28
   8   4  -7   71.33   12.38
  -8  -4   7   67.87   11.83
   8   4  -8  157.05   17.81
  -8  -4   8  162.26   13.73
  -8  -4   9   21.56   13.19
   8   4  -9   30.38   18.02
   8   4 -10   19.43   18.30
  -8  -4  10   38.31   13.10
   8   4 -10   32.56   19.57
   8   4 -11  135.22   25.72
  -8  -4  11  163.50   14.79
   8   4 -11  140.48   20.28
  -8  -4  12  150.27   21.85
   8   4 -12  160.60   22.30
   8   4 -12  154.43   30.91
  -8  -4  13    1.20   22.51
   8   4 -13   25.95   22.42
   8   4 -14   -3.44   16.96
  -8  -4  14   10.98   17.05
   8   3  -1   61.04   12.87
   8   3  -1   44.99   16.97
   8   3  -2  645.97   16.39
   8   3  -2  601.20   20.23
   8   3  -3 1935.05   22.67
   8   3  -3 1740.11   24.47
   8   3  -4  129.06   16.60
   8   3  -4  127.73   12.22
   8   3  -5   70.77   12.62
  -8  -3   5  108.75   16.71
   8   3  -6  190.62   12.68
  -8  -3   6  241.43   13.09
  -8  -3   7  147.63   17.44
   8   3  -7  136.96   17.36
   8   3  -8  633.72   15.45
  -8  -3   8  686.89   20.28
   8   3  -9  257.26   19.50
  -8  -3   9  303.08   19.11
   8   3 -10    2.49   23.53
   8   3 -10   -7.21   13.55
  -8  -3  10   20.54   19.15
  -8  -3  11  305.01   15.93
   8   3 -11  322.71   27.16
   8   3 -11  342.49   21.50
   8   3 -12   93.32   21.47
  -8  -3  12   71.00   20.92
  -8  -3  13   28.10   21.64
   8   3 -13   14.22   22.54
  -8  -3  14   34.69   17.28
   8   3 -14   50.07   25.36
   8   2  -1  122.45   15.89
   8   2  -1   85.67   12.22
   8   2  -2  518.54   18.29
   8   2  -2  490.70   14.22
   8   2  -3  388.61   17.71
   8   2  -3  453.98   17.99
   8   2  -4   51.74   16.69
  -8  -2   5   15.09   16.11
   8   2  -5   10.23   16.20
  -8  -2   6   18.56   16.46
   8   2  -6   15.95   16.33
   8   2  -7  430.96   18.42
  -8  -2   7  480.35   14.63
  -8  -2   8  943.39   17.29
   8   2  -8  828.88   20.94
  -8  -2   9  816.52   21.57
   8   2  -9  764.94   21.40
   8   2 -10   48.25   13.24
  -8  -2  10   58.46   18.13
   8   2 -10   44.44   26.72
  -8  -2  11   16.78   13.99
   8   2 -11   36.09   21.14
   8   2 -12   48.35   21.95
  -8  -2  12   55.67   14.47
  -8  -2  13  141.62   16.36
   8   2 -13  161.37   18.22
   8   2 -14  104.41   19.46
  -8  -2  14  114.03   24.07
   8   1  -1   34.49   10.93
   8   1  -1   40.58   15.69
   8   1  -2   16.92   15.52
   8   1  -2   14.09   15.90
   8   1  -3  117.97   16.23
   8   1  -3  146.98   11.91
   8   1  -4  788.50   15.71
   8   1  -5  666.24   19.21
  -8  -1   5  760.27   19.76
   8   1  -6   13.87   11.76
  -8  -1   6    9.10   11.57
  -8  -1   7   28.69   17.26
   8   1  -7   32.30   17.36
  -8  -1   8  257.59   18.06
   8   1  -8  224.09   18.34
   8   1  -9   78.47   27.39
   8   1  -9   79.57   18.84
  -8  -1   9   78.00   17.56
  -8  -1  10  284.32   20.95
   8   1 -10  259.40   20.95
   8   1 -11  103.77   14.74
  -8  -1  11  102.73   13.89
  -8  -1  12  100.75   15.22
   8   1 -12   84.03   22.37
  -8  -1  13  198.26   22.99
   8   1 -13  224.85   18.43
  -8  -1  14  235.96   18.53
   8   1 -14  253.79   27.46
   8   0  -1  764.14   18.46
   8   0  -1  765.10   18.91
   8   0  -2  456.83   17.72
   8   0  -2  429.90   13.62
   8   0  -3  160.19   16.36
   8   0  -3  121.13   16.67
   8   0  -4  748.43   19.10
  -8   0   5  597.89   18.72
   8   0  -5  541.32   18.24
  -8   0   6  801.23   19.54
   8   0  -6  677.68   16.01
   8   0  -7   42.48   17.46
  -8   0   7   48.55   16.62
  -8   0   8   13.23   16.76
   8   0  -8   21.14   12.46
  -8   0   9   11.54   17.70
   8   0  -9   17.12   18.15
  -8   0  10   66.57   18.88
   8   0 -10   44.05   20.06
   8   0 -11  145.04   22.46
  -8   0  11  138.60   20.82
   8   0 -12   -1.87   16.77
  -8   0  12    8.66   21.22
  -8   0  13  227.24   23.71
   8   0 -13  263.61   25.74
   8  -1   0  252.24   16.36
   8  -1   0  254.85   16.47
   8  -1  -1  437.10   17.19
   8  -1  -1  388.38   12.89
   8  -1  -2 2142.57   21.63
   8  -1  -2 2176.25   25.01
   8  -1  -3 1249.61   17.69
   8  -1  -3 1369.48   21.71
   8  -1  -4   22.30   16.14
   8  -1  -4   27.10   16.30
  -8   1   5  763.46   19.17
   8  -1  -5  715.44   19.17
   8  -1  -6   51.10   17.06
  -8   1   6   57.56   11.44
   8  -1  -7  104.43   22.50
  -8   1   7   96.34   11.94
   8  -1  -7  121.32   18.56
   8  -1  -8  182.19   19.34
  -8   1   8  182.05   17.89
   8  -1  -9    9.63   19.22
  -8   1   9   22.49   13.13
  -8   1  10  253.39   20.06
   8  -1 -10  249.59   16.23
   8  -1 -11  129.03   16.19
  -8   1  11  123.57   14.92
   8  -1 -12   12.58   17.21
  -8   1  12    6.93   21.92
   8  -1 -13    9.04   25.24
  -8   1  13   -0.84   16.48
   8  -2   0    1.33   10.80
   8  -2   0    7.78   10.86
   8  -2  -1 1349.00   21.37
   8  -2  -1 1323.24   21.45
   8  -2  -2  259.54   12.36
   8  -2  -2  288.48   12.19
   8  -2  -3  868.98   19.89
   8  -2  -3  810.99   19.69
   8  -2  -4    2.58   16.22
   8  -2  -4   15.80   11.64
   8  -2  -5   32.68   18.00
   8  -2  -6  252.78   23.73
   8  -2  -6  213.55   19.10
  -8   2   6  248.61   13.69
  -8   2   7  771.18   16.82
   8  -2  -7  634.70   37.17
   8  -2  -7  706.95   17.75
  -8   2   8  150.32   18.37
   8  -2  -8  139.37   14.52
   8  -2  -9   54.26   20.84
  -8   2   9   55.27   19.51
   8  -2 -10   12.11   21.85
  -8   2  10   14.96   14.23
   8  -2 -11   61.98   23.44
  -8   2  11   66.51   21.20
  -8   2  12   48.32   16.74
   8  -2 -12   50.27   24.41
   8  -3   0   23.49   11.11
   8  -3   0   27.24   14.49
   8  -3  -1   47.23   10.75
   8  -3  -1   55.81   14.24
   8  -3  -2 1112.43   20.80
   8  -3  -2 1151.18   21.25
   8  -3  -3  252.23   17.82
   8  -3  -3  248.42   17.01
   8  -3  -4  206.93   18.62
   8  -3  -4  195.72   22.18
   8  -3  -4  213.02   17.59
   8  -3  -5  151.51   17.49
   8  -3  -5  129.43   18.88
   8  -3  -5  138.16   13.63
   8  -3  -6   82.10   22.22
   8  -3  -6  113.56   18.93
   8  -3  -7  823.73   22.53
  -8   3   7  823.93   17.94
   8  -3  -8  778.73   23.73
  -8   3   8  831.93   22.70
  -8   3   9  156.47   20.65
   8  -3  -9  132.92   21.49
  -8   3  10   15.19   15.01
   8  -3 -10   23.29   16.11
   8  -3 -11   36.64   23.97
  -8   3  11    2.41   16.07
   8  -3 -12   15.27   26.68
  -8   3  12   21.20   24.84
   8  -4   0  155.07   16.24
   8  -4   0  202.59   17.08
   8  -4  -1  618.29   15.69
   8  -4  -1  753.79   19.17
   8  -4  -2   71.45   16.93
   8  -4  -2   70.86   16.78
   8  -4  -2   69.12   16.26
   8  -4  -3   49.43   16.61
   8  -4  -3   28.75   12.16
   8  -4  -3   38.71   12.67
   8  -4  -4  686.02   23.43
   8  -4  -4  696.33   21.68
   8  -4  -4  699.32   20.36
   8  -4  -5  251.99   23.17
   8  -4  -5  261.22   18.87
   8  -4  -5  251.55   19.86
   8  -4  -6    5.47   17.71
   8  -4  -6    5.44   18.74
   8  -4  -7  375.05   21.13
  -8   4   8  264.12   20.89
   8  -4  -8  224.68   20.96
  -8   4   9  242.99   22.03
   8  -4  -9  212.46   23.29
  -8   4  10  228.54   17.91
   8  -4 -10  265.10   24.64
   8  -4 -11   21.93   25.96
  -8   4  11    1.25   25.45
   8  -5   0  419.03   18.52
   8  -5   0  431.00   19.09
   8  -5   0  414.82   18.16
   8  -5  -1  371.41   14.58
   8  -5  -1  612.38   21.27
   8  -5  -1  643.28   19.43
   8  -5  -2   93.20   17.11
   8  -5  -2  106.01   17.82
   8  -5  -2  102.19   18.36
   8  -5  -3  102.41   18.97
   8  -5  -3   74.19   12.33
   8  -5  -3  108.23   18.47
   8  -5  -4  139.59   14.27
   8  -5  -4   84.85   12.51
   8  -5  -4  121.62   18.83
   8  -5  -5   63.41   19.13
   8  -5  -5   77.66   18.62
   8  -5  -6    2.09   13.16
   8  -5  -6    1.64   13.58
   8  -5  -7    7.56   20.48
   8  -5  -7    9.62   19.45
   8  -5  -8   87.39   21.62
   8  -5  -8   82.32   21.54
   8  -5  -9  210.34   24.76
   8  -5 -10  326.87   27.98
   8  -6   0  756.39   21.91
   8  -6   0  720.94   20.98
   8  -6   0  788.96   20.45
   8  -6  -1 1422.65   27.29
   8  -6  -1 1371.52   24.57
   8  -6  -1 1214.39   20.68
   8  -6  -2  389.33   16.37
   8  -6  -2  408.85   21.04
   8  -6  -2  322.89   14.46
   8  -6  -3   57.80   18.34
   8  -6  -3   79.72   19.39
   8  -6  -3   60.47   17.65
   8  -6  -4   60.16   18.65
   8  -6  -4   40.78   13.86
   8  -6  -5   -0.44   19.41
   8  -6  -5   15.26   19.79
   8  -6  -6   10.87   20.29
   8  -6  -6    3.33   20.34
   8  -6  -7   12.84   21.30
   8  -6  -7   12.46   21.89
   8  -6  -8    1.86   22.23
   8  -6  -8   12.91   23.73
   8  -6  -9  131.41   26.86
   8  -6  -9  103.13   24.40
   8  -7   0   85.44   18.38
   8  -7   0  102.30   19.12
   8  -7   0   95.01   18.57
   8  -7  -1  788.38   19.43
   8  -7  -1  881.01   24.02
   8  -7  -1  784.15   22.39
   8  -7  -2  758.83   24.03
   8  -7  -2  700.58   22.65
   8  -7  -2  730.40   23.81
   8  -7  -3   37.80   19.83
   8  -7  -3   33.38   13.12
   8  -7  -4   21.50   19.66
   8  -7  -4   15.04   19.75
   8  -7  -5   14.15   20.55
   8  -7  -5    9.22   21.52
   8  -7  -6   69.41   21.45
   8  -7  -6   89.25   21.85
   8  -7  -7  265.43   24.27
   8  -7  -7  302.57   26.01
   8  -7  -8    0.64   24.05
   8  -7  -8   13.72   33.06
   8  -8   0  130.47   19.79
   8  -8   0  156.56   20.78
   8  -8   0  136.88   14.33
   8  -8  -1  378.51   21.76
   8  -8  -1  343.01   21.85
   8  -8  -1  420.59   22.84
   8  -8  -2  264.85   21.73
   8  -8  -2  276.77   26.37
   8  -8  -3  306.88   22.50
   8  -8  -3  325.82   22.66
   8  -8  -4  140.91   22.81
   8  -8  -4  138.40   22.98
   8  -8  -5   16.73   28.62
   8  -8  -5   18.50   26.38
   8  -8  -6   67.65   33.12
   8  -8  -6   61.23   24.27
   8  -8  -7   45.70   25.23
   8  -8  -7   39.19   28.26
   8  -9   0   -0.24   20.16
   8  -9   0    6.68   14.43
   8  -9   0   28.05   21.79
   8  -9  -1   62.27   26.52
   8  -9  -1   65.17   22.14
   8  -9  -2  231.30   23.66
   8  -9  -2  279.75   28.10
   8  -9  -3  387.09   26.09
   8  -9  -3  336.39   26.22
   8  -9  -4  368.43   32.45
   8  -9  -4  328.90   30.31
   8  -9  -5   17.13   23.90
   8  -9  -5   24.63   26.65
   8 -10   0   35.98   21.55
   8 -10   0   34.10   24.01
   8 -10  -1   48.01   24.12
   8 -10  -1   51.72   27.72
   8 -10  -2    0.90   24.94
   8 -10  -2    2.08   30.03
   8 -10  -3  311.75   36.60
   8 -10  -3  281.02   35.34
   8 -10  -4   86.09   41.60
   8 -10  -4   91.03   39.73
   8 -11   0   69.40   31.32
   8 -11   0   70.05   29.32
   8 -11  -1  125.25   38.10
   8 -11  -1  149.56   34.23
   7  10  -2   33.09   32.04
   7  10  -2   50.44   31.45
   7  10  -3   -3.95   31.38
   7  10  -3    6.71   23.82
   7  10  -4   -3.97   28.37
   7  10  -4   13.96   25.27
   7  10  -5   70.07   25.12
   7  10  -5   79.78   24.33
   7  10  -6  291.41   25.05
   7  10  -6  250.85   26.51
   7  10  -7  364.70   26.72
  -7 -10   8   51.52   16.68
   7  10  -8   34.91   25.04
   7  10  -8   44.89   16.88
  -7 -10   9    9.80   22.78
   7  10  -9   14.96   25.55
   7  10  -9   11.61   23.02
  -7 -10  10   11.71   15.87
   7  10 -10    9.93   18.95
   7  10 -10   21.03   16.40
   7   9  -1   11.42   23.47
   7   9  -1   15.79   24.12
   7   9  -2   25.62   22.75
   7   9  -2   24.14   23.64
   7   9  -3  111.11   23.32
   7   9  -3  173.57   22.41
   7   9  -4   39.84   23.31
   7   9  -4   16.43   21.91
   7   9  -5   -0.19   23.27
   7   9  -5   20.15   15.13
   7   9  -6  202.80   22.19
   7   9  -6  188.53   23.75
  -7  -9   7  324.92   22.76
   7   9  -7  276.20   24.28
  -7  -9   8   32.83   14.68
   7   9  -8   46.82   23.59
   7   9  -9    1.81   16.26
  -7  -9   9   14.75   20.47
   7   9  -9    0.83   21.01
   7   9 -10   32.87   24.12
   7   9 -10   19.65   21.39
  -7  -9  10   12.02   14.88
   7   9 -11  190.16   18.86
  -7  -9  11  191.43   22.11
   7   9 -11  192.77   23.17
   7   9 -12  351.38   25.44
   7   9 -12  350.88   27.17
  -7  -9  12  262.05   18.62
   7   8  -1   49.76   21.60
   7   8  -1   18.76   22.06
   7   8  -2   -0.37   20.57
   7   8  -2   -3.22   21.25
   7   8  -3   48.71   21.12
   7   8  -3   39.27   21.96
   7   8  -4  224.87   22.87
   7   8  -4  259.84   21.39
   7   8  -5    0.76   19.78
   7   8  -5    2.54   21.37
   7   8  -6  166.66   21.72
  -7  -8   6  187.35   14.72
  -7  -8   7  154.61   14.03
   7   8  -7  140.79   21.26
   7   8  -8   82.12   21.95
  -7  -8   8   80.59   13.95
  -7  -8   9   87.56   18.97
   7   8  -9   87.00   22.12
   7   8  -9   73.88   14.28
  -7  -8  10    8.06   19.23
   7   8 -10   25.39   22.77
   7   8 -10   17.25   20.38
   7   8 -11  151.67   23.86
  -7  -8  11  164.24   21.46
   7   8 -11  158.37   21.28
  -7  -8  12  362.34   23.95
   7   8 -12  409.53   25.96
   7   8 -12  328.32   24.34
   7   8 -13  124.15   25.81
  -7  -8  13  128.06   18.19
   7   8 -13  131.57   17.98
   7   7  -1   83.05   21.09
   7   7  -1  108.48   20.34
   7   7  -2   29.55   20.05
   7   7  -2   16.34   19.49
   7   7  -3  165.54   20.56
   7   7  -3  182.37   14.62
   7   7  -4  143.55   19.54
   7   7  -4  198.12   19.51
   7   7  -5   18.40   19.24
  -7  -7   6   16.44   17.30
   7   7  -6   17.22   18.52
  -7  -7   7   20.16   12.38
   7   7  -7   -3.60   19.35
  -7  -7   8  513.54   20.72
   7   7  -8  486.36   21.64
   7   7  -9  283.40   19.76
  -7  -7   9  250.76   14.84
   7   7  -9  299.64   16.48
  -7  -7  10   49.75   13.23
   7   7 -10   40.19   19.55
   7   7 -10   43.81   21.04
   7   7 -11   91.69   21.91
  -7  -7  11   99.19   14.62
   7   7 -11  129.29   20.50
  -7  -7  12  148.14   16.16
   7   7 -12  158.16   23.08
   7   7 -12  165.78   22.27
  -7  -7  13  158.96   23.52
   7   7 -13  136.47   24.47
   7   7 -13  126.15   17.82
   7   7 -14  175.52   19.15
   7   7 -14   87.89   24.98
  -7  -7  14  196.69   25.08
   7   6  -1  647.45   22.06
   7   6  -1  664.23   17.90
   7   6  -2   49.69   17.96
   7   6  -2   45.44   18.64
   7   6  -3   60.47   18.93
   7   6  -3   32.46   18.18
   7   6  -4  104.43   18.16
   7   6  -4   85.18   12.45
  -7  -6   5  298.44   18.43
   7   6  -5  297.63   19.18
  -7  -6   6  577.89   16.11
   7   6  -6  539.74   20.64
  -7  -6   7   23.72   17.47
   7   6  -7   44.53   18.36
  -7  -6   8   44.48   12.37
   7   6  -8   44.31   13.35
   7   6  -9  228.46   19.09
  -7  -6   9  263.44   14.06
   7   6  -9  190.32   14.33
   7   6 -10   43.77   20.31
  -7  -6  10   82.07   18.98
   7   6 -10   70.09   19.32
  -7  -6  11   -2.03   19.17
   7   6 -11    8.74   19.08
   7   6 -11   -0.70   14.52
   7   6 -12    3.37   21.56
   7   6 -12   15.99   20.76
  -7  -6  12    9.63   21.24
   7   6 -13  147.13   23.51
  -7  -6  13  145.52   23.33
   7   6 -13   98.48   16.86
  -7  -6  14  231.67   24.64
   7   6 -14  214.00   24.85
   7   5  -1  601.44   20.56
   7   5  -1  605.88   20.13
   7   5  -2  340.95   19.20
   7   5  -2  421.45   19.61
   7   5  -3   90.92   17.25
   7   5  -3   99.73   17.44
   7   5  -4   25.13   16.71
  -7  -5   5  680.73   15.60
   7   5  -5  720.11   20.46
  -7  -5   6 1098.94   18.29
   7   5  -6  933.44   21.84
  -7  -5   7  925.60   17.42
   7   5  -7  893.60   18.03
  -7  -5   8    1.58   16.14
   7   5  -8   -4.07   11.93
  -7  -5   9  125.60   18.08
   7   5  -9  123.67   13.21
  -7  -5  10    2.96   13.33
   7   5 -10   12.79   13.13
   7   5 -10    5.17   18.52
   7   5 -11  128.28   14.03
  -7  -5  11  126.76   14.37
   7   5 -11  106.42   20.01
   7   5 -12   31.38   25.36
  -7  -5  12   41.66   20.58
   7   5 -12   53.46   20.51
   7   5 -13   20.62   22.13
  -7  -5  13    8.28   22.01
   7   5 -14  295.47   23.96
  -7  -5  14  237.86   18.17
  -7  -5  15   76.30   25.90
   7   4  -1   23.54   12.48
   7   4  -1   21.76   11.65
   7   4  -2   15.62   15.98
   7   4  -2   21.26   11.71
   7   4  -3  559.96   18.72
   7   4  -3  667.31   19.99
   7   4  -4   11.80   16.37
  -7  -4   4    0.92   15.52
  -7  -4   5  347.14   13.47
   7   4  -5  280.74   17.05
   7   4  -6  571.81   18.37
  -7  -4   6  660.05   18.53
   7   4  -7  343.56   13.73
  -7  -4   7  397.94   17.83
   7   4  -8  402.09   18.37
  -7  -4   8  402.01   13.87
   7   4  -9  231.24   19.41
  -7  -4   9  230.23   17.82
   7   4  -9  234.81   13.21
   7   4 -10  159.31   18.96
   7   4 -10  141.24   19.34
  -7  -4  10  161.13   19.03
  -7  -4  11  478.32   21.37
   7   4 -11  382.27   20.97
   7   4 -11  429.60   26.52
   7   4 -12   99.84   21.02
  -7  -4  12  107.14   20.94
   7   4 -13    3.48   15.41
  -7  -4  13   28.48   21.79
  -7  -4  14   -0.23   16.22
   7   4 -14   18.35   24.74
  -7  -4  15   41.19   24.98
   7   3  -1   -3.16   15.84
   7   3  -1    3.93   11.68
   7   3  -2  716.60   16.04
   7   3  -2  683.24   18.51
   7   3  -3   22.79   11.21
   7   3  -3   28.06   10.52
   7   3  -4    2.92   15.13
  -7  -3   4    1.59   11.38
   7   3  -5  250.71   16.53
  -7  -3   5  294.57   12.74
  -7  -3   6  524.62   18.20
   7   3  -6  460.82   18.00
   7   3  -7  332.82   17.40
  -7  -3   7  346.27   17.53
   7   3  -8  569.44   19.50
  -7  -3   8  641.75   19.96
   7   3  -9  101.57   18.20
  -7  -3   9  124.48   12.98
   7   3  -9  115.26   22.24
   7   3 -10    1.50   13.03
  -7  -3  10   10.07   12.87
   7   3 -10    6.64   21.77
  -7  -3  11  414.57   20.88
   7   3 -11  432.09   15.81
  -7  -3  12  351.08   21.81
   7   3 -12  344.12   21.92
  -7  -3  13  158.17   22.16
   7   3 -13  152.98   22.51
   7   3 -14   39.31   17.25
  -7  -3  14   47.96   16.02
  -7  -3  15    4.96   17.82
   7   2  -1   17.53   14.67
   7   2  -1   25.41   15.16
   7   2  -2   15.01   10.49
   7   2  -2   16.09   14.64
   7   2  -3  863.48   16.43
   7   2  -3  920.01   19.83
   7   2  -4   97.63   16.32
  -7  -2   4   81.45   16.18
  -7  -2   5  292.59   17.11
   7   2  -5  266.95   12.60
  -7  -2   6   15.41   11.01
   7   2  -6   10.52   16.02
   7   2  -7  473.99   14.14
  -7  -2   7  508.09   18.62
  -7  -2   8  980.86   21.63
   7   2  -8  935.36   17.26
  -7  -2   9  214.07   13.63
   7   2  -9  213.44   13.22
   7   2  -9  207.98   23.39
   7   2 -10   43.47   12.85
  -7  -2  10   42.78   12.68
  -7  -2  11  139.14   19.43
   7   2 -11  127.30   19.75
   7   2 -12   94.25   21.39
  -7  -2  12  101.14   19.73
   7   2 -13  200.69   16.39
  -7  -2  13  207.66   16.54
   7   2 -14  551.04   20.74
  -7  -2  14  489.60   19.14
   7   1  -1  357.75   16.38
   7   1  -1  372.79   12.70
   7   1  -2   59.31   14.56
   7   1  -2   51.54   14.84
   7   1  -3   18.25   10.49
   7   1  -4  129.88   11.54
  -7  -1   4  142.71   16.18
  -7  -1   5 1378.30   22.04
   7   1  -5 1259.92   18.37
   7   1  -6   71.58   11.89
  -7  -1   6   67.22   16.20
   7   1  -7  374.63   13.38
  -7  -1   7  390.40   13.80
  -7  -1   8  675.74   15.90
   7   1  -8  664.08   19.75
  -7  -1   9  172.16   18.03
   7   1  -9  191.22   17.71
   7   1 -10  157.98   19.25
  -7  -1  10  125.34   13.02
  -7  -1  11   14.38   19.34
   7   1 -11   -4.79   20.62
  -7  -1  12   81.37   19.37
   7   1 -12   66.14   14.56
  -7  -1  13  392.53   23.89
   7   1 -13  428.69   24.68
   7   1 -14  280.36   26.38
  -7  -1  14  221.39   17.97
   7   0  -1  856.02   18.47
   7   0  -1  807.24   15.48
   7   0  -2  608.30   17.57
   7   0  -2  656.10   14.61
   7   0  -3  600.69   17.78
   7   0  -3  533.29   14.01
   7   0  -4  266.33   17.12
  -7   0   4  269.02   12.33
  -7   0   5  438.69   17.51
   7   0  -5  423.71   14.12
  -7   0   6  416.86   13.69
   7   0  -6  389.09   17.70
  -7   0   7   13.40   15.30
   7   0  -7    5.17   15.82
  -7   0   8   40.84   11.68
   7   0  -8   22.83   12.32
  -7   0   9  156.12   13.43
   7   0  -9  172.22   18.04
  -7   0  10   61.60   13.02
   7   0 -10   44.83   19.68
  -7   0  11  249.28   15.18
   7   0 -11  265.64   22.47
   7   0 -12   13.74   22.26
  -7   0  12    2.76   20.49
  -7   0  13   68.03   22.92
   7   0 -13   72.28   17.47
  -7   0  14  192.47   24.94
   7   0 -14  150.52   26.46
   7  -1   0 1134.65   19.83
   7  -1   0 1188.80   20.28
   7  -1  -1  341.26   12.54
   7  -1  -1  371.01   16.35
   7  -1  -2 2370.34   25.56
   7  -1  -2 2453.47   24.27
   7  -1  -3 1061.46   20.01
   7  -1  -3  955.41   19.86
   7  -1  -4   18.79   15.36
  -7   1   4    9.31   14.92
  -7   1   5  749.28   19.19
   7  -1  -5  675.03   19.53
  -7   1   6  651.43   18.44
   7  -1  -6  599.82   15.83
  -7   1   7  118.87   16.25
   7  -1  -7  101.72   29.78
   7  -1  -7  116.97   17.74
  -7   1   8   24.82   16.59
   7  -1  -8   37.24   17.84
  -7   1   9   82.73   18.05
   7  -1  -9   53.38   13.86
  -7   1  10  359.87   15.57
   7  -1 -10  374.19   21.46
  -7   1  11  107.07   14.48
   7  -1 -11  140.27   22.32
  -7   1  12    5.80   20.96
   7  -1 -12    5.06   22.68
   7  -1 -13   21.12   24.37
  -7   1  13   12.59   15.74
   7  -2   0   81.76   14.67
   7  -2   0   82.34   10.73
   7  -2  -1  779.80   18.39
   7  -2  -1  679.61   14.40
   7  -2  -2 1200.77   20.36
   7  -2  -2 1091.11   16.89
   7  -2  -3  338.91   16.00
   7  -2  -3  325.51   12.87
   7  -2  -4   15.13   15.51
   7  -2  -5   15.83   16.71
   7  -2  -5    6.52   16.66
  -7   2   5   13.96   11.33
  -7   2   6  450.76   14.37
   7  -2  -6  431.12   28.19
   7  -2  -6  443.21   19.32
   7  -2  -7  611.44   20.58
  -7   2   7  544.34   15.19
  -7   2   8  930.20   21.94
   7  -2  -8  842.08   22.03
  -7   2   9   52.77   17.72
   7  -2  -9   40.36   19.71
  -7   2  10   55.56   19.43
   7  -2 -10   51.40   14.98
   7  -2 -11   41.33   22.06
  -7   2  11   24.67   20.82
  -7   2  12   17.08   16.58
   7  -2 -12   32.32   23.92
   7  -2 -13    9.64   25.33
  -7   2  13   15.51   17.21
   7  -3   0   -4.99   14.32
   7  -3   0   -2.21   13.84
   7  -3  -1  271.71   15.69
   7  -3  -1  262.06   15.03
   7  -3  -2  217.62   15.61
   7  -3  -2  222.87   16.32
   7  -3  -3  322.72   16.25
   7  -3  -3  297.55   13.66
   7  -3  -3  334.24   18.78
   7  -3  -4  160.09   16.60
   7  -3  -4  129.39   12.55
   7  -3  -4  164.76   17.72
  -7   3   5   72.68   11.52
   7  -3  -5   57.73   20.54
   7  -3  -5   41.16   17.83
  -7   3   6  146.94   17.15
   7  -3  -6  151.15   18.14
  -7   3   7 1358.11   21.25
   7  -3  -7 1221.30   24.71
   7  -3  -8  407.64   20.25
  -7   3   8  439.94   19.77
  -7   3   9  209.63   19.54
   7  -3  -9  186.01   20.75
   7  -3 -10   20.79   21.39
  -7   3  10   37.30   20.17
  -7   3  11  121.05   23.08
   7  -3 -11  115.95   23.88
  -7   3  12   86.24   24.49
   7  -3 -12   86.58   25.53
   7  -4   0  935.61   19.59
   7  -4   0  866.01   19.34
   7  -4  -1    8.22   10.75
   7  -4  -1    3.47   10.17
   7  -4  -1    8.20   14.84
   7  -4  -2   69.61   16.13
   7  -4  -2   55.16   12.20
   7  -4  -2   49.43   15.37
   7  -4  -3  136.78   17.44
   7  -4  -3  127.43   12.06
   7  -4  -3  126.10   17.85
   7  -4  -4   77.21   17.20
   7  -4  -4   82.41   16.55
   7  -4  -4   94.10   16.28
   7  -4  -5  525.48   25.37
   7  -4  -5  602.07   20.21
   7  -4  -5  545.05   20.71
   7  -4  -6  128.60   13.44
   7  -4  -7  554.75   21.44
  -7   4   7  635.56   21.69
   7  -4  -8  325.22   16.39
  -7   4   8  373.44   21.11
   7  -4  -9  102.06   22.27
  -7   4   9  135.23   21.06
  -7   4  10   73.15   21.91
   7  -4 -10   79.80   23.03
  -7   4  11   18.22   22.98
   7  -4 -11    8.63   17.93
   7  -5   0  126.72   12.52
   7  -5   0  109.50   16.19
   7  -5   0  107.55   16.53
   7  -5  -1  467.50   15.50
   7  -5  -1  365.50   14.17
   7  -5  -1  353.26   14.27
   7  -5  -2  382.90   15.22
   7  -5  -2  431.09   19.69
   7  -5  -2  395.07   18.09
   7  -5  -3    8.41   16.44
   7  -5  -3   -3.00   17.15
   7  -5  -3   11.85   16.50
   7  -5  -4 1267.07   24.79
   7  -5  -4 1183.97   24.96
   7  -5  -4 1155.68   27.39
   7  -5  -5   88.07   17.63
   7  -5  -5   82.81   17.97
   7  -5  -6   52.91   18.30
   7  -5  -6   45.90   18.43
   7  -5  -7   15.67   19.18
   7  -5  -8   39.02   21.16
   7  -5  -9  168.97   24.18
  -7   5   9  189.34   23.06
   7  -5 -10  283.54   26.56
  -7   5  10  323.71   25.24
  -7   5  11    3.58   25.28
   7  -5 -11   -4.92   26.79
   7  -6   0  486.73   18.89
   7  -6   0  488.23   18.86
   7  -6   0  447.98   19.02
   7  -6  -1  411.06   18.74
   7  -6  -1  461.60   20.13
   7  -6  -1  439.13   19.81
   7  -6  -2  576.25   17.49
   7  -6  -2  626.54   17.77
   7  -6  -2  667.00   21.12
   7  -6  -3    6.99   18.01
   7  -6  -3   -5.53   17.04
   7  -6  -3   16.64   18.63
   7  -6  -4   23.75   17.81
   7  -6  -4   24.75   17.72
   7  -6  -5  101.28   19.60
   7  -6  -5   71.35   19.18
   7  -6  -6  108.14   20.25
   7  -6  -6   87.05   21.14
   7  -6  -7   37.13   21.62
   7  -6  -7   42.36   20.38
   7  -6  -8   36.69   29.02
   7  -6  -8   45.95   20.91
   7  -6  -9   36.34   23.14
   7  -6  -9   21.96   25.73
   7  -6 -10   78.48   27.13
   7  -6 -10   74.16   25.10
   7  -7   0   77.69   12.84
   7  -7   0  103.21   18.50
   7  -7   0   98.72   17.52
   7  -7  -1 1312.70   26.85
   7  -7  -1 1220.56   26.29
   7  -7  -1 1425.86   27.32
   7  -7  -2  676.91   22.50
   7  -7  -2  711.01   23.43
   7  -7  -2  658.93   22.19
   7  -7  -3   72.72   19.00
   7  -7  -3   89.02   23.76
   7  -7  -4   22.39   19.03
   7  -7  -4   20.82   19.27
   7  -7  -5   13.31   19.61
   7  -7  -5   11.83   20.31
   7  -7  -6   96.83   21.30
   7  -7  -6  106.53   23.61
   7  -7  -7  159.50   23.53
   7  -7  -7  185.76   24.80
   7  -7  -8   11.62   28.42
   7  -7  -8    5.87   31.42
   7  -7  -9    0.25   25.01
   7  -7  -9    8.64   27.26
   7  -8   0  212.69   20.67
   7  -8   0  182.48   19.83
   7  -8   0  189.59   14.11
   7  -8  -1  322.55   21.51
   7  -8  -1  279.02   20.85
   7  -8  -2  277.34   20.57
   7  -8  -2  261.40   20.07
   7  -8  -3  139.24   20.40
   7  -8  -3  148.81   20.51
   7  -8  -4   93.37   25.23
   7  -8  -4   94.34   21.97
   7  -8  -5    8.06   25.48
   7  -8  -5   12.87   28.29
   7  -8  -6  306.60   28.75
   7  -8  -6  342.05   26.74
   7  -8  -7  138.14   29.45
   7  -8  -7  149.35   32.89
   7  -9   0   15.82   19.69
   7  -9   0   11.08   24.24
   7  -9  -1    4.04   19.57
   7  -9  -1    6.36   20.34
   7  -9  -2   73.80   25.79
   7  -9  -2   67.41   26.41
   7  -9  -3  154.90   28.40
   7  -9  -3  160.11   27.99
   7  -9  -4  140.75   35.32
   7  -9  -4  120.90   29.08
   7  -9  -5    2.76   30.16
   7  -9  -5   -0.95   29.42
   7  -9  -6  124.23   42.35
   7  -9  -6  111.81   43.38
   7 -10   0   80.32   28.11
   7 -10   0   84.76   21.63
   7 -10  -1   98.26   29.86
   7 -10  -1   97.71   28.20
   7 -10  -2    9.14   32.42
   7 -10  -2   10.04   34.84
   7 -10  -3   57.24   52.01
   7 -10  -3   59.13   53.10
   7 -11   0  158.40   36.07
   7 -11   0  168.52   36.28
   6  11  -4  164.54   34.02
   6  11  -4  167.20   25.92
   6  11  -5  190.34   30.71
   6  11  -5  147.05   33.78
   6  11  -6  103.98   25.05
   6  11  -6   81.90   16.68
   6  11  -6   94.68   26.63
   6  11  -7   91.21   24.01
   6  11  -7  103.83   26.45
   6  11  -8   15.17   26.22
  -6 -11   8   -4.88   23.85
   6  11  -8    9.13   15.98
   6  11  -9   59.39   28.23
  -6 -11   9   77.71   24.35
   6  11  -9   69.20   23.32
  -6 -11  10  204.59   23.73
   6  10  -1   12.33   30.91
   6  10  -1   42.54   31.95
   6  10  -2   36.12   29.21
   6  10  -2   22.13   24.90
   6  10  -3   -1.03   29.51
   6  10  -3   11.19   27.24
   6  10  -4   43.66   24.35
   6  10  -4   83.33   22.56
   6  10  -5  125.70   22.53
   6  10  -5  113.14   24.63
   6  10  -6  332.10   26.02
   6  10  -6  273.01   23.54
   6  10  -7  273.55   25.21
  -6 -10   7  295.43   22.97
   6  10  -7  257.11   16.71
  -6 -10   8   20.82   21.16
   6  10  -8   21.49   14.97
   6  10  -8   28.56   24.37
  -6 -10   9   10.53   21.14
   6  10  -9    2.39   24.56
   6  10  -9   23.34   20.65
   6  10 -10   59.12   21.92
  -6 -10  10   61.33   21.53
   6  10 -10   17.79   17.78
   6  10 -11   57.59   22.27
   6  10 -11   34.17   18.57
  -6 -10  11   42.83   22.32
  -6 -10  12  238.72   24.10
   6  10 -12  274.34   28.28
   6  10 -12  209.34   24.62
   6   9  -1  111.61   24.24
   6   9  -1   87.23   23.64
   6   9  -2   48.94   22.48
   6   9  -2   55.59   21.92
   6   9  -3   54.13   20.58
   6   9  -3   28.21   21.85
   6   9  -4  134.77   22.37
   6   9  -4  173.34   20.25
   6   9  -5   40.32   22.17
   6   9  -5   60.42   20.86
  -6  -9   6  401.42   22.43
   6   9  -6  380.33   23.72
   6   9  -7  166.36   16.28
  -6  -9   7  229.75   20.53
  -6  -9   8   16.93   19.42
   6   9  -8   35.51   21.97
   6   9  -8   18.70   19.97
  -6  -9   9   24.19   19.48
   6   9  -9   23.45   16.02
   6   9  -9   17.89   14.36
  -6  -9  10   22.49   20.47
   6   9 -10   20.01   20.42
   6   9 -10   21.93   22.72
  -6  -9  11  238.70   21.50
   6   9 -11  234.90   18.14
   6   9 -11  266.68   22.31
   6   9 -12  386.08   25.95
   6   9 -12  422.63   24.60
  -6  -9  12  411.60   23.62
  -6  -9  13  100.39   16.97
   6   9 -13  128.05   19.02
   6   9 -13  129.38   24.33
   6   8  -1  -11.56   20.64
   6   8  -1    0.21   20.35
   6   8  -2   18.78   19.94
   6   8  -2   14.07   20.21
   6   8  -3  287.87   20.61
   6   8  -3  254.48   21.27
   6   8  -4  159.31   19.78
   6   8  -4  150.79   19.65
  -6  -8   5    4.51   18.21
   6   8  -5    9.65   19.35
  -6  -8   6   32.31   17.42
   6   8  -6   47.38   19.92
  -6  -8   7  305.71   18.94
   6   8  -7  318.11   21.62
   6   8  -8   21.25   18.63
  -6  -8   8    6.77   17.58
   6   8  -8    6.59   20.14
   6   8  -9    5.93   13.56
   6   8  -9   13.51   20.97
  -6  -8   9    4.53   18.21
  -6  -8  10    2.48   19.09
   6   8 -10   18.97   21.20
   6   8 -10    4.22   13.41
   6   8 -11  143.61   22.56
   6   8 -11  157.29   21.00
  -6  -8  11  128.74   20.68
   6   8 -12  611.67   26.35
  -6  -8  12  528.77   23.71
   6   8 -12  620.22   24.60
  -6  -8  13  375.02   18.85
   6   8 -13  394.22   25.49
   6   8 -13  396.75   24.83
   6   8 -14   68.73   24.91
  -6  -8  14   63.01   17.38
   6   8 -14   75.38   17.89
   6   7  -1  514.93   22.49
   6   7  -1  558.04   23.00
   6   7  -2   -3.68   18.40
   6   7  -2   -3.91   18.96
   6   7  -3  311.21   20.36
   6   7  -3  351.56   19.56
   6   7  -4  434.42   20.46
  -6  -7   5  214.87   17.39
   6   7  -5  189.59   14.88
  -6  -7   6    1.70   16.10
   6   7  -6    3.04   18.13
  -6  -7   7    8.85   16.68
   6   7  -7   -0.47   18.40
  -6  -7   8  502.71   19.35
   6   7  -8  504.03   21.67
   6   7  -9  532.88   19.91
  -6  -7   9  501.60   15.23
   6   7  -9  544.40   16.55
   6   7 -10   20.69   18.27
  -6  -7  10   28.87   18.30
   6   7 -10    6.98   20.32
   6   7 -11  113.24   21.07
  -6  -7  11  120.51   20.31
   6   7 -11  126.65   20.79
   6   7 -12   59.89   22.79
  -6  -7  12   63.43   21.46
   6   7 -12   76.69   20.70
  -6  -7  13  143.01   22.84
   6   7 -13  172.73   22.58
   6   7 -13   80.82   16.75
  -6  -7  14  235.47   25.25
   6   7 -14  172.51   17.82
  -6  -7  15   93.03   17.85
   6   6  -1  187.91   18.63
   6   6  -1  223.71   19.15
   6   6  -2  160.11   18.37
   6   6  -2  129.85   18.25
   6   6  -3  135.27   12.76
   6   6  -3  159.14   18.09
   6   6  -4  384.68   19.10
  -6  -6   4  340.51   13.90
   6   6  -5  446.28   14.58
  -6  -6   5  497.32   17.65
  -6  -6   6 1466.53   23.47
   6   6  -6 1384.23   24.22
   6   6  -7  396.45   19.41
  -6  -6   7  364.04   17.94
   6   6  -8   84.88   17.15
  -6  -6   8   71.70   12.65
  -6  -6   9  278.45   14.34
   6   6  -9  285.51   14.39
   6   6  -9  307.75   14.75
  -6  -6  10  162.65   19.09
   6   6 -10  144.26   19.71
   6   6 -10  154.96   18.59
   6   6 -11   54.96   19.18
  -6  -6  11   55.20   19.14
   6   6 -11   55.56   14.87
  -6  -6  12   -0.27   14.22
   6   6 -12   -1.95   20.38
   6   6 -12    0.80   18.93
  -6  -6  13   14.87   15.51
   6   6 -13   25.99   15.15
  -6  -6  14  156.23   23.30
   6   6 -14  161.24   17.11
  -6  -6  15  112.52   24.66
   6   6 -15  136.91   25.20
   6   5  -1  562.57   20.39
   6   5  -1  508.60   18.90
   6   5  -2   61.22   16.26
   6   5  -2   73.61   16.44
   6   5  -3  419.66   14.59
   6   5  -3  250.31   13.14
   6   5  -4  172.60   16.92
  -6  -5   4  205.68   12.18
  -6  -5   5  769.04   16.33
   6   5  -5  665.51   19.59
  -6  -5   6 1280.58   19.64
   6   5  -6 1221.96   22.06
   6   5  -7 1088.92   18.00
  -6  -5   7 1228.59   22.05
  -6  -5   8   14.02   16.44
   6   5  -8   38.84   17.29
   6   5  -9   13.14   16.52
   6   5  -9   20.85   17.12
  -6  -5   9   33.07   17.25
  -6  -5  10  214.16   13.68
   6   5 -10  210.86   19.17
   6   5 -10  220.77   18.99
   6   5 -11   73.07   22.78
   6   5 -11   97.00   13.89
  -6  -5  11   82.37   19.95
  -6  -5  12  151.77   20.98
   6   5 -12  155.79   21.40
   6   5 -12  178.81   23.98
  -6  -5  13    9.43   20.91
   6   5 -13    7.70   20.86
  -6  -5  14  147.64   16.32
   6   5 -14  101.56   16.19
  -6  -5  15   66.99   17.20
   6   5 -15   49.29   24.41
   6   4  -1  905.96   17.53
   6   4  -1 1012.94   22.09
   6   4  -2  149.16   16.42
   6   4  -2  179.38   16.90
   6   4  -3  419.35   13.76
  -6  -4   4   -3.67   10.12
   6   4  -4    3.82   14.62
  -6  -4   5  616.15   17.79
   6   4  -5  560.50   14.07
  -6  -4   6  804.94   19.27
   6   4  -6  705.48   15.73
   6   4  -7  219.08   12.41
  -6  -4   7  253.75   16.45
   6   4  -8  138.28   17.18
  -6  -4   8  136.92   11.97
   6   4  -9   -1.06   17.06
  -6  -4   9   -2.99   17.68
   6   4  -9  -11.80   17.56
   6   4 -10  101.31   18.72
  -6  -4  10  112.63   18.76
   6   4 -10  102.06   17.36
  -6  -4  11  896.19   17.99
   6   4 -11  964.30   26.71
   6   4 -11  947.20   23.28
  -6  -4  12  261.11   15.66
   6   4 -12  325.82   21.58
  -6  -4  13   -6.55   14.77
   6   4 -13   10.57   20.93
   6   4 -14    9.58   16.49
  -6  -4  14    6.73   15.25
   6   4 -15   13.11   24.09
  -6  -4  15   -4.22   16.58
   6   3  -1   89.34   16.01
   6   3  -1   90.28   11.66
   6   3  -2  631.46   14.52
   6   3  -2  574.71   14.90
  -6  -3   3  757.02   15.29
   6   3  -3  912.37   16.18
  -6  -3   4   14.09   14.61
   6   3  -4    8.68   10.04
   6   3  -5  335.09   13.19
  -6  -3   5  331.46   12.91
   6   3  -6   10.38   16.22
  -6  -3   6   15.55   15.84
   6   3  -7  898.55   16.77
  -6  -3   7 1073.69   21.10
   6   3  -8  597.03   14.92
  -6  -3   8  707.91   19.76
  -6  -3   9  283.05   13.77
   6   3  -9  306.18   22.69
   6   3  -9  298.44   19.06
   6   3 -10  257.27   14.12
   6   3 -10  251.96   23.02
  -6  -3  10  253.24   14.42
  -6  -3  11 1111.63   23.52
   6   3 -11 1002.38   23.26
  -6  -3  12  214.83   15.35
   6   3 -12  290.61   20.86
   6   3 -13  272.71   22.41
  -6  -3  13  249.56   21.48
   6   3 -14  -15.51   23.35
  -6  -3  14   -5.89   16.52
  -6  -3  15   24.56   24.20
   6   3 -15   18.04   24.58
   6   2  -1   86.45   14.93
   6   2  -1   91.46   15.77
   6   2  -2   49.08   10.93
   6   2  -2   70.20   11.22
   6   2  -3  395.06   16.75
  -6  -2   3  372.90   13.30
   6   2  -4    7.18   10.47
  -6  -2   4   10.62   14.82
  -6  -2   5    7.39   14.85
   6   2  -5   -4.25   14.98
  -6  -2   6  220.74   12.18
   6   2  -6  257.64   17.08
  -6  -2   7    2.62   11.00
   6   2  -7   -8.73   11.48
  -6  -2   8  839.79   16.45
   6   2  -8  842.88   27.53
   6   2  -8  779.23   20.00
  -6  -2   9 1230.96   18.91
   6   2  -9 1199.23   35.89
   6   2  -9 1201.15   22.58
   6   2 -10   61.87   18.24
  -6  -2  10   52.40   12.69
  -6  -2  11  167.58   13.82
   6   2 -11  156.90   13.83
   6   2 -12  321.92   21.79
  -6  -2  12  310.02   21.32
  -6  -2  13  183.43   15.67
   6   2 -13  185.39   22.39
   6   2 -14  227.07   24.33
  -6  -2  14  199.03   17.22
  -6  -2  15   -4.74   17.22
   6   2 -15   42.84   25.01
   6   1  -1  487.51   14.26
   6   1  -1  555.27   14.48
   6   1  -2  237.12   12.39
   6   1  -2  262.26   16.33
  -6  -1   3  636.61   18.12
   6   1  -3  563.90   14.14
  -6  -1   4  719.66   18.64
   6   1  -4  620.02   14.64
  -6  -1   5  244.20   16.47
   6   1  -5  209.29   16.14
  -6  -1   6  986.48   16.92
   6   1  -6  964.73   17.01
  -6  -1   7   87.70   16.33
   6   1  -7   77.50   12.37
   6   1  -8  530.79   15.24
   6   1  -8  470.41   30.00
  -6  -1   8  576.45   18.81
  -6  -1   9   30.19   16.88
   6   1  -9   23.26   16.92
  -6  -1  10  167.37   12.91
   6   1 -10  177.23   18.77
   6   1 -11   34.83   14.47
  -6  -1  11   31.00   13.52
   6   1 -12   -7.14   21.04
  -6  -1  12   -7.64   19.70
  -6  -1  13  407.20   17.15
   6   1 -13  396.75   17.82
   6   1 -14  275.09   17.80
  -6  -1  14  238.12   17.24
   6   1 -15   16.23   18.43
  -6  -1  15   21.35   24.30
   6   0  -1   45.00   10.72
   6   0  -1   47.12   10.60
   6   0  -2 1480.33   19.98
   6   0  -2 1599.02   22.85
  -6   0   3  159.26   15.36
   6   0  -3  147.94   11.75
   6   0  -4  406.31   17.33
  -6   0   4  454.27   17.08
  -6   0   5 2536.57   28.25
   6   0  -5 2376.13   27.05
  -6   0   6  585.11   14.27
   6   0  -6  541.36   18.09
   6   0  -7   19.99   11.33
  -6   0   7   35.87   16.17
   6   0  -7   22.87   26.45
  -6   0   8  152.15   11.90
   6   0  -8  154.00   12.96
  -6   0   9  106.95   12.14
   6   0  -9  126.22   18.08
   6   0 -10  124.89   19.17
  -6   0  10  142.82   18.21
   6   0 -11  122.43   20.16
  -6   0  11  145.62   19.66
   6   0 -12   12.21   20.94
  -6   0  12   12.07   13.94
   6   0 -13   40.66   21.93
  -6   0  13   42.20   21.59
  -6   0  14   89.55   16.99
   6   0 -14  120.27   17.74
   6  -1   0  925.63   16.36
   6  -1   0  548.21   14.33
   6  -1  -1 1845.23   23.67
   6  -1  -1 1928.23   24.53
   6  -1  -2  231.15   15.59
   6  -1  -2  194.06   16.16
  -6   1   3  409.56   13.27
   6  -1  -3  498.25   17.79
  -6   1   4  260.91   12.08
   6  -1  -4  264.37   16.72
  -6   1   5 1643.73   20.79
   6  -1  -5 1673.22   23.54
   6  -1  -6  694.84   18.97
   6  -1  -6  806.23   33.64
  -6   1   6  764.05   18.72
   6  -1  -7  425.38   18.60
  -6   1   7  413.97   17.80
  -6   1   8   21.46   16.41
   6  -1  -8   29.58   17.57
  -6   1   9   18.64   16.79
   6  -1  -9   33.97   18.92
   6  -1 -10  289.87   20.24
  -6   1  10  296.55   19.39
  -6   1  11  497.23   21.79
   6  -1 -11  434.04   17.07
   6  -1 -12   50.65   22.01
  -6   1  12   40.66   15.31
  -6   1  13   24.57   15.27
   6  -1 -13    8.01   22.94
  -6   1  14  -12.47   25.25
   6  -1 -14    0.57   25.33
   6  -2   0   58.79   14.75
   6  -2   0   59.81   14.87
   6  -2  -1    9.22   14.26
   6  -2  -1   10.78   14.59
   6  -2  -2 2195.64   26.46
   6  -2  -2 2096.97   25.36
   6  -2  -3  491.74   18.15
   6  -2  -4  415.11   13.82
  -6   2   4  507.29   17.96
  -6   2   5  196.74   16.48
   6  -2  -5  179.65   12.56
   6  -2  -5  192.66   21.32
  -6   2   6  768.10   19.70
   6  -2  -6  724.35   20.34
   6  -2  -7  499.78   19.36
  -6   2   7  498.60   14.39
  -6   2   8  885.01   21.36
   6  -2  -8  856.07   18.01
  -6   2   9   -7.58   17.24
   6  -2  -9   -6.49   12.89
   6  -2 -10  245.78   20.56
  -6   2  10  252.40   14.57
  -6   2  11  295.06   21.53
   6  -2 -11  248.36   16.15
  -6   2  12   55.48   15.86
   6  -2 -12   42.56   22.80
   6  -2 -13  168.62   25.18
  -6   2  13  129.40   17.91
   6  -3   0  475.73   16.95
   6  -3   0  441.54   16.63
   6  -3  -1  596.95   17.54
   6  -3  -1  527.95   13.99
   6  -3  -2  332.97   13.11
   6  -3  -2  222.72   11.90
   6  -3  -3  173.13   15.70
   6  -3  -3  166.21   16.84
   6  -3  -3  149.96   12.92
   6  -3  -4  505.21   16.01
   6  -3  -4  613.79   25.68
  -6   3   4  561.11   14.99
   6  -3  -5   32.34   19.83
   6  -3  -5   34.41   16.52
  -6   3   5   37.25   11.26
  -6   3   6  172.79   12.56
   6  -3  -6  183.61   17.19
  -6   3   7 1244.60   23.78
   6  -3  -7 1162.86   23.71
   6  -3  -8  400.71   20.25
  -6   3   8  393.25   14.60
   6  -3  -9   57.64   19.70
  -6   3   9   54.19   13.48
  -6   3  10   85.94   19.76
   6  -3 -10   58.03   20.65
  -6   3  11   81.38   15.60
   6  -3 -11  120.11   23.05
  -6   3  12  278.23   25.19
   6  -3 -12  287.30   25.57
   6  -3 -13  131.85   27.21
  -6   3  13  131.56   27.02
   6  -4   0  169.33   15.60
   6  -4   0  144.51   11.98
   6  -4   0  172.56   15.61
   6  -4  -1   57.96   14.86
   6  -4  -1   60.59   15.44
   6  -4  -1   67.18   15.35
   6  -4  -2   27.94   11.83
   6  -4  -2   30.22   15.23
   6  -4  -2   37.15   15.70
   6  -4  -3  389.23   19.65
   6  -4  -3  400.35   17.84
   6  -4  -3  335.93   13.88
   6  -4  -4  134.13   17.56
   6  -4  -4  146.08   16.59
   6  -4  -4  132.79   12.61
  -6   4   5  712.61   20.06
   6  -4  -5  508.84   15.60
   6  -4  -6   25.58   17.33
  -6   4   6   37.25   16.51
  -6   4   7  188.19   18.32
   6  -4  -7  154.87   18.69
   6  -4  -8  325.25   20.95
  -6   4   8  363.24   20.01
  -6   4   9   53.55   19.65
   6  -4  -9   43.56   15.53
  -6   4  10   49.63   20.84
   6  -4 -10   38.40   21.25
   6  -4 -11   11.46   24.09
  -6   4  11   21.46   23.04
  -6   4  12   78.73   25.75
   6  -4 -12   82.86   26.50
   6  -5   0  958.67   21.70
   6  -5   0 1029.47   21.49
   6  -5   0  904.18   20.56
   6  -5  -1  369.31   17.75
   6  -5  -1  370.61   17.87
   6  -5  -1  355.12   16.87
   6  -5  -2  239.55   17.68
   6  -5  -2  252.39   17.56
   6  -5  -2  253.98   16.76
   6  -5  -3   29.41   16.78
   6  -5  -3   22.12   16.22
   6  -5  -3   17.91   16.43
   6  -5  -4  689.79   21.34
   6  -5  -4  757.02   21.90
   6  -5  -5  594.50   20.73
   6  -5  -5  531.47   20.84
   6  -5  -6   36.59   18.88
  -6   5   7  148.91   19.28
   6  -5  -7  131.89   20.22
   6  -5  -8   23.26   21.13
  -6   5   8   21.25   19.05
   6  -5  -9  170.05   23.52
  -6   5   9  196.27   21.91
   6  -5 -10  164.78   24.49
  -6   5  10  171.29   23.79
   6  -5 -11   21.91   26.36
  -6   5  11    5.70   24.51
   6  -6   0  480.62   18.46
   6  -6   0  487.89   18.75
   6  -6   0  557.28   19.36
   6  -6  -1  728.36   20.97
   6  -6  -1  904.60   22.64
   6  -6  -1  968.90   23.16
   6  -6  -2  762.42   21.68
   6  -6  -2  780.86   22.27
   6  -6  -2  723.71   21.60
   6  -6  -3   32.57   16.49
   6  -6  -3   31.40   17.18
   6  -6  -4  153.50   18.74
   6  -6  -4  138.91   18.29
   6  -6  -5  434.57   21.41
   6  -6  -5  426.32   21.46
   6  -6  -6  286.19   21.80
   6  -6  -6  308.67   20.70
   6  -6  -7  350.57   22.13
   6  -6  -7  305.14   23.37
   6  -6  -8    7.74   22.63
   6  -6  -9   49.27   24.25
   6  -6 -10   56.38   25.91
   6  -7   0  305.96   19.03
   6  -7   0  281.42   13.63
   6  -7   0  241.80   18.02
   6  -7  -1  595.54   22.24
   6  -7  -1  555.33   20.96
   6  -7  -1  536.02   24.66
   6  -7  -2  276.13   23.20
   6  -7  -2  250.45   22.66
   6  -7  -3   45.20   22.32
   6  -7  -3   42.13   18.00
   6  -7  -4  115.93   19.31
   6  -7  -4  123.71   19.28
   6  -7  -5  108.01   24.40
   6  -7  -5   94.17   25.45
   6  -7  -6  683.16   27.16
   6  -7  -6  726.64   29.87
   6  -7  -7  459.11   30.69
   6  -7  -7  485.14   25.16
   6  -7  -8  191.12   24.17
   6  -7  -8  198.83   27.69
   6  -7  -9    0.71   31.00
   6  -7  -9    8.99   22.82
   6  -8   0  117.72   19.69
   6  -8   0   95.06   18.79
   6  -8  -1  454.28   25.18
   6  -8  -1  507.28   25.71
   6  -8  -2  270.35   24.99
   6  -8  -2  238.41   25.15
   6  -8  -3    8.99   23.01
   6  -8  -3    6.21   24.00
   6  -8  -4  181.55   28.35
   6  -8  -4  154.49   22.41
   6  -8  -5   -1.59   25.96
   6  -8  -5    6.09   24.76
   6  -8  -6  206.21   28.57
   6  -8  -6  240.74   33.66
   6  -8  -7  321.17   36.24
   6  -8  -7  324.48   32.94
   6  -8  -8   85.02   37.19
   6  -8  -8   78.05   35.41
   6  -9   0   45.10   19.61
   6  -9   0   39.37   24.66
   6  -9  -1   28.62   23.58
   6  -9  -1   27.53   24.76
   6  -9  -2   -1.25   30.02
   6  -9  -2    3.49   29.73
   6  -9  -3  150.82   32.25
   6  -9  -3  133.90   32.61
   6 -10   0  113.94   30.25
   6 -10   0   91.94   26.93
   6 -10  -1  255.93   43.96
   6 -10  -1  215.83   40.76
  -5 -12   8   17.89   25.82
   5  11  -2   -0.65   41.68
   5  11  -2    2.10   44.55
   5  11  -3    3.88   36.93
   5  11  -3   11.85   33.88
   5  11  -4  117.79   28.42
   5  11  -4   85.48   32.16
   5  11  -4  143.00   23.34
   5  11  -5  314.52   25.06
   5  11  -5  186.83   26.82
   5  11  -5  313.39   23.52
   5  11  -6  133.77   23.42
   5  11  -6  199.71   22.81
   5  11  -6  161.93   25.87
   5  11  -7   45.75   15.34
  -5 -11   7   95.18   23.07
   5  11  -7   98.76   25.32
   5  11  -8   -3.91   20.98
   5  11  -8   15.51   24.83
  -5 -11   8   -2.00   22.34
   5  11  -9  174.54   22.77
   5  11  -9  128.69   26.26
  -5 -11   9  172.81   23.35
   5  11 -10  264.89   23.14
  -5 -11  10  276.82   18.13
   5  11 -10  333.21   27.71
   5  11 -11   77.57   19.28
   5  11 -11  116.75   17.04
  -5 -11  11  113.79   23.24
  -5 -11  12   12.92   23.58
   5  10  -1   74.93   35.05
   5  10  -1   78.71   37.13
   5  10  -2   16.48   27.38
   5  10  -2   13.29   29.41
   5  10  -3    6.21   21.33
   5  10  -3    4.48   23.02
   5  10  -4   38.99   23.61
   5  10  -4   52.91   21.23
   5  10  -5   38.76   20.68
   5  10  -5   26.90   23.10
   5  10  -6  198.18   23.66
   5  10  -6  198.59   21.33
  -5 -10   6  215.06   21.00
   5  10  -7  223.66   23.63
   5  10  -7  290.29   20.84
  -5 -10   7  284.81   16.81
   5  10  -8   29.93   22.86
   5  10  -8   27.31   20.26
  -5 -10   8   36.15   19.69
  -5 -10   9   60.92   20.53
   5  10  -9   57.08   23.33
   5  10  -9   75.39   20.10
   5  10 -10   90.58   24.42
  -5 -10  10   69.48   14.84
   5  10 -10   89.38   20.52
  -5 -10  11  156.46   15.78
   5  10 -11  148.90   21.68
   5  10 -11  170.98   25.04
  -5 -10  12  112.73   16.46
   5  10 -12  131.06   25.40
   5  10 -12  129.82   23.01
  -5 -10  13   31.59   23.93
   5  10 -13   50.83   25.73
   5  10 -13   37.92   24.18
   5   9  -1   20.72   26.49
   5   9  -1   25.88   26.50
   5   9  -2  148.34   22.30
   5   9  -2  163.83   21.58
   5   9  -3   96.26   24.07
   5   9  -3   82.09   21.32
   5   9  -4  151.63   21.90
   5   9  -4  170.45   20.14
   5   9  -5   -0.57   20.54
  -5  -9   5    5.44   13.06
  -5  -9   6  277.83   19.91
   5   9  -6  265.17   22.22
   5   9  -7  228.14   20.26
  -5  -9   7  224.49   19.40
   5   9  -7  194.38   16.05
  -5  -9   8   -3.09   18.18
   5   9  -8   22.78   20.43
   5   9  -8   15.04   13.46
  -5  -9   9   35.31   18.65
   5   9  -9   21.00   21.34
   5   9  -9   29.28   19.67
   5   9 -10   49.65   20.38
   5   9 -10   57.02   15.92
  -5  -9  10   68.15   19.22
  -5  -9  11  135.45   14.95
   5   9 -11  158.62   23.45
   5   9 -11  143.72   20.44
   5   9 -12  239.14   17.92
  -5  -9  12  314.10   17.64
   5   9 -12  322.11   16.87
   5   9 -13  138.14   25.05
   5   9 -13  136.46   23.25
  -5  -9  13  130.64   23.28
   5   9 -14   10.66   18.17
   5   9 -14   12.23   16.91
  -5  -9  14   34.00   24.87
   5   8  -1   23.85   24.16
   5   8  -1   15.33   20.06
   5   8  -2   37.87   18.76
   5   8  -2   26.61   19.48
   5   8  -3  486.83   21.39
   5   8  -3  427.63   21.64
   5   8  -4  583.50   22.59
   5   8  -5  102.93   19.09
  -5  -8   5  103.45   13.11
  -5  -8   6   33.36   16.54
   5   8  -6   39.09   18.70
  -5  -8   7   35.27   16.97
   5   8  -7   16.61   19.18
   5   8  -8   62.36   13.18
   5   8  -8   74.07   19.29
  -5  -8   8   79.07   13.45
  -5  -8   9   29.68   18.02
   5   8  -9   25.10   20.37
   5   8  -9   27.68   17.43
   5   8 -10   15.95   20.36
   5   8 -10    4.37   18.57
  -5  -8  10    7.54   18.92
   5   8 -11   67.90   15.66
  -5  -8  11   71.09   20.50
   5   8 -11   82.39   19.10
  -5  -8  12  301.30   16.12
   5   8 -12  231.80   17.06
   5   8 -12  347.87   21.78
   5   8 -13  111.27   22.99
   5   8 -13  119.07   21.52
  -5  -8  13   95.06   21.39
   5   8 -14   34.90   25.75
  -5  -8  14   22.99   17.35
  -5  -8  15   25.69   24.57
   5   7  -1  164.36   19.72
   5   7  -1  153.38   18.44
   5   7  -2   99.82   18.60
   5   7  -2   63.42   12.87
   5   7  -3  818.83   22.07
   5   7  -3  688.69   21.97
  -5  -7   4 1323.54   24.65
   5   7  -4 1178.05   24.67
  -5  -7   5  129.84   16.69
   5   7  -5  140.05   18.35
  -5  -7   6   38.60   16.10
   5   7  -6   53.03   17.04
  -5  -7   7   69.35   12.43
   5   7  -7   61.69   17.85
  -5  -7   8  105.69   13.05
   5   7  -8   93.22   12.70
   5   7  -8  119.38   19.71
   5   7  -9  280.61   18.94
  -5  -7   9  287.65   18.87
   5   7  -9  225.21   14.69
  -5  -7  10  339.61   20.09
   5   7 -10  333.37   19.37
   5   7 -10  343.95   16.02
   5   7 -11   53.42   18.78
  -5  -7  11   74.87   19.92
   5   7 -11   61.24   15.01
   5   7 -12   81.51   19.36
  -5  -7  12   61.66   15.17
   5   7 -12   94.16   21.31
  -5  -7  13    3.38   15.26
   5   7 -13  -14.98   22.05
   5   7 -13   15.93   20.06
   5   7 -14   40.71   23.63
  -5  -7  14   38.55   23.04
  -5  -7  15   37.66   18.07
   5   7 -15   30.73   17.13
   5   6  -1 1150.52   23.96
   5   6  -1 1309.79   25.22
   5   6  -2   71.05   16.64
   5   6  -2   46.99   17.19
   5   6  -3  775.93   21.34
  -5  -6   4  410.37   14.11
   5   6  -4  428.12   18.84
  -5  -6   5  567.74   18.39
   5   6  -5  513.65   19.06
  -5  -6   6  722.95   18.95
   5   6  -6  698.18   16.32
  -5  -6   7   69.23   11.19
   5   6  -7   79.44   17.57
  -5  -6   8  334.51   17.87
   5   6  -8  331.99   17.75
   5   6  -8  324.61   13.88
   5   6  -9  870.93   21.09
  -5  -6   9  827.47   20.97
   5   6  -9  785.33   21.12
  -5  -6  10   79.74   19.14
   5   6 -10   70.65   18.71
   5   6 -10   56.90   17.32
   5   6 -11  125.49   18.74
   5   6 -11  129.39   19.71
  -5  -6  11  111.64   19.21
  -5  -6  12  142.53   20.16
   5   6 -12  110.17   14.51
   5   6 -12  135.96   19.22
  -5  -6  13   -4.75   15.19
   5   6 -13   10.80   20.65
   5   6 -14  121.59   22.55
  -5  -6  14  123.47   22.25
  -5  -6  15   26.46   23.64
   5   6 -15   51.11   23.92
   5   5  -1  582.78   19.34
   5   5  -1  650.53   20.47
   5   5  -2   18.91   10.62
   5   5  -2   21.37   10.61
  -5  -5   3  301.03   18.21
   5   5  -3  274.40   17.78
  -5  -5   4  296.37   12.77
   5   5  -4  335.96   17.61
   5   5  -5  898.48   20.29
  -5  -5   5  923.27   19.73
  -5  -5   6  847.37   19.06
   5   5  -6  745.24   19.21
  -5  -5   7  553.85   14.31
   5   5  -7  597.11   18.94
   5   5  -8  193.44   17.48
  -5  -5   8  171.40   16.80
   5   5  -8  174.96   12.90
   5   5  -9  252.57   17.91
  -5  -5   9  243.33   13.89
   5   5  -9  238.80   18.75
   5   5 -10  794.65   21.39
   5   5 -10  717.23   16.54
  -5  -5  10  803.15   16.68
   5   5 -11  190.79   14.94
   5   5 -11  240.74   18.39
  -5  -5  11  235.88   19.41
  -5  -5  12  124.00   20.58
   5   5 -12   96.81   20.94
  -5  -5  13   30.82   15.01
   5   5 -13    7.18   14.72
  -5  -5  14   55.25   15.88
   5   5 -14   70.08   22.29
  -5  -5  15  111.24   17.25
   5   5 -15  128.16   23.86
  -5  -5  16   19.42   25.66
   5   4  -1   31.40   16.24
   5   4  -1   36.53   15.70
   5   4  -2  415.20   17.91
   5   4  -2  433.65   14.57
  -5  -4   3   64.58   14.67
   5   4  -3   50.30   14.50
  -5  -4   4    2.50   13.94
   5   4  -4   10.26   14.32
  -5  -4   5    9.16   14.03
   5   4  -5   17.42   14.33
  -5  -4   6 1738.54   23.82
   5   4  -6 1656.25   20.89
  -5  -4   7   85.77   16.34
   5   4  -7   72.08   11.70
  -5  -4   8    7.26   11.30
   5   4  -8    3.98   15.68
   5   4  -8   -2.53   11.85
   5   4  -9   14.87   15.74
  -5  -4   9   16.88   12.12
   5   4  -9   16.93   17.14
  -5  -4  10  134.05   13.73
   5   4 -10  153.81   17.42
   5   4 -10  141.66   19.34
   5   4 -11  772.38   21.78
  -5  -4  11  716.52   17.15
  -5  -4  12  721.29   17.89
   5   4 -12  719.61   22.77
  -5  -4  13   31.91   20.48
   5   4 -13   21.85   14.47
  -5  -4  14  177.90   22.43
   5   4 -14  159.44   21.96
   5   4 -15   32.31   16.39
  -5  -4  15   28.44   16.08
  -5  -4  16   88.89   25.10
   5   3  -1    4.13   13.55
   5   3  -1   10.26   10.02
   5   3  -2 1123.28   20.70
   5   3  -3 1845.71   24.72
  -5  -3   3 1605.89   21.60
   5   3  -4  451.85   13.82
  -5  -3   4  379.03   13.52
  -5  -3   5 1021.62   17.42
   5   3  -5  962.89   20.18
  -5  -3   6   16.71   10.77
   5   3  -6    6.31   15.44
  -5  -3   7   81.66   16.07
   5   3  -7   93.15   11.84
   5   3  -8   84.98   16.39
  -5  -3   8   99.29   17.25
   5   3  -8   85.98   12.33
  -5  -3   9   25.76   17.03
   5   3  -9   18.18   12.29
   5   3  -9   16.61   15.80
  -5  -3  10  322.29   19.49
   5   3 -10  316.38   19.64
   5   3 -11  480.86   20.25
  -5  -3  11  495.65   20.32
  -5  -3  12  437.35   15.89
   5   3 -12  464.00   21.89
   5   3 -13  124.57   20.89
  -5  -3  13  103.35   14.70
   5   3 -14   41.35   22.20
  -5  -3  14   33.74   15.15
  -5  -3  15   66.34   23.65
   5   3 -15   10.53   18.12
   5   2  -1  376.20   16.51
   5   2  -1  423.44   17.46
   5   2  -2   81.49   10.83
  -5  -2   2   68.62   10.64
   5   2  -3 3231.16   32.31
  -5  -2   3 2656.16   27.69
   5   2  -4  505.63   14.13
  -5  -2   4  537.15   14.42
  -5  -2   5 1475.72   22.89
   5   2  -5 1373.46   19.46
  -5  -2   6   41.25   15.15
   5   2  -6   44.50   15.10
  -5  -2   7  105.46   11.73
   5   2  -7  110.38   16.11
  -5  -2   8  152.55   17.10
   5   2  -8  153.37   20.59
   5   2  -8  147.45   12.40
  -5  -2   9   39.04   17.29
   5   2  -9   27.54   12.00
   5   2 -10   19.96   17.80
  -5  -2  10   11.13   11.85
   5   2 -11  442.81   20.65
  -5  -2  11  460.14   15.43
   5   2 -12  178.90   20.73
  -5  -2  12  172.01   19.58
   5   2 -13  429.79   22.34
  -5  -2  13  401.31   22.00
   5   2 -14  148.10   22.42
  -5  -2  14  139.34   22.74
   5   2 -15   -2.85   16.96
  -5  -2  15    1.58   23.61
   5   1  -1 1701.20   21.93
   5   1  -1 1549.78   22.92
   5   1  -2  948.18   19.59
  -5  -1   2 1097.93   20.63
   5   1  -3  540.50   14.56
  -5  -1   3  596.97   17.98
   5   1  -4 1441.71   20.19
  -5  -1   4 1452.20   20.59
  -5  -1   5 1444.32   22.81
   5   1  -5 1311.56   22.29
  -5  -1   6  952.95   17.26
   5   1  -6 1025.63   20.86
  -5  -1   7   72.10   16.04
   5   1  -7   63.61   19.93
   5   1  -7   67.45   15.75
  -5  -1   8  314.29   13.33
   5   1  -8  375.39   17.70
  -5  -1   9  463.86   14.24
   5   1  -9  428.57   14.32
   5   1 -10   22.00   13.02
  -5  -1  10   37.17   16.59
  -5  -1  11   25.55   13.87
   5   1 -11   12.06   19.22
  -5  -1  12  -13.22   19.80
   5   1 -12    7.01   13.59
  -5  -1  13  301.82   22.52
   5   1 -13  263.81   16.84
  -5  -1  14  291.61   17.72
   5   1 -14  329.23   17.31
   5   1 -15   11.81   17.87
  -5  -1  15  -14.84   23.28
   5   0  -1   98.18   10.63
   5   0  -1  102.34   14.86
   5   0  -2   60.30   10.63
  -5   0   2   50.93   10.44
   5   0  -3   22.44   10.00
  -5   0   3   34.94   14.09
  -5   0   4  549.78   17.87
   5   0  -4  505.37   17.86
  -5   0   5 3192.68   31.98
   5   0  -5 2919.79   30.41
   5   0  -6  790.92   16.23
  -5   0   6  784.99   15.82
  -5   0   7   45.11   15.06
   5   0  -7   40.24   15.66
   5   0  -8   74.43   11.59
  -5   0   8   83.61   11.37
  -5   0   9   18.51   16.72
   5   0  -9   24.85   17.38
  -5   0  10  587.81   15.91
   5   0 -10  539.48   20.97
   5   0 -11  423.76   20.39
  -5   0  11  402.42   20.76
  -5   0  12   26.60   19.94
   5   0 -12   28.54   14.40
  -5   0  13    9.48   21.25
   5   0 -13   12.54   20.90
  -5   0  14   86.19   23.28
   5   0 -14  114.16   23.59
   5  -1   0   28.88   14.20
   5  -1   0   16.94    9.82
   5  -1  -1 1018.97   17.74
   5  -1  -1 1032.33   17.69
   5  -1  -2  807.47   19.36
   5  -1  -3   21.53   10.45
  -5   1   3   25.24    9.64
  -5   1   4  971.09   20.64
   5  -1  -4  955.00   21.09
   5  -1  -5  892.71   19.80
  -5   1   5  907.55   16.82
   5  -1  -5  875.53   32.01
  -5   1   6 1382.03   22.82
   5  -1  -6 1313.19   23.07
  -5   1   7  183.25   15.77
   5  -1  -7  176.50   16.53
  -5   1   8  103.95   12.46
   5  -1  -8   83.17   12.03
  -5   1   9  107.41   17.54
   5  -1  -9  110.96   18.06
   5  -1 -10  248.38   14.54
  -5   1  10  266.49   19.58
  -5   1  11  216.74   19.93
   5  -1 -11  183.86   15.03
   5  -1 -12  167.14   22.04
  -5   1  12  174.70   22.04
  -5   1  13   27.60   21.95
   5  -1 -13    2.73   15.75
  -5   1  14   17.17   24.43
   5  -1 -14    5.80   24.69
   5  -2   0  340.45   16.33
   5  -2   0  349.91   13.01
   5  -2  -1   75.76   14.75
   5  -2  -1   37.76   10.08
   5  -2  -2  936.35   17.33
   5  -2  -2  959.27   19.84
   5  -2  -3  298.44   16.48
  -5   2   3  285.27   12.29
   5  -2  -4   55.09   11.13
  -5   2   4   56.72   13.90
   5  -2  -4   51.70   19.14
  -5   2   5 1145.34   19.14
   5  -2  -5 1116.71   36.72
   5  -2  -5 1000.54   18.56
  -5   2   6   35.90   15.66
   5  -2  -6   33.41   11.18
  -5   2   7  297.51   17.24
   5  -2  -7  283.29   18.15
  -5   2   8  537.50   15.43
   5  -2  -8  581.59   19.79
  -5   2   9   20.53   17.15
   5  -2  -9    1.27   17.87
  -5   2  10  359.26   20.07
   5  -2 -10  328.60   20.45
  -5   2  11  483.84   22.19
   5  -2 -11  465.71   22.29
  -5   2  12   16.70   22.10
   5  -2 -12   10.98   15.66
   5  -2 -13   74.65   23.93
  -5   2  13   93.55   24.03
   5  -3   0 1779.00   23.13
   5  -3   0 2989.25   27.74
   5  -3  -1  286.71   16.00
   5  -3  -1  271.73   16.00
   5  -3  -2 1498.00   23.90
   5  -3  -2 1492.25   23.91
   5  -3  -2 1502.40   28.53
   5  -3  -3  550.49   18.78
   5  -3  -3  575.09   21.17
   5  -3  -4  188.47   20.54
  -5   3   4  206.14   15.83
   5  -3  -4  181.96   17.03
  -5   3   5  178.64   15.42
   5  -3  -5  159.21   12.17
  -5   3   6  168.60   16.66
   5  -3  -6  153.05   17.12
  -5   3   7  540.21   19.49
   5  -3  -7  477.21   15.58
  -5   3   8  170.71   18.13
   5  -3  -8  165.99   18.64
  -5   3   9    7.60   12.68
   5  -3  -9   13.20   18.68
  -5   3  10  171.18   14.57
   5  -3 -10  178.07   20.74
   5  -3 -11   51.34   21.63
  -5   3  11   76.90   21.83
  -5   3  12  248.51   24.84
   5  -3 -12  189.89   24.01
   5  -3 -13  146.56   26.45
  -5   3  13  159.26   26.74
   5  -4   0 1740.90   25.81
   5  -4   0 1726.60   26.18
   5  -4   0 1903.53   25.59
   5  -4  -1 1668.38   25.92
   5  -4  -1 1735.07   25.71
   5  -4  -1 1642.76   26.66
   5  -4  -2   15.76   15.32
   5  -4  -2   11.55   15.59
   5  -4  -2   11.54   10.91
   5  -4  -3  210.17   16.97
   5  -4  -3  212.29   17.01
   5  -4  -3  217.74   16.12
   5  -4  -4  697.75   20.37
   5  -4  -5  420.13   19.26
  -5   4   5  436.25   18.73
  -5   4   6   44.52   16.45
   5  -4  -6   28.23   16.08
   5  -4  -7   25.42   17.61
  -5   4   7   42.37   16.95
   5  -4  -8  219.92   20.33
  -5   4   8  216.58   18.90
  -5   4   9   32.39   18.98
   5  -4  -9   41.73   20.54
  -5   4  10    7.87   21.09
   5  -4 -10   25.63   21.64
   5  -4 -11   25.82   22.84
  -5   4  11   25.41   22.92
   5  -4 -12   88.78   26.05
  -5   4  12   94.01   25.40
   5  -5   0 1639.62   23.06
   5  -5   0 1815.24   26.50
   5  -5   0 1667.96   26.46
   5  -5  -1  104.97   16.00
   5  -5  -1  108.78   15.58
   5  -5  -1  125.93   16.45
   5  -5  -2  322.69   17.74
   5  -5  -2  329.53   18.02
   5  -5  -2  329.73   18.27
   5  -5  -3   41.26   19.04
   5  -5  -3   45.13   14.98
   5  -5  -4  801.91   22.28
   5  -5  -4  757.58   22.06
   5  -5  -5  822.87   22.82
  -5   5   6  114.61   17.80
   5  -5  -6  104.35   18.56
  -5   5   7   48.08   17.54
   5  -5  -7   31.83   19.66
  -5   5   8    9.98   18.53
   5  -5  -8    3.74   19.98
  -5   5   9   85.15   20.48
   5  -5  -9   73.36   21.19
  -5   5  10  103.68   21.73
   5  -5 -10  100.46   27.65
   5  -5 -11   60.25   24.66
  -5   5  11   69.43   29.40
   5  -6   0    7.28   15.36
   5  -6   0   19.57   15.70
   5  -6   0   12.27   15.14
   5  -6  -1  675.05   21.64
   5  -6  -1  690.79   17.46
   5  -6  -1  807.50   25.54
   5  -6  -2  614.41   21.63
   5  -6  -2  564.11   21.21
   5  -6  -3  193.90   21.46
   5  -6  -3  171.65   21.15
   5  -6  -4  416.70   21.34
   5  -6  -4  529.29   22.52
   5  -6  -5  662.41   27.02
   5  -6  -5  752.71   27.29
   5  -6  -6   76.73   23.71
   5  -6  -6   91.70   22.29
   5  -6  -7  216.02   25.46
   5  -6  -8   84.60   21.61
  -5   6   8  113.43   20.53
   5  -6  -9   23.26   28.06
  -5   6   9   39.76   21.77
   5  -6 -10  210.99   25.68
  -5   6  10  122.95   23.97
   5  -7   0  260.92   21.63
   5  -7   0  315.35   19.20
   5  -7   0  269.62   13.66
   5  -7  -1 1517.52   32.08
   5  -7  -1 1287.87   27.81
   5  -7  -2  196.55   22.09
   5  -7  -2  191.53   19.48
   5  -7  -3   52.77   22.31
   5  -7  -3   52.63   21.45
   5  -7  -4   88.82   22.78
   5  -7  -4   86.46   20.06
   5  -7  -5  188.90   26.16
   5  -7  -5  200.63   24.37
   5  -7  -6  313.97   28.13
   5  -7  -6  328.56   27.59
   5  -7  -7  140.16   26.23
   5  -7  -7  136.38   26.57
   5  -7  -8   45.39   26.98
   5  -7  -8   56.06   26.90
   5  -7  -9   57.30   28.05
   5  -7  -9   37.15   28.98
   5  -8   0    6.41   17.38
   5  -8   0   -1.16   22.34
   5  -8  -1  138.36   23.57
   5  -8  -1  141.05   22.57
   5  -8  -2  347.74   27.10
   5  -8  -2  329.54   30.40
   5  -8  -3   48.26   28.73
   5  -8  -3   44.16   28.76
   5  -8  -4   75.21   30.65
   5  -8  -4   78.08   32.36
   5  -8  -5   12.38   37.64
   5  -8  -5    6.24   36.21
   5  -8  -6  100.97   54.97
   5  -9   0  126.34   25.21
   5  -9   0  126.67   24.09
   5  -9  -1   15.58   30.75
   5  -9  -1   20.37   35.03
   4  12  -4  120.66   24.04
   4  12  -4   -2.92   45.16
   4  12  -4    0.27   40.35
   4  12  -5    5.78   32.83
   4  12  -5  102.50   23.59
   4  12  -5   39.42   29.64
   4  12  -6   -5.75   22.18
   4  12  -6   13.17   32.28
   4  12  -6    2.11   29.14
   4  12  -7   16.45   26.55
  -4 -12   7   25.84   24.26
   4  12  -7   36.72   23.04
  -4 -12   8   76.42   24.11
   4  12  -8   68.25   27.18
   4  12  -8   70.05   16.27
  -4 -12   9  269.38   25.80
   4  12  -9  309.18   29.15
   4  12  -9  277.92   17.95
   4  12 -10  449.84   18.97
  -4 -12  10  430.62   26.83
   4  12 -10  339.10   29.45
   4  11  -3    2.10   32.84
   4  11  -3    7.52   34.31
   4  11  -3    3.80   21.41
   4  11  -4  143.85   27.37
   4  11  -4   78.03   24.79
   4  11  -4   82.23   15.47
   4  11  -5   53.69   29.96
   4  11  -5   59.07   26.63
   4  11  -5   50.73   21.34
   4  11  -6    5.10   14.81
   4  11  -6   18.05   24.10
  -4 -11   6    8.55   21.13
   4  11  -7   29.85   20.54
   4  11  -7    0.58   23.91
  -4 -11   7   -1.36   21.54
  -4 -11   8   86.66   21.77
   4  11  -8   81.64   21.67
   4  11  -8   80.31   24.43
   4  11  -9  296.74   22.50
   4  11  -9  310.32   26.20
  -4 -11   9  244.47   17.03
   4  11 -10  575.34   27.22
  -4 -11  10  430.06   18.24
   4  11 -10  563.34   23.44
   4  11 -11  233.42   25.69
  -4 -11  11  164.28   16.75
   4  11 -11  206.90   16.60
   4  11 -12   29.06   26.05
   4  11 -12   24.67   23.06
  -4 -11  12   23.44   22.97
  -4 -11  13   -5.06   16.68
   4  10  -2   71.82   28.07
   4  10  -2   67.13   33.92
   4  10  -3   12.66   25.41
   4  10  -3    4.77   27.96
   4  10  -4  -10.92   23.04
   4  10  -4    4.43   24.38
  -4 -10   5   34.63   19.76
   4  10  -5   24.64   13.98
   4  10  -5   36.74   22.18
   4  10  -6  141.89   22.92
  -4 -10   6  214.78   20.10
   4  10  -6  195.38   19.42
   4  10  -7   64.10   22.41
  -4 -10   7   48.43   19.91
   4  10  -7   77.71   19.33
   4  10  -8   23.94   14.14
   4  10  -8   33.28   22.00
  -4 -10   8   34.42   19.49
  -4 -10   9  140.94   19.87
   4  10  -9   98.25   16.25
   4  10  -9  150.39   20.87
  -4 -10  10  212.97   15.51
   4  10 -10  269.83   20.77
   4  10 -10  282.75   22.59
  -4 -10  11  181.65   22.17
   4  10 -11  209.12   23.58
   4  10 -11  202.54   15.77
   4  10 -12   63.59   23.72
  -4 -10  12   68.61   21.78
   4  10 -12   50.83   21.47
  -4 -10  13    7.67   16.04
   4  10 -13    6.90   22.64
   4  10 -13   -6.78   24.40
   4  10 -14  103.40   19.26
  -4 -10  14   92.48   18.15
   4  10 -14  -25.17   17.15
   4   9  -1  751.47   33.34
   4   9  -1  703.40   34.01
   4   9  -2  300.21   26.71
   4   9  -2  276.54   27.94
   4   9  -3  222.44   24.31
   4   9  -3  148.29   21.78
   4   9  -4  345.41   22.56
  -4  -9   5   19.73   17.88
   4   9  -5   24.82   20.30
  -4  -9   6   96.80   17.73
   4   9  -6   77.67   20.16
   4   9  -6  101.35   18.25
  -4  -9   7  390.20   19.31
   4   9  -7  337.09   16.64
   4   9  -7  351.04   14.92
  -4  -9   8   10.81   12.86
   4   9  -8    8.85   18.22
   4   9  -8    5.37   14.67
  -4  -9   9   73.78   18.76
   4   9  -9   58.49   21.15
   4   9  -9   61.48   13.72
  -4  -9  10   11.80   18.80
   4   9 -10    4.71   20.79
   4   9 -10   14.18   18.43
  -4  -9  11  154.02   15.14
   4   9 -11  183.58   23.29
   4   9 -11  188.77   20.17
   4   9 -12  380.93   23.82
  -4  -9  12  364.52   22.28
   4   9 -12  408.75   22.49
   4   9 -13   28.68   21.19
   4   9 -13   14.46   16.17
  -4  -9  13   29.20   22.50
   4   9 -14  105.55   24.57
  -4  -9  14  140.84   24.28
  -4  -9  15  166.14   20.15
   4   8  -1   88.79   22.73
   4   8  -1   69.39   23.60
   4   8  -2   79.70   23.14
   4   8  -2   78.94   19.08
   4   8  -3 1280.25   26.45
   4   8  -3 1044.12   26.05
  -4  -8   4  686.47   21.88
   4   8  -4  616.99   22.40
   4   8  -5  288.94   19.90
  -4  -8   5  288.00   18.23
   4   8  -6  124.91   13.52
  -4  -8   6  131.15   17.16
  -4  -8   7  230.11   17.61
   4   8  -7  237.79   17.68
   4   8  -7  215.49   19.14
  -4  -8   8  115.99   17.32
   4   8  -8  132.20   18.18
   4   8  -8  110.10   19.07
  -4  -8   9  132.40   13.58
   4   8  -9  167.04   18.34
   4   8  -9  149.47   14.33
  -4  -8  10   19.16   18.33
   4   8 -10   27.26   12.96
   4   8 -10   30.94   20.07
   4   8 -11  134.65   14.79
   4   8 -11  117.19   19.22
  -4  -8  11  115.99   19.32
  -4  -8  12  215.25   16.37
   4   8 -12  235.91   20.89
   4   8 -12  221.57   22.14
   4   8 -13  237.25   22.71
   4   8 -13  169.79   20.97
  -4  -8  13  210.25   16.14
  -4  -8  14   11.49   22.95
   4   8 -14   17.91   16.44
  -4  -8  15   58.90   24.25
   4   8 -15   54.57   25.30
   4   7  -1   52.84   17.43
   4   7  -1   60.43   18.63
   4   7  -2  185.63   18.26
   4   7  -2  151.67   17.58
  -4  -7   3  154.60   17.09
   4   7  -3  133.70   18.34
  -4  -7   4 1141.67   23.04
   4   7  -4 1056.16   23.93
  -4  -7   5  271.65   16.71
   4   7  -5  261.30   18.42
  -4  -7   6   12.26   15.60
   4   7  -6   16.80   16.86
  -4  -7   7  179.04   16.92
   4   7  -7  207.59   17.55
   4   7  -7  179.16   13.66
  -4  -7   8  510.72   14.98
   4   7  -8  550.71   19.15
   4   7  -8  532.87   21.11
  -4  -7   9  939.46   17.65
   4   7  -9  928.53   23.04
   4   7  -9  950.33   21.24
  -4  -7  10  243.87   14.45
   4   7 -10  288.02   18.06
   4   7 -10  269.01   19.94
   4   7 -11   22.46   17.26
  -4  -7  11   26.07   19.91
   4   7 -11   37.37   19.98
  -4  -7  12  124.55   15.11
   4   7 -12  136.21   18.93
   4   7 -12  120.74   20.45
  -4  -7  13   81.01   21.83
   4   7 -13   61.47   14.73
   4   7 -14   23.18   16.08
  -4  -7  14   31.79   16.11
  -4  -7  15   48.57   23.47
   4   7 -15   57.54   24.35
  -4  -7  16   -3.11   24.98
   4   6  -1   20.52   16.67
   4   6  -1   25.77   20.91
   4   6  -2   12.18   15.41
   4   6  -2   13.27   15.98
  -4  -6   3 1263.67   23.19
   4   6  -3 1186.25   23.52
  -4  -6   4  455.93   13.68
   4   6  -4  470.91   19.15
  -4  -6   5   99.28   11.27
   4   6  -5  112.37   16.98
  -4  -6   6  722.79   18.97
   4   6  -6  728.74   20.55
  -4  -6   7  140.81   15.42
   4   6  -7  149.49   16.32
   4   6  -7  142.96   13.16
  -4  -6   8  280.86   17.26
   4   6  -8  292.45   17.28
   4   6  -8  267.78   14.97
  -4  -6   9  983.28   21.67
   4   6  -9  988.58   21.98
   4   6  -9  958.82   22.00
   4   6 -10  788.01   20.81
  -4  -6  10  690.59   16.35
   4   6 -10  804.55   21.88
  -4  -6  11   41.44   18.40
   4   6 -11   37.98   13.29
   4   6 -11   26.73   16.70
   4   6 -12   63.33   13.57
  -4  -6  12   64.84   19.51
  -4  -6  13    0.19   20.54
   4   6 -13    1.52   21.05
  -4  -6  14  340.65   16.94
   4   6 -14  380.34   22.91
  -4  -6  15  137.55   23.10
   4   6 -15  171.52   23.96
  -4  -6  16   -1.94   17.47
   4   6 -16   19.84   17.95
   4   5  -1 1078.60   23.80
   4   5  -1  928.91   21.88
   4   5  -2  187.40   16.12
  -4  -5   3  524.14   18.14
   4   5  -3  491.06   18.79
   4   5  -4  153.32   12.47
  -4  -5   4  152.95   14.80
  -4  -5   5  671.37   18.47
   4   5  -5  694.15   19.86
  -4  -5   6 1606.71   23.38
   4   5  -6 1642.89   24.41
  -4  -5   7   17.60   14.94
   4   5  -7   21.16   11.86
   4   5  -7   25.25   15.55
  -4  -5   8  247.19   17.24
   4   5  -8  213.50   13.79
   4   5  -8  207.85   17.06
  -4  -5   9  725.30   15.85
   4   5  -9  696.44   16.25
   4   5  -9  730.71   20.17
   4   5 -10  352.86   17.93
   4   5 -10  337.03   19.62
  -4  -5  10  356.84   19.42
  -4  -5  11  301.82   19.66
   4   5 -11  279.85   18.52
   4   5 -11  294.46   19.63
  -4  -5  12  361.94   21.14
   4   5 -12  368.94   20.97
   4   5 -13   39.05   14.67
  -4  -5  13   35.25   20.40
   4   5 -14   31.21   15.10
  -4  -5  14   27.60   21.05
   4   5 -15  178.51   23.32
  -4  -5  15  127.43   16.83
  -4  -5  16   69.98   25.22
   4   5 -16   80.27   25.31
   4   4  -1  161.49   15.80
   4   4  -1  187.55   17.41
  -4  -4   2  981.38   21.46
   4   4  -2  850.62   20.38
   4   4  -3  754.32   19.37
  -4  -4   3  791.16   19.21
  -4  -4   4   59.27   14.90
   4   4  -4   58.92   15.05
  -4  -4   5  164.48   15.69
   4   4  -5  153.97   16.60
  -4  -4   6  414.89   17.32
   4   4  -6  410.99   14.04
  -4  -4   7  871.92   20.24
   4   4  -7  885.62   21.10
   4   4  -7  893.94   20.28
  -4  -4   8  111.67   12.41
   4   4  -8  147.76   13.17
   4   4  -8  142.75   15.86
  -4  -4   9  799.96   20.56
   4   4  -9  821.57   16.97
   4   4  -9  842.32   21.83
   4   4 -10  651.91   22.59
  -4  -4  10  613.51   20.72
   4   4 -10  599.48   20.47
   4   4 -11  826.88   17.04
  -4  -4  11  828.39   21.80
  -4  -4  12  435.77   16.32
   4   4 -12  428.86   20.79
   4   4 -13   95.65   14.68
  -4  -4  13   83.66   14.03
   4   4 -14  140.30   21.66
  -4  -4  14  143.08   21.89
   4   4 -15   38.38   15.89
  -4  -4  15   70.22   16.85
   4   4 -16   41.79   17.49
  -4  -4  16   19.10   25.29
   4   3  -1    1.26   13.92
   4   3  -1    4.57   13.40
   4   3  -2  756.41   16.04
  -4  -3   2  699.15   16.06
  -4  -3   3 1804.71   25.88
   4   3  -3 1698.21   25.40
  -4  -3   4  604.95   15.20
   4   3  -4  773.81   19.43
  -4  -3   5   28.36   15.69
   4   3  -5   36.96   15.67
  -4  -3   6 1010.16   17.91
   4   3  -6  936.66   20.38
  -4  -3   7   69.03   16.16
   4   3  -7   59.55   15.01
   4   3  -7   55.27   16.42
  -4  -3   8  193.54   13.13
   4   3  -8  249.64   17.26
   4   3  -8  224.50   17.48
  -4  -3   9  544.73   15.07
   4   3  -9  595.40   24.60
   4   3  -9  545.12   15.26
  -4  -3  10  782.46   16.70
   4   3 -10  821.98   21.13
   4   3 -11  744.53   21.04
  -4  -3  11  753.73   21.38
  -4  -3  12  464.89   15.30
   4   3 -12  462.24   15.50
   4   3 -13   -0.16   13.52
  -4  -3  13   15.13   19.15
   4   3 -14   11.66   20.65
  -4  -3  14   17.91   20.64
  -4  -3  15   25.07   22.86
   4   3 -15   16.85   16.51
  -4  -3  16  174.06   25.93
   4   3 -16  188.20   25.82
   4   2  -1  657.13   15.89
   4   2  -1  725.41   17.23
   4   2  -2 2800.98   31.74
  -4  -2   2 3167.09   34.52
   4   2  -3  449.28   17.40
  -4  -2   3  488.11   17.75
  -4  -2   4  927.81   20.04
   4   2  -4  859.35   17.06
  -4  -2   5  181.62   12.48
   4   2  -5  194.32   16.59
  -4  -2   6  354.92   17.78
   4   2  -6  349.53   13.66
   4   2  -7  125.05   19.08
   4   2  -7  124.75   12.53
  -4  -2   7  135.70   12.26
   4   2  -8 1820.00   24.71
   4   2  -8 2071.67   41.85
  -4  -2   8 1914.06   25.08
   4   2  -9  164.44   17.52
  -4  -2   9  139.56   13.02
  -4  -2  10   77.92   13.20
   4   2 -10   72.03   12.41
  -4  -2  11  101.14   18.43
   4   2 -11   89.88   13.18
   4   2 -12  103.33   19.38
  -4  -2  12   97.72   19.42
  -4  -2  13  194.45   14.84
   4   2 -13  185.19   14.87
  -4  -2  14   62.87   22.03
   4   2 -14   65.66   21.80
  -4  -2  15  -18.31   23.18
   4   2 -15   -0.11   23.20
   4   1  -1  112.46   15.57
   4   1  -1  101.22   15.56
   4   1  -2   25.75   10.44
  -4  -1   2   30.86   10.41
   4   1  -3 2098.71   25.72
  -4  -1   3 2230.72   26.86
  -4  -1   4 1304.17   22.85
   4   1  -4 1240.66   19.76
  -4  -1   5  717.67   16.35
   4   1  -5  750.40   16.71
  -4  -1   6 1155.87   22.24
   4   1  -6 1161.01   32.11
   4   1  -6 1112.53   18.51
  -4  -1   7  115.73   16.55
   4   1  -7   99.39   16.67
  -4  -1   8  377.45   17.75
   4   1  -8  366.02   17.79
  -4  -1   9 1210.35   22.58
   4   1  -9 1157.15   21.62
   4   1 -10   16.14   17.00
  -4  -1  10    3.68   12.02
  -4  -1  11    5.98   17.93
   4   1 -11    9.68   17.97
  -4  -1  12    5.98   19.39
   4   1 -12    4.21   13.47
  -4  -1  13   58.97   15.22
   4   1 -13   56.12   21.18
  -4  -1  14  235.58   21.56
   4   1 -14  242.44   22.14
  -4  -1  15   35.98   23.59
   4   1 -15   61.97   24.27
   4   0  -1  464.58   18.23
   4   0  -1  511.84   18.30
   4   0  -2  811.07   20.32
  -4   0   2  818.31   17.64
   4   0  -3    7.14   10.43
  -4   0   3    6.44   10.30
  -4   0   4   10.78   14.51
   4   0  -4   -0.24   10.50
  -4   0   5 2533.41   27.81
   4   0  -5 2645.61   29.75
  -4   0   6  559.16   18.61
   4   0  -6  560.31   19.12
  -4   0   7   52.07   15.82
   4   0  -7   45.46   11.74
   4   0  -8  804.62   16.21
  -4   0   8  828.45   19.91
  -4   0   9  279.63   13.16
   4   0  -9  275.43   18.74
  -4   0  10  657.30   20.26
   4   0 -10  688.21   20.16
  -4   0  11  331.80   15.59
   4   0 -11  365.00   20.15
  -4   0  12  102.06   19.39
   4   0 -12   78.00   13.93
  -4   0  13  171.72   15.87
   4   0 -13  192.56   21.56
  -4   0  14   66.06   22.67
   4   0 -14   92.93   16.30
  -4   0  15   42.90   24.40
   4   0 -15   21.51   18.37
   4  -1   0  698.76   20.00
   4  -1  -1    5.98   10.67
   4  -1  -1   23.37   14.54
   4  -1  -2  414.71   14.75
  -4   1   2  441.58   14.58
   4  -1  -3   55.99   15.82
  -4   1   3   60.93   10.68
  -4   1   4 2959.08   33.36
   4  -1  -4 2967.85   31.12
  -4   1   5  973.01   17.97
   4  -1  -5 1025.60   21.32
  -4   1   6  536.70   18.32
   4  -1  -6  544.61   18.56
  -4   1   7   12.27   16.07
   4  -1  -7    1.82   16.06
  -4   1   8   38.43   16.38
   4  -1  -8   43.85   16.66
   4  -1  -9  292.01   14.53
  -4   1   9  311.52   17.66
  -4   1  10  917.38   23.00
   4  -1 -10  854.17   18.04
  -4   1  11  654.87   21.82
   4  -1 -11  641.03   21.86
  -4   1  12   64.44   20.23
   4  -1 -12   54.73   14.90
  -4   1  13   22.97   21.43
   4  -1 -13   14.22   21.33
  -4   1  14    7.22   24.20
   4  -1 -14   24.12   23.80
   4  -2   0  550.24   19.17
   4  -2  -1   91.47   11.87
   4  -2  -1   57.13   11.03
   4  -2  -2 2874.07   32.77
  -4   2   2 3017.68   35.21
   4  -2  -3   33.06   15.24
  -4   2   3   27.91   14.14
   4  -2  -3   29.15   18.17
  -4   2   4   48.29   10.70
   4  -2  -4   51.74   18.09
   4  -2  -4   51.75   15.09
  -4   2   5 1006.75   21.19
   4  -2  -5  958.01   18.13
  -4   2   6  617.03   19.39
   4  -2  -6  582.01   19.33
  -4   2   7  443.74   18.31
   4  -2  -7  395.93   18.57
   4  -2  -8  146.01   17.30
  -4   2   8  157.78   17.11
  -4   2   9   53.82   17.07
   4  -2  -9   48.75   17.65
  -4   2  10  581.28   21.27
   4  -2 -10  567.74   21.35
  -4   2  11  493.26   22.40
   4  -2 -11  437.18   21.68
  -4   2  12  148.58   22.25
   4  -2 -12  183.04   21.71
   4  -2 -13    8.62   15.94
  -4   2  13    7.96   23.61
  -4   2  14   -7.11   26.78
   4  -2 -14    1.24   18.22
   4  -3   0  963.54   22.56
   4  -3   0  936.03   22.17
   4  -3  -1   83.16   14.93
   4  -3  -1   90.26   14.66
   4  -3  -1   47.61   10.93
   4  -3  -2 2024.84   29.87
   4  -3  -2 1968.30   32.98
   4  -3  -2 2056.13   30.41
  -4   3   3 2109.05   29.93
   4  -3  -3 2011.10   29.83
   4  -3  -3 2031.03   35.67
  -4   3   4  122.31   15.60
   4  -3  -4  116.79   16.60
  -4   3   5  236.08   16.40
   4  -3  -5  229.25   16.83
  -4   3   6   10.80   14.73
   4  -3  -6   13.31   15.63
   4  -3  -7   33.54   12.26
  -4   3   7   28.19   11.99
   4  -3  -8  861.23   22.26
  -4   3   8  905.12   23.11
  -4   3   9   43.09   18.54
   4  -3  -9   25.98   12.88
  -4   3  10  144.90   19.99
   4  -3 -10  131.53   19.98
   4  -3 -11   82.64   20.82
  -4   3  11   97.04   22.05
  -4   3  12  149.10   24.03
   4  -3 -12  126.12   23.27
   4  -3 -13   92.99   25.39
  -4   3  13  109.14   26.81
   4  -4   0   51.26   15.22
   4  -4   0   55.14   15.27
   4  -4   0   54.94   13.67
   4  -4  -1   -2.34   15.38
   4  -4  -1    1.06   15.53
   4  -4  -1   -0.32   13.92
   4  -4  -2  458.60   19.63
   4  -4  -2  432.11   19.97
   4  -4  -2  428.40   19.18
   4  -4  -3  251.86   17.70
  -4   4   4 1828.53   28.79
   4  -4  -4 1628.45   27.51
  -4   4   5  694.77   21.14
   4  -4  -5  631.47   20.60
  -4   4   6    3.93   15.88
   4  -4  -6    8.30   17.14
  -4   4   7  150.17   17.57
   4  -4  -7  141.17   17.41
  -4   4   8    4.90   17.51
   4  -4  -8    5.49   17.84
   4  -4  -9   42.00   18.86
  -4   4   9   46.50   19.11
   4  -4 -10   53.29   20.37
  -4   4  10   47.94   20.59
   4  -4 -11   -0.67   21.85
  -4   4  11    6.84   22.64
   4  -4 -12   59.67   24.10
  -4   4  12   55.85   25.42
   4  -5   0  794.41   22.21
   4  -5   0  906.39   23.26
   4  -5   0  848.22   19.88
   4  -5  -1  568.35   23.49
   4  -5  -1  510.35   18.88
   4  -5  -1  485.93   20.08
   4  -5  -2   10.03   15.16
   4  -5  -2   14.90   18.44
   4  -5  -3  449.53   20.28
   4  -5  -3  502.11   24.09
  -4   5   3  497.11   19.32
  -4   5   4  620.50   20.72
   4  -5  -4  614.77   22.15
   4  -5  -5 1315.00   26.81
  -4   5   5 1542.72   31.47
  -4   5   5 1072.80   24.81
  -4   5   6   73.52   16.97
   4  -5  -6   72.36   18.49
  -4   5   6   26.49   17.32
   4  -5  -7  112.91   18.88
  -4   5   7  127.13   18.40
  -4   5   8  248.10   20.59
   4  -5  -8  221.46   20.00
   4  -5  -9   98.59   20.36
  -4   5   9  133.72   21.14
   4  -5 -10   74.02   21.18
  -4   5  10   74.62   21.78
  -4   5  11  217.78   24.91
   4  -5 -11  190.37   24.18
   4  -6   0    1.70   15.45
   4  -6   0    0.00   10.91
   4  -6   0    3.38   14.72
   4  -6  -1   49.32   20.38
   4  -6  -1   44.45   16.15
  -4   6   1   41.99   15.60
  -4   6   2  316.57   17.04
   4  -6  -2  208.52   18.03
   4  -6  -2  273.90   19.27
   4  -6  -3   34.65   16.61
  -4   6   3   43.57   15.96
   4  -6  -3   38.57   20.38
  -4   6   4 2177.65   30.72
   4  -6  -4 2087.94   40.09
   4  -6  -4 1837.53   36.73
   4  -6  -5  998.20   30.77
   4  -6  -5  853.63   28.73
  -4   6   5 1046.23   24.73
   4  -6  -6  194.96   23.80
  -4   6   6  230.54   19.33
   4  -6  -7   24.76   23.09
  -4   6   7   27.51   19.05
  -4   6   7   35.91   22.89
   4  -6  -8   29.00   24.04
  -4   6   8   39.59   23.58
  -4   6   9  113.90   26.18
   4  -6  -9  108.38   25.93
  -4   6  10  275.12   24.92
   4  -6 -10  383.87   32.20
   4  -7   0   24.94   16.91
  -4   7   0   36.78   15.01
   4  -7   0   23.99   20.55
   4  -7  -1  235.72   24.91
  -4   7   1  258.40   17.45
   4  -7  -1  214.81   22.32
   4  -7  -2  298.73   25.09
  -4   7   2  372.43   18.82
   4  -7  -2  313.14   27.74
   4  -7  -3   85.81   25.36
  -4   7   3  109.10   17.19
   4  -7  -3   87.54   25.25
  -4   7   4   49.46   17.64
   4  -7  -4   44.13   24.75
   4  -7  -4   46.51   24.93
   4  -7  -5  330.02   32.74
   4  -7  -5  317.51   30.89
  -4   7   5  380.44   20.44
  -4   7   6  634.28   22.96
   4  -7  -6  517.32   34.37
   4  -7  -6  547.23   33.82
  -4   7   7  248.60   21.73
   4  -7  -7  218.31   31.46
   4  -7  -7  222.03   31.57
   4  -7  -8   46.08   31.22
   4  -7  -8   47.91   30.33
   4  -7  -9  126.86   30.95
   4  -7  -9  128.02   33.34
   4  -8   0   56.69   23.59
   4  -8   0   49.49   25.20
  -4   8   0   55.22   16.63
   4  -8  -1  313.57   35.20
  -4   8   1  401.13   19.45
   4  -8  -1  336.75   38.17
  -4   8   2   23.87   17.56
  -4   8   3  247.42   19.14
  -4   8   4  126.81   19.24
  -4   8   5    4.36   19.27
  -4   8   6   51.59   20.73
  -4   8   7  285.59   24.29
  -4   9   0   20.10   12.60
  -4   9   1   -5.16   12.74
  -4   9   2    9.09   18.48
  -4   9   3   57.92   19.05
  -4   9   4  190.05   21.51
  -4   9   5  201.28   22.31
  -4   9   6   95.90   23.03
  -4   9   7   25.06   23.95
  -4  10   0  216.71   15.22
  -4  10   1   58.41   19.29
  -4  10   2    9.75   20.01
  -4  10   3   73.93   15.46
  -4  10   4  350.41   23.70
  -4  10   5   26.61   22.56
  -4  11   0  227.34   21.44
  -4  11   1   49.13   15.09
  -4  11   2   12.01   22.07
  -4  11   3  209.55   24.41
  -4  12   0  110.63   22.94
  -4  12   1  261.88   18.60
   3  12  -2   21.20   16.68
   3  12  -3   13.61   16.10
   3  12  -4  150.43   22.73
   3  12  -5   38.55   33.88
   3  12  -5   92.21   29.55
   3  12  -5  151.05   16.31
   3  12  -6   11.82   15.40
   3  12  -6    8.84   30.63
  -3 -12   7  156.01   23.91
   3  12  -7  159.44   21.86
   3  12  -7  123.99   31.70
   3  12  -8  172.29   26.94
  -3 -12   8  200.74   24.96
   3  12  -8  160.80   15.89
   3  12  -9  288.46   27.19
  -3 -12   9  237.70   18.15
   3  12  -9  263.69   17.27
   3  12 -10  427.17   28.68
  -3 -12  10  326.65   24.87
   3  12 -10  382.22   17.38
   3  12 -11   19.84   27.34
   3  12 -11   66.25   23.11
  -3 -12  11   53.53   23.58
   3  11  -1  272.66   23.65
   3  11  -2  150.62   22.04
   3  11  -3   12.14   14.86
   3  11  -4   78.34   28.88
   3  11  -4  100.57   27.47
   3  11  -4  108.01   20.62
   3  11  -5   73.20   23.75
   3  11  -5  107.10   20.41
  -3 -11   6    4.66   20.74
   3  11  -6    3.37   22.87
   3  11  -6    4.13   13.64
  -3 -11   7    8.81   20.18
   3  11  -7   10.40   22.90
   3  11  -7   -7.19   18.79
  -3 -11   8   21.57   20.72
   3  11  -8   14.97   23.53
   3  11  -8   35.01   18.70
   3  11  -9  293.66   16.24
  -3 -11   9  308.28   22.24
   3  11  -9  291.89   24.59
  -3 -11  10  367.57   22.91
   3  11 -10  355.62   25.50
   3  11 -10  416.28   22.19
   3  11 -11   73.91   24.50
  -3 -11  11   72.07   16.13
   3  11 -11   88.40   21.85
   3  11 -12   13.70   22.16
   3  11 -12   -6.11   24.53
  -3 -11  12    2.68   15.85
   3  11 -13   43.64   16.98
   3  11 -13   67.91   25.86
  -3 -11  13   58.00   23.73
   3  10  -2  305.33   43.77
   3  10  -2  275.81   43.52
   3  10  -3   55.12   26.74
   3  10  -3   74.88   13.77
   3  10  -3   78.17   29.00
   3  10  -4   -0.83   18.70
   3  10  -4   10.30   13.59
   3  10  -4    0.71   20.89
   3  10  -5   21.80   18.38
   3  10  -5   38.58   25.70
  -3 -10   5   35.46   18.65
  -3 -10   6  223.29   20.30
   3  10  -6  209.47   22.32
   3  10  -6  207.72   13.80
   3  10  -7  335.65   23.01
  -3 -10   7  338.79   20.58
   3  10  -7  363.80   15.25
  -3 -10   8   -1.48   18.37
   3  10  -8    3.42   14.93
   3  10  -8    3.83   18.78
  -3 -10   9   90.99   19.00
   3  10  -9   84.18   19.67
   3  10  -9   75.02   15.53
  -3 -10  10  150.90   19.95
   3  10 -10  128.59   22.46
   3  10 -10  136.54   19.82
   3  10 -11  188.02   20.74
   3  10 -11  191.78   22.69
  -3 -10  11  180.72   21.06
  -3 -10  12   21.58   21.80
   3  10 -12   12.00   22.71
   3  10 -12   23.41   20.58
  -3 -10  13   -6.29   22.42
   3  10 -13   11.52   21.19
   3  10 -13    2.36   16.69
  -3 -10  14  145.70   25.92
   3  10 -14   89.45   18.68
   3   9  -1  586.72   40.53
   3   9  -1  599.85   39.18
   3   9  -2  611.54   29.69
   3   9  -2  529.97   31.01
   3   9  -3  351.23   22.44
   3   9  -3  299.12   27.65
  -3  -9   4  134.21   17.80
   3   9  -4  131.10   24.16
   3   9  -5   32.13   17.89
  -3  -9   5   30.35   17.27
   3   9  -5   33.65   19.57
  -3  -9   6  368.08   19.64
   3   9  -6  370.35   21.93
   3   9  -6  376.77   18.55
  -3  -9   7  507.99   20.32
   3   9  -7  461.69   16.81
   3   9  -7  413.94   15.04
   3   9  -8  236.73   18.47
  -3  -9   8  195.75   13.46
   3   9  -8  232.09   20.14
   3   9  -9   -5.05   12.36
  -3  -9   9   -5.01   17.54
   3   9  -9    4.85   19.53
  -3  -9  10  112.65   14.05
   3   9 -10  129.69   20.59
   3   9 -10  130.24   19.14
  -3  -9  11   20.57   14.05
   3   9 -11   11.40   14.34
   3   9 -11   10.69   18.81
  -3  -9  12  187.42   21.66
   3   9 -12  195.00   14.74
   3   9 -12  167.01   16.09
   3   9 -13  129.96   16.75
  -3  -9  13  115.00   22.87
  -3  -9  14   49.51   22.97
   3   9 -14   46.94   16.46
   3   9 -15  168.43   25.93
  -3  -9  15  144.28   18.93
   3   8  -1  751.43   31.23
   3   8  -1  827.60   31.15
   3   8  -2  485.59   22.64
   3   8  -2  399.25   22.66
   3   8  -3  666.68   24.01
   3   8  -4 1257.73   27.12
  -3  -8   4 1352.55   25.94
  -3  -8   5  160.27   16.93
   3   8  -5  150.66   18.54
  -3  -8   6  113.67   12.38
   3   8  -6   98.35   12.12
   3   8  -6  119.83   19.17
  -3  -8   7  275.05   17.82
   3   8  -7  272.52   12.78
   3   8  -7  254.18   19.41
   3   8  -8  285.89   15.39
   3   8  -8  320.20   18.49
  -3  -8   8  252.67   13.64
  -3  -8   9  322.70   14.28
   3   8  -9  347.00   20.10
   3   8  -9  389.01   18.39
  -3  -8  10  457.21   20.53
   3   8 -10  486.13   21.14
   3   8 -10  393.30   14.53
  -3  -8  11  148.26   20.41
   3   8 -11  178.56   19.35
   3   8 -11  103.83   14.12
   3   8 -12  326.80   15.58
   3   8 -12  368.92   20.10
  -3  -8  12  354.26   21.75
   3   8 -13   89.77   21.60
  -3  -8  13   81.62   21.98
   3   8 -14   22.62   22.89
  -3  -8  14   16.98   22.21
   3   8 -15    8.04   17.40
  -3  -8  15    1.68   24.98
   3   7  -1   11.17   20.96
   3   7  -1   14.32   16.72
   3   7  -2  333.44   19.17
   3   7  -2  275.22   19.30
  -3  -7   3 2602.09   34.96
   3   7  -3 2408.23   34.43
   3   7  -4  378.61   19.23
  -3  -7   4  386.30   18.01
  -3  -7   5  121.99   16.03
   3   7  -5  151.80   17.42
  -3  -7   6    6.29   15.60
   3   7  -6   10.67   15.36
   3   7  -6   16.66   16.96
   3   7  -7  373.56   18.41
  -3  -7   7  289.88   13.29
   3   7  -7  352.14   14.15
   3   7  -8  101.36   12.94
  -3  -7   8   96.05   17.31
   3   7  -8   92.46   16.97
  -3  -7   9  912.16   17.92
   3   7  -9  971.39   22.85
   3   7  -9  999.66   21.12
   3   7 -10  199.07   12.91
   3   7 -10  207.61   19.56
  -3  -7  10  201.22   14.14
   3   7 -11   30.92   13.75
   3   7 -11   34.71   17.24
  -3  -7  11   33.41   13.92
   3   7 -12   74.25   20.24
  -3  -7  12   61.71   19.67
  -3  -7  13  212.57   15.62
   3   7 -13  204.74   21.15
   3   7 -14   42.07   15.57
  -3  -7  14   44.48   15.46
   3   7 -15   34.96   23.20
  -3  -7  15   26.45   23.36
   3   7 -16   -9.27   17.81
  -3  -7  16   19.78   17.36
   3   6  -1 1095.67   29.39
   3   6  -1  896.57   24.57
  -3  -6   2    9.29   15.11
   3   6  -2    9.96   16.31
  -3  -6   3  295.67   16.87
   3   6  -3  297.18   18.06
  -3  -6   4  667.73   19.17
   3   6  -4  654.64   20.27
  -3  -6   5  529.00   17.92
   3   6  -5  526.41   19.17
   3   6  -6   29.88   16.51
  -3  -6   6   29.43   16.21
   3   6  -6   36.31   15.00
  -3  -6   7  124.03   16.04
   3   6  -7  115.43   16.16
   3   6  -7  104.55   16.60
  -3  -6   8  415.00   18.02
   3   6  -8  402.01   18.36
   3   6  -8  431.02   14.11
   3   6  -9 1433.78   20.62
   3   6  -9 1508.16   21.10
  -3  -6   9 1515.99   23.81
   3   6 -10  686.16   20.06
   3   6 -10  639.40   16.23
  -3  -6  10  658.35   15.85
   3   6 -11   53.03   16.92
   3   6 -11   58.13   12.87
  -3  -6  11   62.59   13.14
   3   6 -12   16.41   13.19
  -3  -6  12   31.45   19.32
  -3  -6  13   53.00   19.85
   3   6 -13   97.91   20.03
   3   6 -14  241.64   22.31
  -3  -6  14  226.13   16.30
   3   6 -15  345.87   23.55
  -3  -6  15  327.21   23.72
   3   6 -16   22.89   17.28
  -3  -6  16   17.66   16.86
   3   5  -1  862.50   23.28
   3   5  -1 1077.44   24.83
  -3  -5   2   49.59   16.21
   3   5  -2   57.23   16.19
  -3  -5   3  123.90   15.66
   3   5  -3  122.92   16.41
  -3  -5   4  106.58   14.63
   3   5  -4  112.88   11.55
  -3  -5   5   25.07   14.47
   3   5  -5   31.78   14.82
  -3  -5   6 1504.13   23.40
   3   5  -6 1525.78   21.40
   3   5  -6 1618.23   24.23
  -3  -5   7    9.85   10.96
   3   5  -7   11.88   10.93
   3   5  -7    6.56   15.70
   3   5  -8  192.78   15.15
   3   5  -8  188.03   12.38
  -3  -5   8  185.62   17.56
   3   5  -9  570.09   19.10
   3   5  -9  545.22   19.59
  -3  -5   9  556.44   19.46
   3   5 -10  435.43   18.27
   3   5 -10  416.43   14.74
  -3  -5  10  424.55   19.40
   3   5 -11  518.58   20.60
  -3  -5  11  438.11   15.15
   3   5 -12  201.38   19.95
  -3  -5  12  186.85   19.67
   3   5 -13   88.69   20.36
  -3  -5  13   80.90   14.53
   3   5 -14  543.40   22.85
  -3  -5  14  507.56   23.07
   3   5 -15  204.53   23.10
  -3  -5  15  193.92   16.78
   3   5 -16   31.21   24.32
  -3  -5  16   40.38   17.90
   3   4  -1 1425.70   26.69
   3   4  -1 1755.19   29.81
   3   4  -2 2203.45   30.90
  -3  -4   2 1485.89   23.90
  -3  -4   3   49.93   14.32
   3   4  -3   47.13   15.04
  -3  -4   4  248.32   15.86
   3   4  -4  256.98   16.84
  -3  -4   5 1629.03   22.01
   3   4  -5 1808.14   25.57
  -3  -4   6  565.38   18.97
   3   4  -6  563.17   18.56
   3   4  -6  543.42   15.39
   3   4  -7  141.55   15.47
   3   4  -7  144.72   17.29
  -3  -4   7  133.47   12.19
   3   4  -8  143.70   15.33
   3   4  -8  146.25   12.24
  -3  -4   8  137.26   16.77
   3   4  -9   10.04   15.40
   3   4  -9   15.90   11.90
  -3  -4   9    9.25   17.70
  -3  -4  10   71.66   17.28
   3   4 -10   70.68   17.38
   3   4 -11  295.86   19.46
  -3  -4  11  312.09   14.82
   3   4 -12  523.79   20.86
  -3  -4  12  535.50   15.93
   3   4 -13   11.46   13.30
  -3  -4  13   14.10   19.22
   3   4 -14  238.11   15.72
  -3  -4  14  240.80   16.34
   3   4 -15  350.23   17.66
  -3  -4  15  310.42   18.12
   3   4 -16  171.31   18.74
  -3  -4  16  154.72   18.04
   3   3  -1 2092.06   27.66
  -3  -3   2 1074.16   22.81
   3   3  -2  970.94   22.91
  -3  -3   3 5907.15   50.13
   3   3  -3 5553.07   49.85
  -3  -3   4  352.56   13.80
   3   3  -4  367.15   17.94
  -3  -3   5  102.83   11.10
   3   3  -5   83.89   15.53
   3   3  -6 1783.93   29.25
   3   3  -6 1694.80   24.95
  -3  -3   6 1767.81   25.52
   3   3  -7  875.81   22.34
   3   3  -7  842.50   16.94
  -3  -3   7  849.40   20.60
   3   3  -8  100.53   16.72
   3   3  -8  112.77   19.09
  -3  -3   8  102.99   16.75
   3   3  -9  208.92   13.52
  -3  -3   9  216.16   17.96
   3   3 -10  226.96   13.62
  -3  -3  10  209.57   13.33
   3   3 -11  120.34   17.91
  -3  -3  11  112.63   13.02
   3   3 -12  270.19   19.86
  -3  -3  12  255.94   14.13
   3   3 -13   -2.28   19.61
  -3  -3  13    9.37   19.80
   3   3 -14   39.46   15.12
  -3  -3  14   46.61   20.59
   3   3 -15   83.10   21.98
  -3  -3  15   86.03   21.95
   3   3 -16   59.68   24.58
  -3  -3  16   80.61   24.58
   3   2  -1 1859.22   29.38
  -3  -2   1 2126.75   31.39
   3   2  -2 3097.80   36.59
  -3  -2   2 3503.96   38.16
  -3  -2   3 4480.43   43.52
   3   2  -3 4169.43   40.24
  -3  -2   4 3019.31   34.03
   3   2  -4 2973.64   31.39
  -3  -2   5   90.01   11.51
   3   2  -5  115.65   16.50
   3   2  -6  217.18   16.62
   3   2  -6  227.26   17.52
  -3  -2   6  210.90   12.98
   3   2  -7  216.92   12.93
   3   2  -7  226.57   19.81
  -3  -2   7  214.93   12.69
   3   2  -8 1496.97   20.23
  -3  -2   8 1529.85   23.53
   3   2  -9 1294.36   22.81
  -3  -2   9 1366.63   23.07
   3   2 -10   36.46   11.91
  -3  -2  10   37.24   12.38
  -3  -2  11   27.45   12.88
   3   2 -11   37.75   18.09
   3   2 -12    5.10   18.98
  -3  -2  12   13.31   18.70
   3   2 -13  194.89   14.65
  -3  -2  13  195.47   20.01
   3   2 -14   30.63   20.85
  -3  -2  14   32.62   21.32
   3   2 -15    2.91   15.79
  -3  -2  15    8.63   22.39
   3   2 -16  142.99   19.04
  -3  -2  16  121.96   25.39
   3   1  -1  731.92   21.43
  -3  -1   1  776.11   21.82
   3   1  -2 1010.93   20.42
  -3  -1   2 1070.41   23.60
   3   1  -3  378.24   19.05
  -3  -1   3  415.47   15.25
  -3  -1   4  958.21   22.39
   3   1  -4  902.26   21.57
  -3  -1   5 1542.74   24.73
   3   1  -5 1288.92   34.43
   3   1  -5 1464.69   21.79
  -3  -1   6   60.31   11.16
   3   1  -6   74.30   11.72
   3   1  -7  188.51   12.55
  -3  -1   7  188.12   16.59
   3   1  -8  952.80   20.17
  -3  -1   8  936.56   17.24
   3   1  -9  750.84   16.30
  -3  -1   9  773.61   16.28
   3   1 -10  188.61   17.76
  -3  -1  10  163.72   13.48
   3   1 -11   82.31   18.55
  -3  -1  11   81.89   12.25
   3   1 -12   37.34   18.53
  -3  -1  12   15.87   18.41
   3   1 -13   44.54   13.69
  -3  -1  13   59.68   20.02
   3   1 -14  202.51   22.09
  -3  -1  14  198.47   21.64
   3   1 -15   27.76   16.94
  -3  -1  15   12.77   16.43
   3   0  -1 1784.55   26.68
  -3   0   1 1855.69   29.56
   3   0  -2   58.99   16.20
  -3   0   2   53.93   15.83
   3   0  -3   68.46   16.97
  -3   0   3   74.09   11.99
  -3   0   4  143.17   12.41
   3   0  -4  140.07   12.82
  -3   0   5  310.23   17.57
   3   0  -5  312.33   13.51
  -3   0   6 2010.36   24.77
   3   0  -6 2010.66   27.06
   3   0  -7   27.17   15.56
  -3   0   7   37.79   15.20
   3   0  -8 1695.08   24.45
  -3   0   8 1734.73   25.48
   3   0  -9  857.10   21.14
  -3   0   9  843.11   21.34
   3   0 -10  650.76   19.95
  -3   0  10  664.95   20.24
   3   0 -11  253.53   13.25
  -3   0  11  308.52   19.55
   3   0 -12  346.56   20.50
  -3   0  12  337.56   20.96
   3   0 -13  189.49   20.34
  -3   0  13  184.19   21.32
   3   0 -14  153.37   16.51
  -3   0  14  125.99   23.08
  -3   0  15   30.01   17.33
   3   0 -15   58.18   24.75
  -3   1   0 2704.34   33.55
   3  -1   0 2457.94   31.19
   3  -1  -1    1.58   15.91
   3  -1  -2  546.22   21.23
  -3   1   2  533.39   17.09
  -3   1   3  339.33   18.69
   3  -1  -3  293.57   23.97
   3  -1  -3  347.03   19.19
  -3   1   4  101.02   16.24
   3  -1  -4  101.35   12.36
  -3   1   5 1531.43   25.62
   3  -1  -5 1505.08   24.78
  -3   1   6  192.66   11.98
   3  -1  -6  187.50   11.94
   3  -1  -7    2.67   16.19
  -3   1   7    1.52   15.76
   3  -1  -8  101.34   16.47
  -3   1   8  109.33   16.72
   3  -1  -9  533.93   18.96
  -3   1   9  576.84   20.00
   3  -1 -10  696.42   20.57
  -3   1  10  728.46   21.12
   3  -1 -11  740.63   17.21
  -3   1  11  755.51   18.19
   3  -1 -12   41.46   14.32
  -3   1  12   48.48   20.49
   3  -1 -13   30.47   21.25
  -3   1  13   12.54   21.35
   3  -1 -14   48.91   23.37
  -3   1  14   34.28   17.33
   3  -2   0  343.02   19.86
  -3   2   0  371.79   21.26
   3  -2  -1 7186.20   61.36
   3  -2  -1 7380.88   81.17
   3  -2  -1 7831.22   69.52
   3  -2  -2 3131.58   39.35
  -3   2   2 3080.77   39.36
   3  -2  -2 3170.90   46.42
  -3   2   3 1107.20   24.06
   3  -2  -3 1081.73   31.40
   3  -2  -3 1108.28   24.35
  -3   2   4   95.95   15.41
   3  -2  -4   90.08   15.99
  -3   2   5   12.53   14.11
   3  -2  -5   10.17   14.82
  -3   2   6   44.12   15.24
   3  -2  -6   48.04   11.33
  -3   2   7  724.13   17.29
   3  -2  -7  741.22   19.57
  -3   2   8  162.38   17.87
   3  -2  -8  156.80   17.17
   3  -2  -9   32.37   17.10
  -3   2   9   51.15   17.69
   3  -2 -10  341.54   19.02
  -3   2  10  355.60   20.25
   3  -2 -11  274.07   14.95
  -3   2  11  289.72   21.27
  -3   2  12  110.75   15.69
   3  -2 -12  116.88   15.53
   3  -2 -13   10.76   22.50
  -3   2  13   16.80   16.46
  -3   2  14   19.92   25.52
   3  -2 -14   11.89   25.22
  -3   3   0    5.33   15.91
   3  -3   0    3.00   10.50
   3  -3   0    0.87   15.48
   3  -3  -1  335.52   17.51
   3  -3  -1  317.97   16.97
   3  -3  -1  341.69   17.89
   3  -3  -2 6816.63   63.91
  -3   3   2 7135.06   66.79
   3  -3  -2 6452.15   63.27
  -3   3   3 2198.66   35.06
   3  -3  -3 1742.14   30.57
  -3   3   3 2141.91   32.64
  -3   3   4  274.52   17.54
  -3   3   4  248.28   17.70
   3  -3  -4  247.74   17.72
  -3   3   5  207.21   16.78
   3  -3  -5  188.97   16.85
  -3   3   5  232.06   20.48
  -3   3   6   -1.51   14.97
  -3   3   6    3.11   18.53
   3  -3  -6    7.53   15.18
  -3   3   7    7.16   16.38
  -3   3   7    4.52   21.76
   3  -3  -7   -3.10   16.14
   3  -3  -8  799.12   21.43
  -3   3   8  896.10   23.45
  -3   3   8   46.97   21.49
  -3   3   9   38.79   18.85
   3  -3  -9   36.05   17.57
  -3   3  10   45.13   19.61
   3  -3 -10   52.52   17.88
  -3   3  11  124.27   22.54
   3  -3 -11  106.58   15.36
   3  -3 -12    5.77   22.07
  -3   3  12    7.04   23.61
  -3   3  13   37.58   26.07
   3  -3 -13   39.80   24.69
   3  -4   0 2112.79   33.30
   3  -4   0 2574.15   30.97
  -3   4   0 2881.75   33.40
   3  -4  -1  258.30   18.05
   3  -4  -1  329.56   21.85
  -3   4   1  329.35   16.95
   3  -4  -1  311.83   16.88
   3  -4  -2 1531.72   30.35
  -3   4   2 1673.85   28.20
   3  -4  -2 1703.49   32.12
  -3   4   3  107.32   16.82
  -3   4   3  101.94   15.58
   3  -4  -3   82.31   15.77
  -3   4   4 2370.33   35.58
   3  -4  -4 1931.93   31.29
  -3   4   4 2128.70   33.09
  -3   4   5  502.60   23.09
   3  -4  -5  442.58   23.62
  -3   4   5  509.91   21.26
  -3   4   6  343.62   22.05
   3  -4  -6  307.45   18.59
  -3   4   6  333.72   19.79
   3  -4  -7  317.30   18.38
  -3   4   7  347.15   18.95
  -3   4   7  351.51   24.67
   3  -4  -8  350.88   19.19
  -3   4   8  435.44   21.29
  -3   4   8  461.87   29.91
  -3   4   9   88.74   20.03
   3  -4  -9   76.31   18.64
  -3   4   9   79.29   27.01
   3  -4 -10   45.68   19.78
  -3   4  10   54.74   21.38
  -3   4  11   30.81   23.03
   3  -4 -11   13.53   21.62
  -3   4  12  130.36   26.08
   3  -4 -12  108.17   24.13
   3  -5   0   35.51   16.31
   3  -5   0   25.19   13.80
  -3   5   0   32.14   14.16
   3  -5   0   29.30   14.76
   3  -5  -1  128.43   16.14
   3  -5  -1  178.05   20.30
  -3   5   1  181.48   15.56
   3  -5  -2   12.50   14.58
  -3   5   2   13.18   15.03
   3  -5  -2    8.97   14.26
   3  -5  -3 1135.99   28.30
  -3   5   3 1391.12   25.15
   3  -5  -3 1094.31   28.92
  -3   5   4  819.18   22.40
  -3   5   4  858.91   27.79
   3  -5  -4  724.65   26.71
  -3   5   5  791.54   23.71
   3  -5  -5  743.90   26.05
  -3   5   5  887.27   26.31
  -3   5   6    8.37   17.30
   3  -5  -6    9.22   20.56
  -3   5   6    3.46   16.80
   3  -5  -7    4.45   16.83
  -3   5   7    2.84   17.12
  -3   5   7    0.42   17.67
   3  -5  -8  114.26   19.15
  -3   5   8  125.06   19.60
  -3   5   8  116.23   23.77
  -3   5   9  135.93   21.20
  -3   5   9   95.76   25.17
   3  -5  -9  119.91   23.69
  -3   5  10   29.49   22.12
  -3   5  10  392.03   25.16
   3  -5 -10  384.26   28.28
  -3   5  11   34.46   30.30
   3  -5 -11   22.26   27.82
  -3   6   0   84.48   10.99
   3  -6   0   93.98   20.02
   3  -6   0   67.75   16.17
   3  -6  -1  420.74   24.99
  -3   6   1  463.88   18.28
   3  -6  -1  398.68   24.83
   3  -6  -2   30.63   21.65
  -3   6   2   41.11   15.45
   3  -6  -2   35.47   22.08
  -3   6   3    5.43   15.37
   3  -6  -3    1.81   21.91
   3  -6  -3    2.53   18.77
   3  -6  -4 1120.19   36.11
  -3   6   4 1369.60   25.32
   3  -6  -4 1257.28   39.63
  -3   6   5 1023.96   24.20
   3  -6  -5  824.71   29.85
   3  -6  -5 1029.08   35.75
  -3   6   6  114.28   22.84
  -3   6   6  125.43   21.96
   3  -6  -6  108.28   23.02
  -3   6   7   -2.17   18.20
  -3   6   7    0.26   21.95
   3  -6  -7    2.54   22.95
  -3   6   8   13.88   24.14
  -3   6   8   11.98   23.62
   3  -6  -8   19.42   20.30
  -3   6   9  123.80   26.02
  -3   6   9   99.77   26.97
   3  -6  -9  145.72   27.22
  -3   6  10  180.40   28.12
   3  -6 -10  252.34   30.09
  -3   6  10    4.28   32.01
   3  -6 -11  173.16   26.92
  -3   7   0  117.71   15.53
   3  -7   0  115.46   23.65
   3  -7   0  102.49   23.37
  -3   7   1  247.45   17.47
  -3   7   2 1213.30   23.38
  -3   7   3   12.74   16.80
  -3   7   4  143.03   18.04
  -3   7   5  101.44   18.18
  -3   7   6   60.81   23.19
   3  -7  -7  248.70   45.29
  -3   7   7  227.35   21.99
   3  -7  -7  196.43   41.58
   3  -7  -8    6.71   38.18
  -3   7   8    4.93   25.12
   3  -7  -8    1.69   36.57
   3  -7  -9   57.05   38.92
  -3   7   9   48.26   27.81
   3  -7  -9   63.96   38.97
  -3   8   0   19.13   16.45
  -3   8   1  518.69   15.09
  -3   8   2  321.02   18.35
  -3   8   3  305.32   19.00
  -3   8   4  160.49   18.83
  -3   8   5   35.87   18.80
  -3   8   6  134.91   20.60
  -3   8   7   61.57   21.29
  -3   8   8   45.12   28.13
  -3   9   0   26.83   17.95
  -3   9   1  101.68   18.13
  -3   9   2  132.21   19.05
  -3   9   3  146.57   19.29
  -3   9   4  443.67   21.95
  -3   9   5   64.24   20.71
  -3   9   6    9.57   21.56
  -3   9   7   58.32   23.73
  -3  10   0  102.98   19.38
  -3  10   1   17.68   18.93
  -3  10   2    5.15   14.61
  -3  10   3  125.03   15.65
  -3  10   4  368.08   23.46
  -3  10   5   99.13   23.81
  -3  11   0  101.95   20.68
  -3  11   1   55.91   14.78
  -3  11   2    8.23   21.22
  -3  11   3  104.19   23.32
  -3  11   4  142.51   24.78
  -3  12   0   92.02   16.41
  -3  12   1  101.64   23.74
   2  13  -5   75.19   23.27
   2  13  -6   -8.44   22.75
   2  13  -6   -1.30   33.76
   2  13  -6    5.29   34.50
  -2 -13   7  133.24   26.09
   2  13  -7  134.20   23.73
   2  13  -7    5.98   32.03
   2  13  -8   38.41   17.30
  -2 -13   8   80.68   25.17
   2  13  -8   44.23   27.03
  -2 -13   9   66.35   25.26
   2  13  -9   76.75   24.02
   2  13  -9   63.42   28.08
   2  12  -1   86.38   17.72
   2  12  -2   26.43   16.87
   2  12  -3   10.94   15.58
   2  12  -4  141.18   21.27
   2  12  -5   41.70   29.30
   2  12  -5  107.60   20.86
   2  12  -5   75.57   33.29
  -2 -12   6    1.67   26.63
   2  12  -6   17.57   20.20
   2  12  -6    5.28   28.98
  -2 -12   7   26.16   22.19
   2  12  -7   30.79   20.90
   2  12  -7   18.99   29.69
  -2 -12   8  122.02   23.19
   2  12  -8  122.61   22.00
   2  12  -8  145.75   25.96
  -2 -12   9   62.30   22.77
   2  12  -9   65.70   22.00
   2  12  -9   70.68   25.61
   2  12 -10  105.71   25.65
  -2 -12  10   98.40   22.72
   2  12 -10  105.80   21.89
   2  12 -11   -0.44   18.67
  -2 -12  11    6.12   22.90
   2  12 -11   13.20   15.53
  -2 -12  12   67.90   24.15
   2  12 -12   92.18   23.70
   2  12 -12   81.80   26.19
   2  11  -1  102.07   21.53
   2  11  -2  158.53   14.75
   2  11  -3   25.43   19.98
   2  11  -4  214.32   30.83
   2  11  -4  162.43   31.41
   2  11  -4  241.02   15.10
  -2 -11   5  107.93   24.53
   2  11  -5  106.57   14.13
   2  11  -5  107.34   27.82
   2  11  -6   43.65   22.26
  -2 -11   6   50.05   20.17
   2  11  -6   55.21   18.70
   2  11  -7    5.36   22.19
  -2 -11   7    1.43   20.12
   2  11  -7   -3.14   18.82
   2  11  -8    5.11   22.17
  -2 -11   8    5.00   20.11
   2  11  -8   17.84   19.68
   2  11  -9   99.58   22.77
  -2 -11   9   99.24   20.13
   2  11  -9  103.86   19.97
   2  11 -10  319.83   22.37
  -2 -11  10  268.17   21.37
   2  11 -10  299.46   24.48
  -2 -11  11  -10.51   14.99
   2  11 -11   -1.86   16.47
   2  11 -11    3.29   15.24
   2  11 -12   59.36   24.40
   2  11 -12   95.92   15.89
  -2 -11  12   63.04   22.67
  -2 -11  13   51.71   17.65
   2  11 -13   27.17   17.68
  -2 -11  14   78.34   25.69
   2  10  -1  443.01   21.43
   2  10  -2  407.85   15.62
   2  10  -3    5.24   31.69
   2  10  -3   -1.58   18.22
   2  10  -3    6.14   31.02
   2  10  -4   11.82   24.74
  -2 -10   4    3.03   21.87
   2  10  -4    6.40   18.19
  -2 -10   5  273.98   19.93
   2  10  -5  279.48   18.98
   2  10  -5  280.19   26.52
   2  10  -6  299.85   14.33
  -2 -10   6  314.83   20.52
   2  10  -6  304.97   22.55
   2  10  -7  475.98   19.44
  -2 -10   7  458.62   21.43
   2  10  -7  428.05   23.10
  -2 -10   8   57.56   18.24
   2  10  -8   63.95   20.38
   2  10  -8   73.94   18.62
   2  10  -9  117.32   21.13
  -2 -10   9  111.24   19.24
   2  10  -9  137.91   19.08
  -2 -10  10  152.49   14.79
   2  10 -10  183.52   21.58
   2  10 -10  186.26   19.73
  -2 -10  11   44.73   14.51
   2  10 -11   55.89   20.11
   2  10 -11   45.65   22.09
   2  10 -12    9.43   15.89
   2  10 -12   18.65   20.22
  -2 -10  12    6.63   20.68
   2  10 -13   43.72   22.92
  -2 -10  13   56.47   16.08
   2  10 -14  112.38   17.39
  -2 -10  14   79.65   24.47
  -2 -10  15  169.17   26.23
   2   9  -2  395.47   34.80
   2   9  -2  501.21   36.54
   2   9  -3  739.54   30.82
   2   9  -3  752.58   16.86
   2   9  -4   13.80   17.24
  -2  -9   4   30.37   20.84
   2   9  -4   16.49   19.13
  -2  -9   5    6.63   17.33
   2   9  -5    2.20   18.77
   2   9  -5   -2.55   16.59
  -2  -9   6  543.69   16.81
   2   9  -6  701.13   23.32
   2   9  -6  694.30   19.42
   2   9  -7  931.28   21.04
  -2  -9   7  849.15   21.72
   2   9  -7  780.31   19.22
  -2  -9   8  155.16   17.62
   2   9  -8  126.36   13.81
   2   9  -8  181.61   18.14
   2   9  -9    2.23   13.42
  -2  -9   9    9.24   17.60
   2   9  -9   13.25   17.57
   2   9 -10   41.79   19.64
   2   9 -10   28.57   18.10
  -2  -9  10   34.63   13.15
   2   9 -11  100.76   14.56
   2   9 -11  140.17   18.17
  -2  -9  11  114.01   19.65
   2   9 -12   80.99   21.65
   2   9 -12   67.94   18.75
  -2  -9  12   65.00   21.04
   2   9 -13   72.76   22.26
  -2  -9  13   87.59   21.55
  -2  -9  14   12.31   16.73
   2   9 -14   -9.89   22.80
   2   9 -15   74.18   25.47
  -2  -9  15   78.34   25.19
   2   8  -1   26.71   25.89
   2   8  -1   20.61   28.17
   2   8  -2  338.44   26.72
   2   8  -2  417.43   26.02
   2   8  -3  161.91   23.06
  -2  -8   3  150.73   17.31
  -2  -8   4  973.03   23.59
   2   8  -4 1070.02   21.28
   2   8  -4  963.05   25.39
   2   8  -5  226.00   12.94
  -2  -8   5  215.95   17.16
   2   8  -5  211.14   19.15
  -2  -8   6  968.53   22.10
   2   8  -6  973.95   23.86
   2   8  -6 1018.77   20.11
  -2  -8   7 1152.04   22.45
   2   8  -7 1157.00   24.75
   2   8  -7 1244.87   18.49
   2   8  -8  828.72   19.87
   2   8  -8  808.80   22.12
  -2  -8   8  805.94   16.98
   2   8  -9  364.59   14.86
   2   8  -9  402.01   18.13
  -2  -8   9  370.16   18.75
   2   8 -10   61.77   13.31
   2   8 -10   75.92   11.99
  -2  -8  10   60.24   13.11
   2   8 -11    7.10   16.87
   2   8 -11   13.53   14.13
  -2  -8  11   11.44   13.48
   2   8 -12  454.53   17.22
  -2  -8  12  511.33   22.07
   2   8 -13  234.37   16.27
  -2  -8  13  241.72   16.05
   2   8 -14   19.01   16.02
  -2  -8  14    5.36   22.05
   2   8 -15   16.15   24.43
  -2  -8  15  -22.30   24.01
   2   8 -16   26.01   26.56
  -2  -8  16   28.45   26.33
   2   7  -1   14.72   21.04
   2   7  -1   14.80   20.75
   2   7  -2  433.72   22.32
  -2  -7   2  491.38   21.33
   2   7  -3  131.28   18.26
  -2  -7   3  106.36   16.44
  -2  -7   4  301.82   17.60
   2   7  -4  343.38   19.26
  -2  -7   5   -1.64   14.09
   2   7  -5   -1.17   15.29
   2   7  -5    8.63   15.24
   2   7  -6  185.93   13.21
   2   7  -6  216.29   16.06
  -2  -7   6  193.89   16.86
   2   7  -7   66.08   17.23
   2   7  -7   74.68   15.30
  -2  -7   7   64.17   16.14
   2   7  -8  817.34   19.28
   2   7  -8  771.06   21.05
  -2  -7   8  757.54   20.33
   2   7  -9 1164.69   20.94
   2   7  -9 1102.51   23.15
  -2  -7   9 1141.84   22.47
   2   7 -10  376.31   15.84
   2   7 -10  454.74   18.01
  -2  -7  10  387.01   14.38
   2   7 -11   24.63   18.00
  -2  -7  11   16.38   17.78
   2   7 -12  358.46   20.27
  -2  -7  12  366.83   20.32
   2   7 -13  106.83   14.60
  -2  -7  13  117.62   20.61
   2   7 -14  256.31   22.18
  -2  -7  14  238.04   21.71
   2   7 -15    9.50   22.65
  -2  -7  15   33.72   22.78
   2   7 -16    5.25   17.90
  -2  -7  16   22.81   24.33
   2   6  -1 1609.84   34.70
   2   6  -1 1210.12   31.57
  -2  -6   2    5.74   14.19
   2   6  -2    9.76   18.74
  -2  -6   3  224.33   16.44
   2   6  -3  219.53   17.78
  -2  -6   4   20.66   14.83
   2   6  -4   23.19   16.22
  -2  -6   5  296.96   17.27
   2   6  -5  323.42   12.66
   2   6  -5  291.18   18.21
   2   6  -6   14.99   15.99
   2   6  -6    9.70   14.32
  -2  -6   6    2.37   15.68
   2   6  -7  132.27   16.26
   2   6  -7  125.61   15.17
  -2  -6   7  113.07   16.18
   2   6  -8   57.06   10.99
   2   6  -8   55.56   15.89
  -2  -6   8   51.57   16.19
   2   6  -9  368.74   14.62
  -2  -6   9  322.63   13.46
   2   6  -9  370.36   13.57
   2   6 -10  423.98   18.83
  -2  -6  10  423.99   14.91
   2   6 -10  500.36   18.15
  -2  -6  11    1.20   17.73
   2   6 -11   -0.74   17.94
   2   6 -12  150.11   13.85
  -2  -6  12  168.82   19.58
   2   6 -13  637.48   22.51
  -2  -6  13  578.47   16.97
   2   6 -14  392.97   16.72
  -2  -6  14  355.29   22.54
   2   6 -15  516.86   24.38
  -2  -6  15  446.55   24.37
   2   6 -16  112.59   17.33
  -2  -6  16  118.14   23.86
   2   5  -1 2714.32   41.35
  -2  -5   2  601.15   20.62
   2   5  -2  571.08   21.48
  -2  -5   3   11.44   15.33
   2   5  -3   15.59   16.02
  -2  -5   4   70.69   14.52
   2   5  -4   73.18   16.23
   2   5  -5  223.20   12.58
   2   5  -5  226.13   15.80
  -2  -5   5  208.08   12.04
   2   5  -6  227.01   15.28
   2   5  -6  216.31   12.67
  -2  -5   6  213.27   16.29
   2   5  -7  166.76   15.05
   2   5  -7  148.75   16.22
  -2  -5   7  112.95   12.10
   2   5  -8  472.33   14.51
  -2  -5   8  485.70   14.44
   2   5  -8  484.07   14.09
   2   5  -9 1276.42   19.27
   2   5  -9 1352.20   23.92
  -2  -5   9 1122.78   18.90
   2   5 -10   43.94   13.00
  -2  -5  10   52.56   17.52
   2   5 -11   85.47   13.13
  -2  -5  11  123.09   18.31
   2   5 -12   13.28   18.77
  -2  -5  12   26.49   19.06
   2   5 -13   30.87   20.15
  -2  -5  13   42.61   19.88
   2   5 -14  758.98   18.29
  -2  -5  14  711.38   18.56
   2   5 -15  341.46   17.02
  -2  -5  15  386.11   17.68
   2   5 -16   74.27   24.86
  -2  -5  16   57.85   23.74
  -2  -4   1 2191.98   35.18
   2   4  -1 1986.55   33.42
  -2  -4   2  867.61   22.42
   2   4  -2  780.67   22.49
  -2  -4   3 3189.57   36.42
   2   4  -3 3740.24   41.67
  -2  -4   4 1104.86   22.73
   2   4  -4 1092.69   23.43
   2   4  -5  403.06   17.18
   2   4  -5  382.19   18.25
  -2  -4   5  396.56   17.87
   2   4  -6 1905.65   27.07
   2   4  -6 1982.14   27.03
  -2  -4   6 1947.07   24.21
   2   4  -7  316.47   16.58
   2   4  -7  326.55   18.49
  -2  -4   7  320.46   18.01
   2   4  -8   81.74   11.94
   2   4  -8   83.27   14.66
  -2  -4   8   85.00   11.91
   2   4  -9    8.00   16.97
  -2  -4   9    0.50   17.47
   2   4 -10  433.63   14.79
  -2  -4  10  426.49   18.99
   2   4 -11  409.81   14.88
  -2  -4  11  388.28   19.38
   2   4 -12  357.36   14.34
  -2  -4  12  331.83   15.00
   2   4 -13   -0.53   13.75
  -2  -4  13    0.88   12.72
   2   4 -14  158.82   21.48
  -2  -4  14  146.66   15.03
   2   4 -15  213.94   23.77
  -2  -4  15  223.46   17.63
   2   4 -16   97.14   24.47
  -2  -4  16   75.43   24.07
   2   3  -1 1937.33   32.33
  -2  -3   1 2166.84   34.13
  -2  -3   2 2993.22   39.19
   2   3  -2 2949.81   38.94
  -2  -3   3 2094.31   31.64
   2   3  -3 2026.24   29.02
   2   3  -4  895.89   19.63
  -2  -3   4  907.09   22.51
   2   3  -5   46.81   10.99
   2   3  -5   54.43   11.75
  -2  -3   5   57.25   16.07
   2   3  -6 2218.40   27.98
   2   3  -6 2238.23   31.96
  -2  -3   6 2281.88   25.96
   2   3  -7  394.97   14.42
   2   3  -7  405.89   18.74
  -2  -3   7  403.31   14.56
   2   3  -8  951.25   17.09
  -2  -3   8  890.98   17.23
   2   3  -9   68.63   12.06
  -2  -3   9   50.17   17.24
   2   3 -10  163.17   18.09
  -2  -3  10  174.71   17.90
   2   3 -11   47.34   17.91
  -2  -3  11   23.43   17.90
   2   3 -12  294.38   14.49
  -2  -3  12  346.22   14.36
   2   3 -13   48.18   13.00
  -2  -3  13   46.50   14.11
   2   3 -14   36.59   15.23
  -2  -3  14   40.45   20.17
   2   3 -15   39.70   15.93
  -2  -3  15   54.16   22.71
   2   3 -16   78.53   17.34
  -2  -3  16   86.56   17.68
   2   2  -1   24.43   16.54
  -2  -2   1   25.86   16.34
   2   2  -2  849.84   21.84
  -2  -2   2  861.24   24.94
  -2  -2   3 5925.34   54.34
   2   2  -3 5626.34   53.48
   2   2  -4 3613.40   38.88
  -2  -2   4 3795.02   40.14
   2   2  -5   90.24   14.71
   2   2  -5   82.85   16.64
  -2  -2   5   86.45   11.87
   2   2  -6   14.94   16.05
   2   2  -6   16.09   14.49
  -2  -2   6    4.67   10.77
   2   2  -7  934.93   21.27
  -2  -2   7  932.24   21.36
  -2  -2   8  791.59   19.59
   2   2  -8  750.81   16.58
   2   2  -9 1217.93   22.22
  -2  -2   9 1228.52   22.04
   2   2 -10   18.13   16.55
  -2  -2  10    5.81   12.17
   2   2 -11   12.56   11.77
  -2  -2  11   21.16   17.53
   2   2 -12   46.32   18.16
  -2  -2  12   58.40   18.40
   2   2 -13   12.38   20.27
  -2  -2  13   -3.27   19.55
   2   2 -14  200.21   21.72
  -2  -2  14  159.30   15.66
   2   2 -15   16.76   22.45
  -2  -2  15   20.12   22.25
   2   2 -16  197.99   25.79
  -2  -2  16  145.17   26.04
   2   1  -1  103.53   18.75
  -2  -1   1  115.44   18.37
   2   1  -2 1144.77   27.86
  -2  -1   2 1219.78   28.32
  -2  -1   3 2743.41   35.00
   2   1  -3 2571.48   35.66
   2   1  -4  396.76   23.61
   2   1  -4  382.47   19.76
  -2  -1   4  381.04   15.69
   2   1  -5 1519.19   26.06
  -2  -1   5 1490.72   25.95
   2   1  -6  121.72   16.29
  -2  -1   6  133.88   12.03
   2   1  -7  389.44   18.57
  -2  -1   7  410.52   18.73
   2   1  -8 1940.33   25.45
  -2  -1   8 1930.42   23.00
   2   1  -9  458.60   18.40
  -2  -1   9  460.90   14.51
   2   1 -10    2.83   15.77
  -2  -1  10   -1.66   15.97
   2   1 -11    3.98   12.02
  -2  -1  11   -3.40   17.42
   2   1 -12   22.63   18.10
  -2  -1  12   21.41   17.92
   2   1 -13  228.49   20.44
  -2  -1  13  220.09   15.18
   2   1 -14  305.46   21.93
  -2  -1  14  264.79   22.03
  -2  -1  15   81.39   16.56
   2   1 -15   74.99   17.09
   2   0  -1 8157.19   78.80
  -2   0   1 8100.38   80.78
   2   0  -2  194.27   20.58
  -2   0   2  201.54   20.38
  -2   0   3 1077.43   26.09
   2   0  -3 1070.89   25.86
   2   0  -4 1036.81   21.35
  -2   0   4  995.90   24.44
   2   0  -5   44.33   11.83
  -2   0   5   47.73   16.12
   2   0  -6   37.35   14.60
  -2   0   6   40.15   11.00
  -2   0   7   70.91   31.59
   2   0  -7   75.69   11.25
  -2   0   7   68.89   14.83
  -2   0   8  861.97   46.29
  -2   0   8  853.50   20.65
   2   0  -8  797.81   19.86
  -2   0   9 1791.96   59.47
  -2   0   9 1718.76   25.57
   2   0  -9 1772.03   22.24
   2   0 -10  115.46   12.48
  -2   0  10  128.90   41.09
  -2   0  10  136.91   17.97
   2   0 -11  125.03   17.52
  -2   0  11  123.00   13.12
   2   0 -12    1.59   13.26
  -2   0  12   -1.78   18.58
   2   0 -13  175.21   20.77
  -2   0  13  124.35   21.20
   2   0 -14  260.40   23.16
  -2   0  14  254.92   23.08
   2   0 -15  349.87   25.39
  -2   0  15  255.25   19.49
   2  -1   0 1935.96   33.53
  -2   1   0 3360.97   44.13
   2  -1  -1 2085.34   35.12
  -2   1   1 2078.47   37.21
   2  -1  -2 1296.14   29.61
  -2   1   2 1267.30   29.38
   2  -1  -2 1112.85   37.37
  -2   1   3  148.97   18.89
   2  -1  -3  142.77   18.17
   2  -1  -4    3.55   11.26
  -2   1   4    3.51   16.10
   2  -1  -5 1650.96   26.78
  -2   1   5 1667.69   27.34
   2  -1  -6  676.01   16.24
  -2   1   6  711.40   46.16
  -2   1   6  655.63   16.33
   2  -1  -7    1.66   15.89
  -2   1   7    0.58   11.46
   2  -1  -8  257.51   17.11
  -2   1   8  284.37   18.16
  -2   1   9    3.79   29.29
   2  -1  -9   15.72   16.71
  -2   1   9    2.40   16.49
   2  -1 -10  439.38   19.69
  -2   1  10  447.75   19.48
   2  -1 -11  497.40   15.64
  -2   1  11  525.06   21.05
   2  -1 -12  -11.71   19.49
  -2   1  12   21.87   19.45
   2  -1 -13   47.91   20.65
  -2   1  13   56.28   21.32
   2  -1 -14   91.74   17.35
  -2   1  14   84.34   17.30
  -2   2   013533.14   87.91
   2  -2   011285.11  101.29
   2  -2   012580.20  108.00
   2  -2  -1 1223.77   29.80
   2  -2  -1 1111.07   28.13
  -2   2   1  780.45   21.81
  -2   2   2 4016.51   50.96
  -2   2   2 4117.02   54.31
   2  -2  -2 4189.33   51.69
  -2   2   3 2708.04   38.65
  -2   2   3 2892.71   47.97
   2  -2  -3 2637.96   37.32
  -2   2   4   55.22   16.16
   2  -2  -4   54.85   11.21
  -2   2   4   51.74   19.09
   2  -2  -5  435.71   19.25
  -2   2   5  443.43   19.54
  -2   2   5  485.32   25.39
   2  -2  -6  188.80   16.78
  -2   2   6  200.08   17.18
   2  -2  -7  667.84   19.59
  -2   2   7  658.58   20.71
   2  -2  -8 1146.09   22.42
  -2   2   8 1220.83   24.34
  -2   2   9    4.04   11.40
   2  -2  -9    7.38   16.70
  -2   2   9   -0.12   23.84
   2  -2 -10  258.26   19.13
  -2   2  10  258.10   35.15
  -2   2  10  272.33   19.93
  -2   2  10  175.23   26.53
   2  -2 -11  103.97   19.21
  -2   2  11  104.00   19.72
  -2   2  12   55.76   15.33
   2  -2 -12   70.23   20.23
   2  -2 -13   36.96   15.63
  -2   2  13   46.41   23.79
   2  -2 -14   -1.55   24.75
  -2   2  14    4.19   25.24
   2  -3   0  267.76   14.49
  -2   3   0  274.28   18.46
  -2   3   0  263.71   19.55
   2  -3   0  199.81   17.43
   2  -3  -1 1557.39   33.83
  -2   3   1 1594.16   28.95
   2  -3  -1  932.40   27.92
  -2   3   2 1724.51   34.19
  -2   3   2 1772.75   30.37
   2  -3  -2 1694.02   35.92
  -2   3   3 1993.93   36.30
   2  -3  -3 1737.95   32.15
  -2   3   3 1992.08   33.16
  -2   3   4  765.19   23.23
   2  -3  -4  738.00   22.81
  -2   3   4  842.68   26.96
  -2   3   5   59.38   16.10
   2  -3  -5   56.00   15.90
  -2   3   5   58.35   15.91
  -2   3   6  204.95   18.72
   2  -3  -6  188.02   17.08
  -2   3   6  194.49   16.97
   2  -3  -7  258.46   17.40
  -2   3   7  269.15   18.31
  -2   3   7  294.17   22.81
   2  -3  -8  362.03   18.80
  -2   3   8  387.96   25.19
  -2   3   8  395.76   19.83
  -2   3   9  183.82   26.93
   2  -3  -9  182.25   18.38
  -2   3   9  178.34   18.88
   2  -3 -10    9.67   12.86
  -2   3  10    4.19   26.71
  -2   3  10   10.35   19.65
   2  -3 -11  274.07   21.45
  -2   3  11  296.32   23.21
  -2   3  12    9.78   22.64
   2  -3 -12    6.65   21.70
  -2   3  13   63.97   26.59
   2  -3 -13   41.36   24.00
   2  -4   0 1301.66   34.25
  -2   4   0 1474.52   25.68
   2  -4  -1   31.50   21.72
  -2   4   1   33.61   15.32
   2  -4  -1   26.62   18.37
   2  -4  -2 2247.33   45.53
  -2   4   2 2419.20   30.32
   2  -4  -2 2283.09   45.10
  -2   4   3 1640.13   28.36
  -2   4   3 1627.92   35.08
   2  -4  -3 1505.84   33.74
  -2   4   4  153.87   19.18
   2  -4  -4  132.49   19.12
  -2   4   4  153.09   16.54
  -2   4   5  405.95   23.66
   2  -4  -5  361.88   19.21
  -2   4   5  427.93   19.79
  -2   4   6   -2.00   16.68
   2  -4  -6    2.77   15.68
  -2   4   6   -2.69   20.03
  -2   4   7  432.95   20.95
   2  -4  -7  406.07   22.53
  -2   4   7  459.72   25.14
   2  -4  -8  225.00   18.77
  -2   4   8  237.50   19.99
  -2   4   8  266.92   23.65
  -2   4   9  232.95   25.66
  -2   4   9  190.13   24.79
   2  -4  -9  199.91   19.55
  -2   4  10    3.62   21.02
  -2   4  10    5.55   23.73
   2  -4 -10   14.21   18.95
  -2   4  11   39.10   23.52
  -2   4  11   22.44   33.57
   2  -4 -11   28.41   20.91
  -2   4  12   98.37   26.05
  -2   4  12   -0.63   16.25
   2  -4 -12   77.63   23.29
  -2   5   0  496.34   17.52
   2  -5   0  397.56   25.04
   2  -5   0  405.37   25.55
  -2   5   1   84.15   10.87
   2  -5  -1   75.73   26.87
   2  -5  -1   74.34   24.22
   2  -5  -2   58.20   23.86
  -2   5   2   60.55   11.94
   2  -5  -2   56.59   22.96
   2  -5  -3    5.03   21.49
   2  -5  -3    8.33   21.83
  -2   5   3    2.06   15.06
   2  -5  -4 1197.37   32.96
  -2   5   4 1326.24   34.78
  -2   5   4 1347.55   25.69
  -2   5   5  167.97   20.84
  -2   5   5  165.32   17.66
   2  -5  -5  140.63   21.28
  -2   5   6  197.72   22.68
  -2   5   6  191.31   18.16
   2  -5  -6  180.79   22.69
  -2   5   7  255.73   20.35
  -2   5   7  303.12   23.36
   2  -5  -7  254.79   19.80
  -2   5   8  497.32   23.84
  -2   5   8  447.67   21.66
   2  -5  -8  471.36   22.28
  -2   5   9   57.77   25.80
  -2   5   9   57.49   23.98
   2  -5  -9   48.25   19.42
  -2   5  10  539.22   31.99
   2  -5 -10  472.23   24.55
  -2   5  10  318.86   28.90
  -2   5  11   32.25   30.77
   2  -5 -11   50.42   22.19
  -2   5  11   -3.57   31.72
   2  -6   0  288.41   33.71
   2  -6   0  212.30   31.36
  -2   6   0  292.46   16.94
  -2   6   1  271.21   17.04
  -2   6   2 1030.25   21.52
  -2   6   3    6.00   14.78
  -2   6   4  317.90   18.04
   2  -6  -5  255.21   31.19
  -2   6   5  264.76   18.19
  -2   6   6  104.59   22.10
  -2   6   6  104.34   26.09
   2  -6  -6   98.82   23.96
  -2   6   7  133.98   27.12
  -2   6   7  133.78   18.88
   2  -6  -7  124.82   29.62
  -2   6   8   13.73   18.97
  -2   6   8    8.44   23.69
   2  -6  -8   13.44   25.46
  -2   6   9  186.27   26.99
   2  -6  -9  232.51   28.36
  -2   6   9  143.51   21.81
  -2   6  10  148.05   28.74
   2  -6 -10  220.51   30.85
  -2   6  10   90.07   22.66
  -2   7   0   13.76   10.43
  -2   7   1  713.34   20.03
  -2   7   2  782.89   20.38
  -2   7   3   96.75   12.54
  -2   7   4   26.09   17.14
  -2   7   5  252.14   19.40
  -2   7   6   23.34   18.55
  -2   7   7  145.96   19.89
  -2   7   8   11.98   20.28
  -2   7   9    8.71   22.20
  -2   8   0   94.54   16.64
  -2   8   1  796.93   16.46
  -2   8   2  555.84   20.13
  -2   8   3  424.78   19.65
  -2   8   4   69.42   18.73
  -2   8   5   91.28   19.63
  -2   8   6  134.80   20.38
  -2   8   7  114.73   26.37
  -2   8   8   12.38   22.79
  -2   9   0   28.00   17.53
  -2   9   1  154.16   17.81
  -2   9   2  374.61   19.90
  -2   9   3   94.58   13.73
  -2   9   4  251.85   20.78
  -2   9   5   12.19   20.58
  -2   9   6   12.70   21.72
  -2   9   7   90.33   24.06
  -2  10   0  129.18   13.76
  -2  10   1   52.49   13.75
  -2  10   2   16.90   19.38
  -2  10   3  325.86   22.30
  -2  10   4  363.72   24.00
  -2  10   5   75.22   23.99
  -2  11   0   37.26   19.60
  -2  11   1   70.91   15.43
  -2  11   2    1.64   22.23
  -2  11   3   58.08   17.06
  -2  12   0   99.18   22.22
  -2  12   1   92.44   23.91
   1  13  -3   45.35   17.10
   1  13  -4   25.03   23.60
   1  13  -5   13.85   16.32
   1  13  -6   11.33   21.69
   1  13  -6   -1.42   37.97
   1  13  -7   34.88   30.06
  -1 -13   7  132.15   30.17
   1  13  -7   84.84   16.20
  -1 -13   8   90.21   26.26
   1  13  -8   85.20   31.58
   1  13  -8  103.56   16.01
  -1 -13   9   24.44   24.67
   1  13  -9   20.57   22.48
   1  13  -9   12.97   26.86
  -1 -13  10    7.98   24.20
   1  13 -10    4.67   23.96
   1  13 -10   -7.20   26.99
   1  12  -1   97.69   23.95
   1  12  -2   43.69   22.69
   1  12  -3    1.67   22.00
   1  12  -4  157.90   16.10
   1  12  -5  130.99   35.66
   1  12  -5  173.69   15.04
   1  12  -6    2.07   14.33
  -1 -12   6    5.61   20.90
   1  12  -6   -4.04   27.45
  -1 -12   7   51.10   21.92
   1  12  -7   46.32   23.63
   1  12  -7   80.86   20.08
  -1 -12   8   20.73   21.84
   1  12  -8   28.02   14.53
   1  12  -8    9.58   23.93
  -1 -12   9   88.15   21.81
   1  12  -9  102.47   15.64
   1  12  -9   73.31   25.13
  -1 -12  10   77.04   22.54
   1  12 -10   78.15   15.40
   1  12 -10   60.30   25.49
   1  12 -11    8.12   21.90
  -1 -12  11  -11.51   22.73
   1  12 -11   19.08   25.31
   1  12 -12   67.56   16.86
  -1 -12  12   50.24   23.56
   1  12 -12   94.49   26.41
  -1 -12  13  220.84   26.58
   1  11  -1  263.54   21.21
   1  11  -2  163.75   20.40
   1  11  -3   -0.29   13.34
   1  11  -4  246.24   31.84
   1  11  -4  192.90   35.61
   1  11  -4  231.19   14.79
   1  11  -5  297.70   14.79
  -1 -11   5  325.23   26.57
   1  11  -5  306.66   28.51
   1  11  -6   63.17   18.06
  -1 -11   6   69.69   24.85
   1  11  -6   61.57   26.13
  -1 -11   7   24.19   20.51
   1  11  -7   22.79   18.73
   1  11  -7   18.83   21.74
  -1 -11   8    7.03   19.42
   1  11  -8   -3.98   18.51
   1  11  -8   -2.77   21.81
  -1 -11   9   38.73   19.81
   1  11  -9   53.27   20.50
   1  11  -9   44.37   22.10
   1  11 -10   89.43   20.10
  -1 -11  10   82.59   20.21
   1  11 -10   82.04   22.65
   1  11 -11   59.52   14.60
  -1 -11  11   24.01   21.33
   1  11 -11   38.41   16.50
   1  11 -12  -23.04   15.44
  -1 -11  12   70.21   22.49
   1  11 -12   87.43   23.75
   1  11 -13  162.56   25.87
  -1 -11  13  157.96   24.57
  -1 -11  14  106.02   18.58
   1  11 -14  120.75   26.31
   1  10  -1  343.12   19.90
   1  10  -2  627.86   16.82
   1  10  -3    4.12   35.53
   1  10  -3    1.86   33.54
   1  10  -3   -4.85   12.47
   1  10  -4  284.54   14.24
  -1 -10   4  297.51   24.63
   1  10  -4  286.42   26.53
   1  10  -5  309.52   21.84
  -1 -10   5  292.68   20.80
   1  10  -5  331.18   19.27
   1  10  -6  700.38   24.55
  -1 -10   6  712.90   22.43
   1  10  -6  737.27   20.17
  -1 -10   7  751.38   22.86
   1  10  -7  758.19   25.13
   1  10  -7  789.87   20.23
   1  10  -8  105.64   14.55
   1  10  -8  116.37   13.35
  -1 -10   8  129.44   18.18
   1  10  -9   94.32   14.73
   1  10  -9  136.08   13.89
  -1 -10   9  108.93   18.82
   1  10 -10  554.90   23.20
   1  10 -10  596.47   16.19
  -1 -10  10  501.65   21.61
   1  10 -11   11.83   15.58
   1  10 -11    3.31   13.24
  -1 -10  11   26.72   20.65
   1  10 -12   34.28   15.89
  -1 -10  12   46.66   15.22
   1  10 -13   20.96   15.00
  -1 -10  13   11.21   22.53
  -1 -10  14   65.89   24.19
   1  10 -14   78.36   24.34
  -1 -10  15  170.61   25.83
   1  10 -15  104.48   18.82
   1   9  -1  525.75   19.47
   1   9  -2  105.79   17.13
  -1  -9   3   15.53   23.59
   1   9  -3   13.29   21.76
   1   9  -3   20.31   17.21
   1   9  -4   43.20   22.26
   1   9  -4   34.92   17.01
  -1  -9   4   42.60   21.49
  -1  -9   5  159.48   18.80
   1   9  -5  183.11   19.31
   1   9  -5  183.59   17.51
   1   9  -6 1080.17   20.92
  -1  -9   6 1004.66   23.22
   1   9  -6 1028.19   25.38
   1   9  -7  895.96   23.76
   1   9  -7  994.33   20.35
  -1  -9   7  876.27   21.66
   1   9  -8  902.31   23.17
   1   9  -8  983.57   21.03
  -1  -9   8  897.94   21.67
   1   9  -9   -1.12   18.40
   1   9  -9    4.09   17.25
  -1  -9   9    7.86   17.39
   1   9 -10   54.13   19.37
   1   9 -10   55.09   17.47
  -1  -9  10   35.38   18.93
   1   9 -11  278.81   20.87
  -1  -9  11  281.40   21.22
   1   9 -11  298.44   14.61
   1   9 -12  283.07   21.80
  -1  -9  12  256.91   16.19
   1   9 -13  125.40   22.55
  -1  -9  13  120.62   22.34
   1   9 -14   50.52   22.92
  -1  -9  14   33.64   16.82
  -1  -9  15    9.00   25.46
   1   9 -15   44.50   24.49
   1   8  -2  290.00   13.17
   1   8  -2  189.93   24.01
   1   8  -2  273.75   27.54
   1   8  -3  161.38   18.72
  -1  -8   3  163.11   20.57
   1   8  -3  125.34   12.11
   1   8  -4  100.75   11.85
  -1  -8   4  118.49   20.48
   1   8  -4  101.41   17.80
  -1  -8   5   17.91   15.45
   1   8  -5   16.82   17.02
   1   8  -5   12.36   15.96
   1   8  -6  246.47   18.64
   1   8  -6  269.56   17.37
  -1  -8   6  221.42   17.18
   1   8  -7 1682.04   26.71
   1   8  -7 1839.64   23.57
  -1  -8   7 1644.21   25.33
   1   8  -8  499.42   19.59
   1   8  -8  584.49   18.64
  -1  -8   8  503.54   19.36
   1   8  -9  269.15   18.45
   1   8  -9  306.79   16.81
  -1  -8   9  283.57   14.06
   1   8 -10   35.25   12.82
   1   8 -10   42.35   16.60
  -1  -8  10   45.12   13.47
   1   8 -11  129.96   19.53
  -1  -8  11  132.65   19.40
   1   8 -12  474.20   16.55
  -1  -8  12  487.45   21.50
   1   8 -13  274.51   16.15
  -1  -8  13  367.58   23.27
   1   8 -14   11.72   22.41
  -1  -8  14   12.94   15.96
  -1  -8  15    3.95   17.35
   1   8 -15   25.09   22.96
  -1  -8  16   -5.12   17.00
   1   8 -16   -0.01   25.28
   1   7  -1  170.04   29.43
   1   7  -1  207.33   29.40
   1   7  -2    0.41   19.94
  -1  -7   2   -0.86   18.66
  -1  -7   3  375.48   19.41
   1   7  -3  441.31   13.77
   1   7  -3  411.44   21.02
   1   7  -4  621.49   14.70
  -1  -7   4  542.59   19.53
   1   7  -4  587.26   21.00
   1   7  -5  234.75   17.42
   1   7  -5  245.94   12.37
  -1  -7   5  167.84   12.44
   1   7  -6  757.79   20.23
   1   7  -6  725.96   15.07
  -1  -7   6  712.63   19.16
   1   7  -7    7.37   16.43
   1   7  -7   12.02   10.52
  -1  -7   7   12.36   11.29
   1   7  -8  410.04   18.63
   1   7  -8  423.41   17.44
  -1  -7   8  387.39   14.64
   1   7  -9  631.83   20.33
   1   7  -9  668.94   15.94
  -1  -7   9  633.36   20.46
  -1  -7  10  165.36   13.65
   1   7 -10  152.30   13.08
   1   7 -10  139.60   12.15
   1   7 -11  221.26   14.36
  -1  -7  11  235.75   14.58
   1   7 -12  636.78   16.69
  -1  -7  12  623.87   21.90
   1   7 -13  155.68   14.93
  -1  -7  13  153.83   14.67
   1   7 -14   50.26   15.12
  -1  -7  14   28.05   21.30
   1   7 -15  110.94   16.30
  -1  -7  15  110.49   22.14
  -1  -7  16   10.70   16.87
   1   7 -16   12.83   24.34
   1   6  -1 1914.40   42.00
   1   6  -1 1469.67   39.54
   1   6  -2   21.58   19.49
  -1  -6   2   15.72   14.38
  -1  -6   3    8.07   14.76
   1   6  -3   17.49   20.50
   1   6  -3   13.95   15.27
   1   6  -4  883.78   20.40
   1   6  -4  820.04   23.08
  -1  -6   4  808.76   22.10
   1   6  -5   19.25   14.83
   1   6  -5   13.56   10.58
  -1  -6   5   18.32   14.47
   1   6  -6  369.95   12.81
   1   6  -6  362.50   14.60
  -1  -6   6  336.68   17.60
   1   6  -7   47.62   11.02
   1   6  -7   46.38   13.62
  -1  -6   7   39.50   16.30
   1   6  -8  686.32   18.15
   1   6  -8  596.48   15.50
  -1  -6   8  610.99   18.75
  -1  -6   9 1072.04   18.18
   1   6  -9 1046.34   18.11
   1   6  -9 1138.99   18.79
   1   6 -10  497.43   14.71
  -1  -6  10  476.93   14.69
   1   6 -11    3.30   12.07
  -1  -6  11    5.54   12.72
   1   6 -12  510.96   20.97
  -1  -6  12  478.69   20.28
   1   6 -13  507.53   21.74
  -1  -6  13  514.87   22.30
   1   6 -14  185.00   15.83
  -1  -6  14  240.54   21.61
   1   6 -15  107.55   16.46
  -1  -6  15   91.52   16.22
  -1  -6  16    4.54   16.69
   1   6 -16   33.29   23.96
   1   5  -1  849.09   29.53
  -1  -5   1  974.42   30.23
  -1  -5   2 1313.55   28.43
   1   5  -2 1297.33   29.65
   1   5  -3  268.44   19.15
  -1  -5   3  183.04   13.26
   1   5  -4   10.52   14.00
   1   5  -4   15.33   16.27
  -1  -5   4   10.68   15.16
   1   5  -5  325.55   12.64
   1   5  -5  319.81   13.82
  -1  -5   5  211.01   12.45
   1   5  -6  120.95   10.47
   1   5  -6  133.04   16.06
  -1  -5   6   90.73   11.42
   1   5  -7  346.28   17.95
  -1  -5   7  314.80   13.70
   1   5  -7  330.83   15.45
   1   5  -8   34.37   15.96
   1   5  -8   29.05   14.85
  -1  -5   8   41.67   16.33
   1   5  -9  621.93   16.37
  -1  -5   9  622.71   15.57
   1   5 -10  940.60   21.29
  -1  -5  10  928.25   21.48
   1   5 -11  233.25   13.88
  -1  -5  11  191.23   13.47
   1   5 -12   30.63   19.23
  -1  -5  12   12.95   18.86
   1   5 -13   17.29   19.61
  -1  -5  13   29.93   19.77
   1   5 -14  521.92   17.12
  -1  -5  14  490.48   17.03
  -1  -5  15  220.58   23.04
   1   5 -15  241.86   23.21
  -1  -5  16   47.86   17.53
   1   5 -16   18.80   16.76
  -1  -4   1 6524.43   73.33
   1   4  -1 6136.94   72.09
  -1  -4   2   95.38   15.57
   1   4  -2  132.99   16.99
   1   4  -3  183.62   17.61
  -1  -4   3  162.82   12.54
   1   4  -4   85.76   11.50
   1   4  -4   82.20   12.85
  -1  -4   4   82.87   12.42
   1   4  -5  994.85   21.06
   1   4  -5  986.19   19.57
  -1  -4   5  945.78   19.23
   1   4  -6 4068.98   37.57
  -1  -4   6 3371.70   32.07
   1   4  -6 3849.08   36.59
   1   4  -7  912.13   21.44
   1   4  -7  915.41   20.74
  -1  -4   7  901.64   21.03
   1   4  -8   40.04   11.51
  -1  -4   8   35.17   15.85
   1   4  -9    3.86   12.11
  -1  -4   9   -3.67   14.85
  -1  -4   9   10.41   16.78
   1   4 -10   20.96   17.02
  -1  -4  10    7.27   16.64
  -1  -4  10   13.15   11.91
   1   4 -11  712.72   16.54
  -1  -4  11  705.91   22.52
  -1  -4  11  720.20   16.54
   1   4 -12  835.04   22.00
  -1  -4  12  867.82   24.46
  -1  -4  12  830.50   17.16
   1   4 -13   33.06   18.79
  -1  -4  13   36.51   19.60
   1   4 -14   83.30   15.41
  -1  -4  14   92.18   14.92
  -1  -4  15  100.40   21.54
   1   4 -15  106.13   23.12
  -1  -4  16   18.41   16.75
   1   4 -16   28.40   17.15
  -1  -3   1  288.44   19.40
   1   3  -1  286.54   23.57
   1   3  -2  696.90   25.35
  -1  -3   2  510.98   19.32
   1   3  -3 2027.95   31.84
   1   3  -3 1847.75   32.73
  -1  -3   3 1892.63   32.45
   1   3  -4    1.64   17.62
   1   3  -4    6.65   15.19
  -1  -3   4    1.84   17.04
   1   3  -5  958.88   22.44
   1   3  -5 1000.81   20.06
  -1  -3   5  985.20   23.17
   1   3  -6 1229.40   24.55
   1   3  -6 1187.34   23.04
  -1  -3   6 1205.37   24.71
  -1  -3   6 1167.28   22.76
  -1  -3   7 1452.60   26.74
   1   3  -7 1463.31   20.68
  -1  -3   7 1456.89   20.87
   1   3  -8 1376.86   22.87
  -1  -3   8 1360.21   25.70
  -1  -3   8 1336.19   19.79
   1   3  -9  202.22   17.60
  -1  -3   9  213.56   17.33
  -1  -3   9  197.82   17.44
   1   3 -10   65.14   17.31
  -1  -3  10   57.31   16.31
  -1  -3  10   53.99   16.91
   1   3 -11  297.45   14.09
  -1  -3  11  308.58   18.01
  -1  -3  11  300.08   19.76
  -1  -3  12  196.59   19.59
   1   3 -12  188.26   18.31
  -1  -3  12  186.22   13.73
   1   3 -13  210.54   19.77
  -1  -3  13  215.75   25.91
  -1  -3  13  225.55   20.14
   1   3 -14  -11.28   14.92
  -1  -3  14   -3.22   14.42
  -1  -3  15   17.92   16.13
   1   3 -15   20.33   15.81
  -1  -3  16    5.27   24.11
   1   3 -16   20.85   24.23
  -1  -2   1  953.05   30.91
   1   2  -1  949.99   31.73
   1   2  -2  770.41   23.62
  -1  -2   2  767.91   26.68
   1   2  -3 1235.17   28.71
   1   2  -3 1217.25   25.33
  -1  -2   3 1214.85   28.10
   1   2  -4 1205.17   26.28
   1   2  -4 1219.59   26.93
  -1  -2   4 1066.35   21.98
  -1  -2   5   46.67   14.87
   1   2  -5   51.12   14.45
   1   2  -5   51.68   12.13
  -1  -2   5   51.16   17.07
  -1  -2   6 2218.12   34.79
  -1  -2   6 2249.80   28.66
   1   2  -6 2240.01   28.35
  -1  -2   7  364.48   21.10
   1   2  -7  375.83   14.42
  -1  -2   7  375.02   17.97
   1   2  -8  685.95   19.94
  -1  -2   8  711.63   21.59
  -1  -2   8  700.38   19.31
   1   2  -9 1252.81   22.29
  -1  -2   9 1219.40   22.32
  -1  -2   9 1312.23   29.84
   1   2 -10    1.96   16.74
  -1  -2  10    5.91   19.26
  -1  -2  10   13.84   16.12
   1   2 -11  116.38   17.74
  -1  -2  11  117.63   18.31
  -1  -2  11  111.12   12.57
   1   2 -12  916.50   22.14
  -1  -2  12  840.19   22.50
  -1  -2  12  922.73   30.55
   1   2 -13   67.24   13.56
  -1  -2  13   73.25   14.44
  -1  -2  13   68.19   24.33
  -1  -2  14  126.37   28.21
  -1  -2  14  168.59   16.14
   1   2 -14  161.55   15.55
  -1  -2  15   39.07   16.63
   1   2 -15   42.44   22.27
   1   2 -16   28.09   25.58
  -1  -2  16   -1.17   16.97
   1   1  -1  890.75   33.44
  -1  -1   1  718.01   27.42
   1   1  -2 2699.18   44.07
  -1  -1   2 2664.47   44.35
   1   1  -3 1264.08   36.59
   1   1  -3 1223.08   25.68
  -1  -1   3 1195.68   28.80
   1   1  -4  543.46   21.88
  -1  -1   4  540.87   26.26
  -1  -1   4  560.63   21.84
  -1  -1   5   11.15   14.18
   1   1  -5    5.98   17.27
  -1  -1   5    9.20   16.72
   1   1  -6  201.61   13.02
  -1  -1   6  205.44   12.96
  -1  -1   6  209.87   20.16
   1   1  -7   79.06   16.22
  -1  -1   7   85.75   18.23
  -1  -1   7   71.66   16.39
   1   1  -8 3121.67   30.72
  -1  -1   8 3065.58   29.61
  -1  -1   8 3222.50   44.93
   1   1  -9   72.12   16.23
  -1  -1   9   64.43   11.32
  -1  -1   9   59.50   19.79
   1   1 -10   21.88   16.76
  -1  -1  10   18.51   19.76
  -1  -1  10   16.86   17.14
   1   1 -11   53.69   17.57
  -1  -1  11   46.67   17.51
  -1  -1  11   39.31   12.38
   1   1 -12   90.15   18.41
  -1  -1  12   83.89   23.24
  -1  -1  12   74.55   18.74
  -1  -1  13  312.30   28.44
  -1  -1  13  303.79   20.88
   1   1 -13  344.46   21.02
  -1  -1  14  347.67   37.04
  -1  -1  14  567.01   23.73
   1   1 -14  655.22   23.77
   1   1 -15  108.68   16.88
  -1  -1  15   79.13   23.98
   1   0  -1  841.51   30.08
  -1   0   1  797.82   34.01
   1   0  -2  529.62   26.94
  -1   0   2  541.53   27.25
  -1   0   3   37.74   18.74
   1   0  -3   44.72   19.58
   1   0  -4  559.90   22.39
  -1   0   4  555.18   22.39
   1   0  -5 1965.26   27.35
  -1   0   5 2003.61   30.29
   1   0  -6 2070.95   27.68
  -1   0   6 1995.17   26.00
   1   0  -7  440.10   17.91
  -1   0   7  427.81   17.80
   1   0  -8  223.05   13.28
  -1   0   8  212.91   17.26
   1   0  -9 1085.32   21.67
  -1   0   9 1061.26   21.72
   1   0 -10   56.19   17.41
  -1   0  10   56.94   21.02
  -1   0  10   45.51   12.50
  -1   0  10   -0.59   11.56
   1   0 -11   72.77   18.05
  -1   0  11   64.14   22.21
  -1   0  11   63.02   17.83
  -1   0  12   34.25   23.19
   1   0 -12   42.95   18.65
  -1   0  12   33.13   18.58
  -1   0  13  110.99   30.24
  -1   0  13  164.02   21.23
   1   0 -13  179.84   21.24
  -1   0  14    4.42   45.95
   1   0 -14  399.57   23.98
  -1   0  14  304.49   23.67
   1   0 -15  119.46   24.60
  -1   0  15  128.06   24.83
   1  -1   0 2519.33   56.73
  -1   1   0 2711.72   55.98
   1  -1   0 2305.83   49.48
   1  -1  -1 4895.03   73.96
  -1   1   1 4405.13   70.78
  -1   1   1 4679.69   76.66
   1  -1  -1 4156.20   73.81
   1  -1  -2  132.00   16.08
  -1   1   2  130.05   21.03
   1  -1  -3 1507.32   31.85
  -1   1   3 1439.88   31.86
  -1   1   4   47.23   17.19
   1  -1  -4   51.71   17.15
   1  -1  -5 1277.71   25.10
  -1   1   5 1278.64   25.24
   1  -1  -6  342.73   17.19
  -1   1   6  321.83   13.65
   1  -1  -7 1334.64   23.63
  -1   1   7 1293.42   23.86
   1  -1  -8  184.36   12.69
  -1   1   8  203.80   17.08
   1  -1  -9    7.06   11.12
  -1   1   9   -2.27   15.95
   1  -1 -10   88.00   17.30
  -1   1  10   77.45   17.70
  -1   1  11  254.06   15.11
   1  -1 -11  276.77   19.32
  -1   1  12   40.35   28.26
  -1   1  12   50.09   19.31
   1  -1 -12   38.96   13.95
  -1   1  13   36.89   34.16
   1  -1 -13   70.82   15.19
  -1   1  13   67.74   21.88
   1  -1 -14  100.02   16.55
  -1   1  14   88.06   17.17
   1  -2   0 2271.53   54.90
  -1   2   0 2595.96   55.75
  -1   2   0 2527.91   40.44
   1  -2   0 2417.05   38.19
  -1   2   1  933.94   37.10
  -1   2   1 1009.43   28.94
   1  -2  -1 1014.46   39.43
  -1   2   2 2439.25   46.23
   1  -2  -2 2448.74   46.35
   1  -2  -3 6025.30   62.52
  -1   2   3 5831.99   64.76
   1  -2  -4 1234.40   26.49
  -1   2   4 1193.20   27.06
   1  -2  -5  306.43   18.91
  -1   2   5  309.57   18.61
   1  -2  -6 1424.51   25.54
  -1   2   6 1456.03   26.61
   1  -2  -7  194.93   17.18
  -1   2   7  202.25   17.42
   1  -2  -8  555.69   19.78
  -1   2   8  543.95   20.27
   1  -2  -9  114.70   17.09
  -1   2   9  106.82   18.13
  -1   2  10  236.20   19.10
   1  -2 -10  223.12   18.78
  -1   2  11  181.92   20.42
   1  -2 -11  201.88   19.30
   1  -2 -12    2.64   19.68
  -1   2  12    7.86   15.11
   1  -2 -13   -1.56   22.23
  -1   2  13    0.57   39.12
  -1   2  13    7.59   23.16
   1  -2 -14   11.31   23.94
  -1   2  14    7.46   25.68
  -1   3   0  887.30   37.64
  -1   3   0  933.92   24.99
   1  -3   0  836.88   40.38
  -1   3   1  514.55   21.73
   1  -3  -1  484.09   36.37
   1  -3  -1  319.68   32.12
  -1   3   2 4400.23   70.19
   1  -3  -2 4140.23   65.88
   1  -3  -3   85.46   16.97
  -1   3   3   88.74   16.50
   1  -3  -4  547.04   24.58
  -1   3   4  589.51   24.50
   1  -3  -5  175.38   17.06
  -1   3   5  168.61   17.07
   1  -3  -6  166.27   16.62
  -1   3   6  160.89   16.88
  -1   3   7 1800.80   29.75
   1  -3  -7 1778.43   28.18
  -1   3   8  920.35   23.66
   1  -3  -8  859.29   22.08
   1  -3  -9  164.76   17.52
  -1   3   9  157.21   19.19
   1  -3 -10   29.46   18.32
  -1   3  10   24.95   19.98
   1  -3 -11   16.21   20.08
  -1   3  11   22.01   21.58
   1  -3 -12   31.32   21.24
  -1   3  12   21.42   22.67
   1  -3 -13   20.17   23.58
  -1   3  13    4.46   37.09
  -1   3  13   13.47   25.92
   1  -4   0  374.28   38.66
   1  -4   0  279.72   38.75
  -1   4   0  316.64   14.45
  -1   4   1  244.74   17.77
   1  -4  -2   17.57   29.05
  -1   4   3 2064.57   45.47
   1  -4  -3 1888.59   41.91
  -1   4   4   18.36   18.50
   1  -4  -4   19.64   18.81
   1  -4  -5   86.73   17.51
  -1   4   5   95.02   17.40
   1  -4  -6   14.75   19.87
  -1   4   6    5.27   16.71
   1  -4  -7  921.79   24.90
  -1   4   7  992.24   26.22
   1  -4  -8 1557.46   28.18
  -1   4   8 1634.13   34.35
   1  -4  -9  375.55   21.54
  -1   4   9  421.32   23.25
   1  -4 -10   -2.29   19.58
  -1   4  10    9.89   21.43
   1  -4 -11   22.96   25.91
  -1   4  11   21.38   22.48
   1  -4 -12   29.82   22.68
  -1   4  12    1.65   31.70
  -1   4  12   28.73   25.50
  -1   5   0  223.64   16.07
  -1   5   1  217.93   12.18
  -1   5   4  308.99   26.07
   1  -5  -4  291.34   26.24
  -1   5   5  524.68   25.95
   1  -5  -5  510.01   25.80
  -1   5   6    2.03   21.35
   1  -5  -6    6.86   21.91
  -1   5   7  345.28   25.81
   1  -5  -7  331.74   24.85
  -1   5   8  175.00   22.13
   1  -5  -8  191.26   24.85
  -1   5   9  206.81   23.30
   1  -5  -9  200.65   21.22
  -1   5  10  205.33   24.69
   1  -5 -10  201.45   23.20
  -1   5  10  116.00   22.23
  -1   5  11   22.13   25.83
   1  -5 -11   19.44   22.88
  -1   5  11   17.25   21.75
  -1   6   0  769.78   18.88
  -1   6   1  422.34   17.63
  -1   6   2  945.17   22.02
  -1   6   6   26.13   25.02
   1  -6  -6   23.43   28.60
  -1   6   7    8.05   23.33
   1  -6  -7    7.36   23.44
  -1   6   8   37.61   28.96
  -1   6   8   29.98   20.31
   1  -6  -8   37.15   25.54
  -1   6   9   75.31   28.58
  -1   6   9  115.86   22.24
   1  -6  -9  129.56   28.60
  -1   6  10   77.43   29.49
  -1   6  10   79.56   23.18
   1  -6 -10  122.50   30.04
  -1   7   0  158.68   16.01
  -1   7   1  607.68   18.67
  -1   7   2  661.80   19.42
  -1   7   3  239.03   18.32
  -1   7   4   48.86   12.30
  -1   7   5   36.78   18.00
  -1   7   6   33.84   19.09
  -1   7   7   81.16   20.70
  -1   7   8   14.88   22.06
  -1   7   9    9.43   23.05
  -1   8   0  179.93   11.87
  -1   8   1 1197.44   22.97
  -1   8   2 1239.55   23.69
  -1   8   3  144.72   18.19
  -1   8   4    8.44   18.31
  -1   8   5   -2.15   19.00
  -1   8   6  104.16   21.06
  -1   8   7  204.29   23.09
  -1   8   8   67.45   24.70
  -1   9   0   38.76   12.34
  -1   9   1  484.49   19.99
  -1   9   2  180.62   13.63
  -1   9   3  379.32   21.08
  -1   9   4  262.32   21.66
  -1   9   5   17.99   21.62
  -1   9   6   61.19   23.03
  -1   9   7  178.73   25.92
  -1  10   0   13.74   13.19
  -1  10   1    4.29   19.64
  -1  10   2   50.77   20.39
  -1  10   3  296.40   22.63
  -1  10   4  210.98   22.98
  -1  10   5  117.45   24.72
  -1  11   0   64.10   20.41
  -1  11   1  147.33   22.03
  -1  11   2   52.20   22.30
  -1  11   3   45.76   24.10
  -1  12   0   41.83   16.54
  -1  12   1  138.39   24.80
   0  13  -2   32.99   24.34
   0  13  -3   48.81   23.09
   0  13  -4   32.72   16.09
   0  13  -5  134.85   22.26
   0 -13   6    7.40   31.50
   0  13  -6   24.83   21.81
   0  13  -6    5.43   33.56
   0  13  -7   15.27   28.09
   0 -13   7   39.69   24.75
   0  13  -7   30.78   21.59
   0 -13   8  137.71   25.61
   0  13  -8   80.88   25.16
   0  13  -8   95.13   16.12
   0 -13   9   13.33   29.41
   0  13  -9   11.09   25.38
   0  13  -9   27.35   22.74
   0 -13  10    9.57   23.67
   0  13 -10   -5.83   17.20
   0  13 -10   17.37   26.40
   0 -13  11   22.40   23.75
   0  13 -11   -0.22   16.20
   0  12  -1   52.19   22.45
   0  12  -2   10.76   21.38
   0  12  -3   21.68   20.45
   0  12  -4  409.52   16.29
   0  12  -5  201.12   14.95
   0  12  -5  146.47   33.34
   0 -12   5  203.57   31.80
   0 -12   6   65.18   26.99
   0  12  -6   44.34   26.11
   0  12  -6   65.39   14.45
   0 -12   7   40.15   21.97
   0  12  -7   45.18   19.98
   0  12  -7   49.48   27.45
   0 -12   8   37.43   21.22
   0  12  -8   51.57   14.44
   0  12  -8   55.95   22.83
   0 -12   9   40.66   15.71
   0  12  -9   47.29   14.77
   0  12  -9   53.55   24.24
   0  12 -10   84.71   15.42
   0  12 -10   90.73   25.31
   0 -12  10   60.23   15.84
   0  12 -11   13.34   22.14
   0  12 -11   24.80   25.04
   0 -12  11    4.78   16.05
   0  12 -12   43.88   25.97
   0 -12  12   27.69   23.85
   0 -12  13   97.63   26.14
   0  11  -1  175.92   20.03
   0  11  -2   69.66   14.09
   0  11  -3  196.02   19.27
   0  11  -4  240.77   36.25
   0  11  -4  312.77   18.96
   0 -11   4  271.12   33.72
   0 -11   5  664.44   29.86
   0  11  -5  669.01   30.59
   0  11  -5  695.81   21.34
   0 -11   6  153.91   20.98
   0  11  -6  161.94   13.55
   0  11  -6  170.05   24.74
   0 -11   7   65.85   19.87
   0  11  -7   67.06   12.86
   0  11  -7   85.68   21.28
   0  11  -8   32.18   13.54
   0  11  -8   47.43   21.04
   0 -11   8   42.31   19.85
   0  11  -9  146.85   14.46
   0  11  -9  147.61   22.38
   0 -11   9  118.24   15.02
   0  11 -10  153.77   20.11
   0 -11  10  158.75   20.82
   0  11 -10  168.15   22.78
   0  11 -11   22.00   14.13
   0  11 -11   57.45   23.18
   0 -11  11   44.30   20.82
   0  11 -12   -2.53   23.66
   0 -11  12   15.72   22.11
   0  11 -13   61.85   17.68
   0 -11  13   41.36   23.62
   0  11 -14   23.52   18.10
   0 -11  14   31.71   17.95
   0  10  -1  959.09   19.00
   0  10  -2  259.38   18.29
   0  10  -3   34.24   17.43
   0 -10   4  586.10   28.12
   0  10  -4  624.03   29.18
   0  10  -4  587.37   15.03
   0 -10   5  597.82   23.46
   0  10  -5  653.04   20.70
   0  10  -5  619.44   27.91
   0 -10   6  208.47   19.64
   0  10  -6  232.24   18.20
   0  10  -6  223.81   19.50
   0  10  -7  469.65   18.75
   0  10  -7  431.00   21.86
   0 -10   7  385.96   20.25
   0  10  -8   83.76   13.02
   0  10  -8   66.65   19.83
   0 -10   8   83.32   18.03
   0 -10   9  126.42   19.23
   0  10  -9  123.09   19.97
   0  10  -9  131.99   18.57
   0  10 -10  546.17   20.40
   0 -10  10  448.45   22.03
   0  10 -10  482.56   22.71
   0 -10  11  224.77   21.24
   0  10 -11  268.86   22.50
   0 -10  12   50.25   15.25
   0  10 -12   55.36   15.27
   0 -10  13   37.26   15.99
   0  10 -13   18.87   14.96
   0 -10  14   -3.72   23.89
   0  10 -14    5.73   16.59
   0  10 -15  183.84   19.09
   0 -10  15  177.81   19.01
   0   9  -1  313.21   18.21
   0   9  -2 1216.85   22.39
   0  -9   3   37.74   21.12
   0   9  -3   46.75   24.86
   0   9  -3   63.03   11.82
   0  -9   4    7.76   17.42
   0   9  -4   23.70   16.52
   0   9  -4    6.47   21.03
   0   9  -5   18.39   11.78
   0   9  -5   23.31   16.45
   0  -9   5   20.41   16.06
   0   9  -6  569.92   19.08
   0  -9   6  498.10   20.06
   0   9  -6  549.53   20.93
   0  -9   7  700.94   21.02
   0   9  -7  762.65   15.47
   0   9  -7  706.53   22.26
   0   9  -8   72.98   16.59
   0  -9   8   42.23   12.68
   0   9  -8   67.06   18.62
   0   9  -9  109.56   13.76
   0   9  -9  117.04   12.53
   0  -9   9  119.01   18.41
   0   9 -10  223.15   17.85
   0  -9  10  219.73   19.40
   0   9 -10  213.30   19.48
   0  -9  11  273.90   15.55
   0   9 -11  295.93   15.92
   0  -9  12  477.95   17.73
   0   9 -12  481.61   17.62
   0  -9  13  324.97   23.64
   0   9 -13  367.13   17.35
   0  -9  14   30.25   16.51
   0   9 -14   44.20   23.25
   0  -9  15   -4.18   17.76
   0   9 -15    5.82   16.75
   0   8  -1   11.01   15.64
   0   8  -2   34.65   25.22
   0  -8   2   37.54   24.64
   0   8  -2   45.07   11.62
   0  -8   3  336.01   22.99
   0   8  -3  337.70   13.35
   0   8  -3  336.28   23.28
   0   8  -4  677.20   15.39
   0   8  -4  619.53   22.12
   0  -8   4  610.99   21.40
   0   8  -5   84.29   17.05
   0   8  -5  105.70   16.16
   0  -8   5   92.75   16.08
   0   8  -6  304.99   18.71
   0   8  -6  339.58   17.02
   0  -8   6  302.41   17.79
   0   8  -7  572.11   16.14
   0   8  -7  599.46   13.97
   0  -8   7  546.55   15.67
   0   8  -8  548.96   15.64
   0   8  -8  623.57   18.64
   0  -8   8  557.96   19.16
   0   8  -9   97.13   17.95
   0  -8   9   88.32   17.89
   0   8  -9   99.25   11.63
   0   8 -10   74.76   19.04
   0  -8  10   73.25   13.10
   0   8 -11  193.92   19.50
   0  -8  11  185.42   14.58
   0  -8  12  591.65   21.64
   0   8 -12  595.82   21.86
   0  -8  13  195.40   22.00
   0   8 -13  189.19   15.71
   0  -8  14   32.27   16.16
   0   8 -14   29.61   21.80
   0  -8  15   40.55   23.87
   0   8 -15   13.27   16.58
   0  -8  16   31.11   25.56
   0   8 -16   17.21   17.98
   0   7  -1   45.08   15.18
   0  -7   2   27.87   19.05
   0   7  -2   30.16   15.03
   0   7  -2   24.73   19.34
   0   7  -3  248.31   12.65
   0  -7   3  215.82   17.54
   0   7  -3  226.48   17.56
   0   7  -4  997.88   23.92
   0   7  -4 1083.53   17.39
   0  -7   4  757.36   21.60
   0   7  -5  165.19   16.54
   0   7  -5  173.49   15.63
   0  -7   5  152.56   16.26
   0   7  -6  140.40   17.00
   0   7  -6  146.67   11.22
   0  -7   6  124.45   16.73
   0   7  -7  124.88   12.54
   0   7  -7  118.58   10.39
   0  -7   7  134.81   16.76
   0   7  -8    8.91   15.79
   0  -7   8   13.03   16.44
   0   7  -8   11.24   10.00
   0   7  -9   97.73   17.97
   0  -7   9   98.09   13.72
   0   7 -10  715.86   20.26
   0  -7  10  768.96   21.02
   0   7 -11  177.95   13.70
   0  -7  11  184.45   18.97
   0   7 -12  608.30   21.61
   0  -7  12  555.68   21.21
   0  -7  13  296.78   20.72
   0   7 -13  368.97   15.91
   0  -7  14   25.68   20.91
   0   7 -14   16.46   15.14
   0  -7  15   13.76   15.90
   0   7 -15   35.07   22.95
   0  -7  16   25.35   23.98
   0   7 -16   30.09   24.30
   0  -6   1 2181.66   55.87
   0   6  -1 2142.52   55.99
   0   6  -1 2136.69   27.23
   0   6  -2  100.62   19.00
   0  -6   2   90.17   18.35
   0   6  -2   99.04   15.88
   0   6  -3 1973.32   33.40
   0   6  -3 2223.56   26.71
   0  -6   3 2025.30   31.71
   0   6  -4 2975.52   38.14
   0   6  -4 3133.30   30.22
   0  -6   4 2920.50   35.31
   0   6  -5  928.15   19.70
   0   6  -5  906.27   21.96
   0  -6   5  881.94   21.30
   0   6  -6  325.88   13.42
   0   6  -6  326.07   15.84
   0  -6   6  321.19   17.25
   0   6  -7  118.00   16.80
   0   6  -7  141.55   10.36
   0  -6   7  137.17   16.74
   0   6  -8   19.47   11.73
   0   6  -8   21.37   13.84
   0  -6   8   21.80   16.23
   0   6  -9  397.37   14.62
   0  -6   9  381.71   18.05
   0  -6   9  390.86   18.48
   0   6 -10   17.39   17.92
   0  -6  10    3.93   15.92
   0  -6  10   -6.24   11.93
   0   6 -11   33.44   17.62
   0  -6  11   30.68   17.32
   0  -6  11   35.67   12.92
   0   6 -12  209.23   13.81
   0  -6  12  202.42   19.41
   0  -6  12  211.42   13.95
   0  -6  13  375.84   21.70
   0  -6  13  404.01   16.44
   0   6 -13  418.35   16.57
   0  -6  14  260.29   21.79
   0   6 -14  240.89   16.47
   0  -6  15  150.31   16.15
   0   6 -15  111.63   16.09
   0  -6  16   -0.11   16.77
   0   6 -16    4.32   17.07
   0  -5   1 1323.58   40.10
   0   5  -1 1296.88   38.41
   0   5  -2  628.05   25.61
   0   5  -2  666.07   16.08
   0  -5   2  601.01   22.36
   0   5  -3   76.14   16.28
   0   5  -3   85.18   14.96
   0  -5   3   80.31   16.25
   0   5  -4  549.61   20.27
   0  -5   4  573.86   20.06
   0   5  -4  602.35   17.79
   0   5  -5 3995.29   39.90
   0   5  -5 3834.66   33.19
   0  -5   5 3761.89   37.91
   0   5  -6  756.85   18.26
   0   5  -6  734.60   16.43
   0  -5   6  722.82   18.72
   0  -5   6  712.60   19.78
   0   5  -7 1506.32   24.50
   0   5  -7 1614.47   23.37
   0  -5   7 1443.00   22.83
   0  -5   7 1525.75   24.39
   0  -5   8   50.12   15.44
   0   5  -8   48.06   11.46
   0  -5   8   49.10   16.64
   0   5  -9   32.49   18.16
   0  -5   9   37.13   15.40
   0  -5   9   39.31   17.65
   0   5 -10  247.33   18.33
   0  -5  10  248.63   13.14
   0  -5  10  260.46   18.46
   0   5 -11  122.28   13.18
   0  -5  11  123.40   17.69
   0  -5  11  132.38   18.33
   0   5 -12    6.23   13.80
   0  -5  12    1.76   13.30
   0  -5  12   -1.77   17.21
   0  -5  13   32.96   18.82
   0  -5  13   29.11   19.51
   0   5 -13   40.49   14.23
   0  -5  14  175.75   15.80
   0  -5  14  158.98   21.66
   0   5 -14  219.07   21.52
   0  -5  15  171.74   23.89
   0  -5  15  194.58   17.49
   0   5 -15  223.50   22.73
   0  -5  16   16.44   24.22
   0   5 -16   20.20   24.20
   0   4  -1 1114.33   35.55
   0  -4   1  939.96   33.38
   0   4  -2  675.98   26.38
   0   4  -2  696.65   20.71
   0  -4   2  648.07   23.11
   0   4  -3  100.58   17.42
   0   4  -3  106.34   15.85
   0  -4   3   97.12   17.67
   0   4  -4   -1.79   17.36
   0   4  -4   -3.22   14.70
   0  -4   4    5.69   11.94
   0   4  -5  274.97   15.86
   0   4  -5  264.38   18.21
   0  -4   5  279.36   18.43
   0  -4   5  247.39   15.87
   0  -4   6 4690.63   39.98
   0   4  -6 4649.92   38.51
   0   4  -6 4913.64   44.56
   0  -4   6 4512.74   41.04
   0  -4   7 1069.65   21.34
   0   4  -7 1155.22   19.38
   0  -4   7  992.83   18.68
   0  -4   8   82.77   16.76
   0  -4   8   96.39   11.15
   0   4  -8   92.20   16.69
   0   4  -9  158.20   17.76
   0  -4   9  149.86   16.02
   0  -4   9  120.99   12.80
   0   4 -10   53.60   17.33
   0  -4  10   53.56   11.62
   0  -4  10   60.39   12.23
   0  -4  11  522.30   19.96
   0   4 -11  521.19   19.99
   0  -4  11  529.99   20.27
   0   4 -12  766.10   21.59
   0  -4  12  753.27   23.02
   0  -4  12  778.30   21.70
   0  -4  13   73.66   19.13
   0  -4  13   90.32   14.45
   0   4 -13   78.75   13.57
   0  -4  14  165.46   22.29
   0  -4  14  162.06   15.51
   0   4 -14  203.31   16.09
   0  -4  15   58.40   27.96
   0  -4  15   66.31   16.05
   0   4 -15   55.30   23.69
   0  -4  16    5.08   30.05
   0  -4  16    9.49   17.02
   0   4 -16  -21.16   24.12
   0   3  -1   59.32   23.03
   0  -3   1   57.81   17.65
   0   3  -2   77.30   19.32
   0  -3   2   73.55   18.58
   0   3  -2   81.06   12.60
   0   3  -3  219.46   20.90
   0  -3   3  226.17   20.57
   0   3  -3  228.23   14.33
   0  -3   3  226.70   17.35
   0  -3   4 2984.80   37.27
   0   3  -4 3051.09   36.55
   0   3  -4 3017.28   37.23
   0  -3   4 2911.69   35.45
   0   3  -5 4730.18   41.25
   0   3  -5 4982.30   49.38
   0  -3   5 4383.91   44.58
   0  -3   5 4717.47   42.92
   0  -3   6 1643.95   24.23
   0   3  -6 1710.29   23.09
   0  -3   6 1712.19   23.32
   0   3  -7  740.03   16.64
   0  -3   7  723.54   19.92
   0  -3   7  734.46   16.56
   0   3  -8  589.04   15.34
   0  -3   8  581.88   19.17
   0  -3   8  605.56   19.30
   0  -3   9  215.98   16.09
   0   3  -9  209.73   18.02
   0  -3   9  205.32   13.07
   0   3 -10   68.15   17.27
   0  -3  10   82.07   17.33
   0  -3  10   63.63   16.36
   0   3 -11  660.89   20.20
   0  -3  11  637.44   21.60
   0  -3  11  652.72   20.64
   0   3 -12  611.29   16.13
   0  -3  12  611.72   22.51
   0  -3  12  637.64   21.04
   0  -3  13  114.54   19.77
   0  -3  13  118.62   14.07
   0   3 -13  138.82   19.81
   0  -3  14   12.43   20.46
   0  -3  14   21.71   20.67
   0   3 -14   33.75   20.98
   0  -3  15   11.77   27.61
   0  -3  15   12.72   22.83
   0   3 -15   12.25   16.24
   0  -3  16   26.05   31.77
   0   3 -16   90.94   25.01
   0  -3  16   91.97   24.76
   0   2  -1 1880.37   49.22
   0   2  -1 1993.16   37.78
   0  -2   1 1755.53   47.66
   0  -2   2   24.87   20.62
   0   2  -2   23.00   17.85
   0   2  -2   22.87   21.32
   0  -2   2   25.00   18.39
   0   2  -3 3661.78   43.43
   0   2  -3 3972.87   47.82
   0  -2   3 3666.93   45.99
   0  -2   3 3629.27   45.43
   0   2  -4   73.99   18.57
   0  -2   4   69.95   17.85
   0  -2   4   73.85   16.03
   0   2  -5  230.45   18.58
   0  -2   5  214.59   16.44
   0  -2   5  211.99   18.04
   0  -2   6  171.60   16.90
   0   2  -6  176.84   12.85
   0  -2   6  183.76   15.51
   0   2  -7 1564.38   24.56
   0  -2   7 1600.46   28.46
   0  -2   7 1501.72   24.62
   0   2  -8  685.44   20.12
   0  -2   8  673.70   15.92
   0  -2   8  734.97   21.14
   0   2  -9   75.66   16.18
   0  -2   9   75.52   15.03
   0  -2   9   64.64   16.07
   0   2 -10   62.65   11.87
   0  -2  10   62.00   16.99
   0  -2  10   68.19   19.13
   0   2 -11  382.51   19.12
   0  -2  11  365.98   19.90
   0  -2  11  383.01   19.00
   0  -2  12  419.79   24.57
   0  -2  12  422.16   20.47
   0   2 -12  431.30   20.30
   0  -2  13  194.37   20.81
   0  -2  13  182.05   15.12
   0   2 -13  184.22   14.47
   0  -2  14   96.12   22.28
   0  -2  14  125.91   14.99
   0   2 -14  133.27   22.50
   0  -2  15    6.19   23.01
   0   2 -15   13.40   15.49
   0  -2  15   16.85   21.99
   0  -1   1 1363.74   47.51
   0   1  -1 1481.21   44.53
   0   1  -1 1470.75   38.38
   0  -1   1 1395.10   38.77
   0   1  -2 2393.79   42.22
   0  -1   2 2366.21   42.58
   0  -1   2 2161.77   45.23
   0   1  -2 2490.86   47.66
   0  -1   3  252.51   22.47
   0   1  -3  263.27   17.61
   0   1  -4  547.81   22.03
   0  -1   4  438.69   17.09
   0   1  -5   -4.77   16.93
   0  -1   5    9.41   16.57
   0   1  -6  218.24   13.35
   0  -1   6  228.44   16.97
   0   1  -7  404.69   18.61
   0  -1   7  384.48   14.48
   0   1  -8  706.62   19.59
   0  -1   8  699.27   19.31
   0   1  -9  845.13   16.59
   0  -1   9  865.04   20.49
   0   1 -10    4.88   17.38
   0  -1  10   -2.33   17.32
   0  -1  11  129.31   18.26
   0  -1  11  144.21   21.51
   0   1 -11  162.16   18.57
   0  -1  12   35.92   18.10
   0  -1  12   48.17   18.72
   0   1 -12   35.10   13.32
   0  -1  13  266.75   26.12
   0  -1  13  285.85   15.60
   0   1 -13  324.22   21.15
   0  -1  14  254.79   27.61
   0  -1  14  354.74   23.09
   0   1 -14  381.63   17.28
   0  -1  15   18.71   33.74
   0   1 -15  103.23   23.97
   0  -1  15   84.85   16.98
   0   0  -1 3982.41   77.06
   0   0   1 3686.87   74.40
   0   0  -2  404.84   26.97
   0   0   2  400.54   22.16
   0   0  -3    6.54   19.19
   0   0   3    3.85   18.90
   0   0  -4   40.40   13.33
   0   0   4   41.95   17.98
   0   0  -5  229.94   14.44
   0   0   5  221.54   18.21
   0   0  -6 1136.57   22.48
   0   0   6  914.82   18.50
   0   0  -7   67.71   15.60
   0   0   7   59.01   11.18
   0   0  -8  596.10   19.26
   0   0   8  577.96   19.68
   0   0  -9   27.72   11.95
   0   0   9   17.35   15.58
   0   0  10   81.46   16.98
   0   0 -10   84.47   16.93
   0   0  11  104.57   13.19
   0   0 -11  109.96   18.09
   0   0  12   63.64   19.27
   0   0 -12   67.14   13.76
   0   0  13   42.53   24.99
   0   0 -13   64.93   20.75
   0   0  13   50.25   15.18
   0   0  14  216.24   25.20
   0   0 -14  430.86   17.95
   0   0  14  409.91   25.05
   0   0  15    1.17   34.90
   0   0 -15   29.55   23.92
   0   0  15    8.69   17.74
   0  -1  -1 8168.81  117.63
   0   1   1 7252.10  115.24
   0  -1  -2 5327.77   68.88
   0   1   2 4885.54   66.88
   0  -1  -3   37.91   17.58
   0   1   3   14.79   17.83
   0  -1  -4  203.54   18.65
   0   1   4  189.09   17.92
   0  -1  -5  426.92   15.42
   0   1   5  416.32   18.69
   0  -1  -6 1958.45   28.27
   0   1   6 1867.61   27.64
   0  -1  -7  266.21   17.33
   0   1   7  241.90   13.34
   0   1   8   28.86   16.21
   0  -1  -8   30.00   16.35
   0   1   9    8.81   15.92
   0  -1  -9    8.35   12.17
   0   1  10  168.24   13.00
   0  -1 -10  160.91   18.14
   0   1  11   16.99   18.49
   0  -1 -11   17.26   18.18
   0  -1 -12  151.09   20.19
   0   1  12  119.59   14.85
   0  -1 -13   97.66   22.05
   0   1  13  101.37   21.98
   0  -1 -14   62.99   23.43
   0   1  14    5.34   28.29
   0   1  14   48.06   18.08
   0  -2  -1  792.63   42.83
   0   2   1  651.90   44.36
   0   2   2  458.61   27.61
   0  -2  -2  506.90   27.24
   0   2   3 1224.67   29.70
   0  -2  -3 1282.39   29.73
   0   2   4  315.41   18.54
   0  -2  -4  318.39   18.88
   0   2   5 1542.47   28.60
   0  -2  -5 1563.85   28.28
   0   2   6 1021.65   23.19
   0  -2  -6 1078.61   23.28
   0   2   7  395.98   14.52
   0  -2  -7  429.92   18.14
   0   2   8  742.90   21.40
   0  -2  -8  761.15   17.55
   0   2   9   44.72   17.59
   0  -2  -9   48.39   12.33
   0  -2 -10   16.55   12.70
   0   2  10   19.08   18.34
   0  -2 -11  628.28   22.11
   0   2  11  613.20   22.68
   0  -2 -12   18.92   19.98
   0   2  12   17.56   21.19
   0  -2 -13    5.75   22.03
   0   2  13    3.51   23.09
   0  -3  -2 4873.04   73.36
   0   3   2 4391.05   72.44
   0  -3  -3 1463.23   32.67
   0   3   3 1427.74   35.25
   0   3   4  294.76   19.17
   0  -3  -4  307.03   18.94
   0   3   5   22.40   15.44
   0  -3  -5   25.44   15.30
   0   3   6    6.18   15.37
   0  -3  -6   12.54   15.98
   0  -3  -7  690.40   21.79
   0   3   7  629.61   21.44
   0  -3  -8  331.31   19.23
   0   3   8  324.98   19.79
   0  -3  -9  327.25   15.15
   0   3   9  338.67   20.62
   0  -3 -10  208.14   19.54
   0   3  10  202.43   20.89
   0  -3 -11   72.01   20.37
   0   3  11   77.65   22.47
   0  -3 -12  135.79   16.25
   0   3  12  153.53   23.74
   0  -3 -13   95.22   23.80
   0   3  13   72.53   25.94
   0  -4  -2 1502.61   55.84
   0   4   2 1265.24   54.47
   0   4   3  985.84   32.21
   0  -4  -3 1116.98   33.37
   0  -4  -4  468.82   23.76
   0   4   4  449.89   24.47
   0  -4  -5  168.29   18.27
   0   4   5  149.49   18.44
   0  -4  -6  218.20   18.05
   0   4   6  217.44   22.33
   0  -4  -7   98.19   21.54
   0   4   7  106.19   19.22
   0  -4  -8  716.32   23.15
   0   4   8  719.24   24.10
   0  -4  -9   17.41   19.02
   0   4   9   25.54   19.78
   0  -4 -10   -2.75   19.85
   0   4  10   -4.15   21.10
   0  -4 -11   70.28   21.23
   0   4  11   75.27   24.37
   0  -4 -12   55.69   23.55
   0   4  12   72.53   32.15
   0  -5  -4  449.44   27.68
   0   5   4  415.84   28.71
   0  -5  -5  144.44   21.12
   0   5   5  144.93   22.33
   0   5   6  412.09   26.83
   0  -5  -6  431.52   24.59
   0  -5  -7  335.66   21.43
   0   5   7  338.29   26.04
   0  -5  -8  135.03   24.19
   0   5   8  125.58   22.03
   0  -5  -9   95.42   20.50
   0   5   9   88.11   22.43
   0  -5 -10   30.12   21.60
   0   5  10   34.95   24.74
   0  -5 -11   16.14   24.06
   0   5  11   21.86   26.23
   0   6   5  748.70   48.04
   0   6   6   21.06   27.36
   0  -6  -6   28.51   29.93
   0  -6  -7   39.93   27.84
   0   6   7   34.89   25.65
   0   6   8    0.30   26.36
   0  -6  -8    6.37   25.86
   0   6   9   14.57   28.58
   0  -6  -9   11.51   27.48
   0   6  10   81.72   36.57
   0  -6 -10  122.72   31.59
   0   8   0  346.74   17.96
   0   8   1  213.23   13.41
   0   8   7  167.92   17.89
   0   8   8  103.90   26.41
   0   9   0    7.26   17.45
   0   9   1  299.31   14.47
   0   9   2   62.27   19.59
   0   9   3   15.41   20.39
   0   9   4   18.16   21.22
   0   9   5    7.60   22.91
   0   9   6  131.05   24.99
   0  10   0   61.05   13.95
   0  10   1   15.64   13.99
   0  10   2   -5.05   21.01
   0  10   3  111.05   22.39
   0  10   4  176.17   25.53
   0  10   5   -0.94   25.81
   0  11   0   98.97   20.94
   0  11   1  190.48   16.75
   0  11   2   88.49   23.86
   0  11   3   25.52   24.95
   0  12   0  239.02   25.33
   0  12   1  295.85   19.27
  -1  13  -2   58.15   24.07
  -1  13  -3  104.04   23.78
  -1  13  -4   72.46   16.47
  -1  13  -5  181.23   22.45
  -1  13  -6    1.92   33.02
   1 -13   6   13.84   33.10
  -1  13  -6   13.07   21.09
   1 -13   7   44.17   24.88
  -1  13  -7   61.39   21.51
  -1  13  -7   30.50   22.53
   1 -13   8  115.67   24.65
  -1  13  -8   84.04   24.51
  -1  13  -8  131.68   22.31
   1 -13   9   26.01   23.26
  -1  13  -9   35.79   25.21
  -1  13  -9   49.95   16.70
  -1  13 -10   15.74   15.38
  -1  13 -10   -3.32   25.99
   1 -13  10   10.99   22.99
   1 -13  11   -4.46   24.76
  -1  12  -1    1.81   21.39
  -1  12  -2  123.84   20.95
  -1  12  -3   41.91   13.95
  -1  12  -4  382.33   21.51
   1 -12   5  528.34   35.94
  -1  12  -5  349.07   32.48
  -1  12  -5  563.38   21.73
  -1  12  -6   23.25   20.90
   1 -12   6   36.46   22.24
  -1  12  -6   46.30   19.49
   1 -12   7   86.98   26.37
  -1  12  -7   72.99   26.57
  -1  12  -7  112.34   20.07
  -1  12  -8  180.45   20.57
  -1  12  -8  155.17   22.65
   1 -12   8  126.71   21.40
  -1  12  -9  129.80   14.86
  -1  12  -9  134.96   23.79
   1 -12   9  115.71   21.91
  -1  12 -10   50.46   24.33
   1 -12  10   45.19   22.38
  -1  12 -10   -9.53   15.48
  -1  12 -11  101.89   24.95
   1 -12  11   71.49   17.28
  -1  12 -12   95.28   25.48
   1 -12  12   49.56   17.32
  -1  12 -13  133.40   26.89
   1 -12  13   79.47   25.86
  -1  11  -1   11.67   19.34
  -1  11  -2   69.55   19.27
  -1  11  -3   41.57   18.89
  -1  11  -4  599.38   37.96
   1 -11   4  521.18   36.63
  -1  11  -4  620.51   20.64
  -1  11  -5  532.87   28.14
   1 -11   5  510.88   28.60
  -1  11  -5  563.96   20.28
  -1  11  -6  202.81   20.51
  -1  11  -6  175.63   14.06
   1 -11   6  209.89   24.41
  -1  11  -7   90.56   18.85
  -1  11  -7   74.98   20.28
   1 -11   7   75.00   19.33
  -1  11  -8   72.18   20.92
   1 -11   8   49.60   13.79
  -1  11  -8   79.52   18.53
  -1  11  -9  242.79   22.70
  -1  11  -9  270.90   19.55
   1 -11   9  216.25   21.22
  -1  11 -10  424.03   23.95
   1 -11  10  380.61   22.45
  -1  11 -11   94.36   16.31
   1 -11  11  108.19   21.75
  -1  11 -12   11.76   23.33
   1 -11  12   -0.74   15.73
  -1  11 -13   26.04   17.38
   1 -11  13   17.35   17.58
  -1  11 -14  132.24   25.41
   1 -11  14   84.19   25.50
  -1  10  -1  276.59   18.88
  -1  10  -2  106.90   12.36
   1 -10   3    0.40   34.63
  -1  10  -3    9.32   12.27
  -1  10  -3    3.07   36.78
   1 -10   4  182.72   24.65
  -1  10  -4  202.01   18.26
  -1  10  -4  190.34   27.53
  -1  10  -5  207.28   13.30
  -1  10  -5  285.83   23.75
   1 -10   5  270.61   19.71
  -1  10  -6  423.36   19.21
  -1  10  -6  409.41   20.67
   1 -10   6  346.10   19.53
  -1  10  -7  211.64   17.55
  -1  10  -7  188.65   20.12
   1 -10   7  171.10   18.34
  -1  10  -8   69.51   12.27
  -1  10  -8   69.63   19.74
   1 -10   8   57.70   13.02
  -1  10  -9  476.50   19.48
  -1  10  -9  386.39   16.65
   1 -10   9  413.23   21.46
  -1  10 -10  837.13   24.64
   1 -10  10  817.60   23.56
   1 -10  11  363.61   21.94
  -1  10 -11  381.76   17.22
  -1  10 -12   84.43   21.27
   1 -10  12   70.90   22.85
  -1  10 -13    7.81   16.70
   1 -10  13    4.85   15.77
  -1  10 -14   -9.12   23.79
   1 -10  14   10.56   23.43
  -1  10 -15  226.58   26.62
   1 -10  15  179.97   26.26
  -1   9  -1  187.35   17.30
  -1   9  -2  148.93   16.46
   1  -9   3    9.20   24.18
  -1   9  -3    4.24   11.32
  -1   9  -3   15.92   20.87
  -1   9  -4    2.16   20.60
  -1   9  -4   21.80   16.16
   1  -9   4    9.04   20.61
  -1   9  -5   36.91   16.36
  -1   9  -5   25.80   20.29
   1  -9   5   21.56   16.29
  -1   9  -6    6.50   11.88
  -1   9  -6    2.93   16.49
   1  -9   6    3.65   16.93
  -1   9  -7  872.77   19.44
   1  -9   7  727.38   21.35
  -1   9  -7  772.73   22.24
  -1   9  -8  104.77   16.34
   1  -9   8  106.37   17.79
  -1   9  -8  101.49   18.38
   1  -9   9  142.11   13.60
  -1   9  -9  172.92   18.88
   1  -9  10  420.79   20.62
  -1   9 -10  393.33   20.42
   1  -9  11  346.22   16.06
  -1   9 -11  294.30   15.95
   1  -9  12  431.22   22.39
  -1   9 -12  456.26   22.86
   1  -9  13  305.64   23.05
  -1   9 -13  361.33   23.35
   1  -9  14   18.73   22.95
  -1   9 -14   29.93   22.80
  -1   9 -15  144.02   24.24
   1  -9  15  129.65   24.97
  -1   8  -1  144.35   15.96
   1  -8   2   28.10   22.31
  -1   8  -2   42.98   23.32
  -1   8  -2   39.71   15.68
  -1   8  -3  401.69   23.35
  -1   8  -3  408.42   17.78
   1  -8   3  319.32   19.67
  -1   8  -4   56.37   11.15
  -1   8  -4   63.35   16.10
   1  -8   4   53.03   16.74
  -1   8  -5   12.88   15.68
   1  -8   5    3.70   15.80
  -1   8  -5    2.44   15.70
   1  -8   6  543.61   19.85
  -1   8  -6  552.06   19.91
  -1   8  -6  586.78   14.57
  -1   8  -7  425.46   16.90
   1  -8   7  377.80   19.01
  -1   8  -7  400.21   18.44
  -1   8  -8    2.78   14.88
   1  -8   8   -5.16   16.90
  -1   8  -8    5.09   16.85
   1  -8   9    0.75   12.65
  -1   8  -9   -1.81   17.75
   1  -8  10  153.46   18.86
  -1   8 -10  128.00   18.27
   1  -8  11  346.69   15.52
  -1   8 -11  337.43   20.48
   1  -8  12  416.47   16.84
  -1   8 -12  432.98   16.51
   1  -8  13  176.57   16.03
  -1   8 -13  202.22   22.11
   1  -8  14   61.32   22.56
  -1   8 -14   73.96   22.69
   1  -8  15   16.86   16.80
  -1   8 -15    5.71   17.30
   1  -8  16   56.09   25.81
  -1   7  -1  401.49   12.89
  -1   7  -2  343.04   22.99
  -1   7  -2  352.36   16.89
   1  -7   2  314.80   22.93
  -1   7  -3  474.09   17.19
  -1   7  -3  436.55   22.83
   1  -7   3  391.61   19.60
  -1   7  -4 2384.86   25.88
   1  -7   4 2130.11   30.83
  -1   7  -4 2248.03   32.68
  -1   7  -5  398.68   12.86
   1  -7   5  326.40   14.24
  -1   7  -5  409.58   14.62
  -1   7  -6    4.43   13.99
   1  -7   6    5.57   16.30
  -1   7  -6    0.32   16.32
  -1   7  -7  142.28   10.92
   1  -7   7  144.26   13.47
  -1   7  -7  141.80   17.16
   1  -7   8  269.95   17.60
   1  -7   8  289.46   12.23
  -1   7  -8  288.96   17.62
   1  -7   9   66.78   16.98
   1  -7   9   67.71   15.20
  -1   7  -9   58.28   17.56
   1  -7  10    6.25   12.01
   1  -7  10   -0.82   17.19
  -1   7 -10    6.89   17.22
   1  -7  11   98.44   17.62
   1  -7  11   94.99   19.02
  -1   7 -11  122.69   13.48
   1  -7  12  555.56   21.31
   1  -7  12  574.97   16.87
  -1   7 -12  595.60   21.07
   1  -7  13  321.62   21.48
   1  -7  13  336.07   20.99
  -1   7 -13  367.56   21.86
   1  -7  14   -6.50   14.79
  -1   7 -14   -5.95   14.90
   1  -7  14    8.15   20.86
   1  -7  15   24.13   23.34
   1  -7  15   17.48   22.52
  -1   7 -15   35.56   22.58
  -1   7 -16   23.93   24.69
   1  -7  16   21.43   24.27
  -1   6  -1   58.27   21.19
  -1   6  -1   67.71   15.43
   1  -6   1   49.72   23.19
  -1   6  -2  515.65   18.19
  -1   6  -2  500.92   20.81
   1  -6   2  466.09   23.58
   1  -6   3 1039.88   25.61
  -1   6  -3 1325.68   19.20
  -1   6  -3 1281.05   28.95
  -1   6  -4 4445.64   35.49
   1  -6   4 4028.19   43.28
  -1   6  -4 4112.38   44.49
   1  -6   5  742.51   17.79
  -1   6  -5  844.62   18.87
   1  -6   5  810.72   15.58
  -1   6  -5  808.60   20.39
   1  -6   6  193.56   16.13
  -1   6  -6  211.64   15.43
   1  -6   6  208.91   15.42
  -1   6  -6  198.32   16.08
   1  -6   7  177.94   17.45
   1  -6   7  164.16   10.91
  -1   6  -7  171.05   11.94
   1  -6   8   38.68   11.93
   1  -6   8   43.40   14.09
  -1   6  -8   45.57   11.99
   1  -6   9  915.20   17.24
   1  -6   9  965.86   17.45
  -1   6  -9  981.21   21.47
   1  -6  10  624.30   20.29
   1  -6  10  583.20   18.94
  -1   6 -10  659.02   19.80
   1  -6  11   85.80   17.71
   1  -6  11   74.20   13.09
  -1   6 -11   83.97   18.79
   1  -6  12  322.67   19.69
   1  -6  12  334.47   20.14
  -1   6 -12  353.86   15.02
   1  -6  13    8.68   18.71
   1  -6  13   10.08   14.61
  -1   6 -13    7.84   20.39
   1  -6  14  137.97   21.23
   1  -6  14  129.46   15.54
  -1   6 -14  162.81   15.43
   1  -6  15   95.67   16.10
  -1   6 -15   86.39   22.48
   1  -6  15   64.53   15.94
   1  -6  16    2.29   24.10
  -1   6 -16   19.85   24.96
   1  -6  16    2.77   17.08
   1  -5   1 3635.03   59.17
  -1   5  -1 4653.97   38.37
  -1   5  -1 4477.97   65.16
   1  -5   2  149.14   20.75
  -1   5  -2  144.65   11.48
  -1   5  -2  137.16   20.27
  -1   5  -3   61.40   14.16
   1  -5   3   65.64   16.60
  -1   5  -3   63.02   15.16
   1  -5   4   25.43   15.57
  -1   5  -4   28.29    9.87
   1  -5   4   22.85    9.68
  -1   5  -4   18.80   15.33
  -1   5  -5 1788.88   21.57
   1  -5   5 1483.05   22.58
   1  -5   5 1677.87   21.12
  -1   5  -5 1695.09   26.22
  -1   5  -6 1397.54   20.73
   1  -5   6 1337.34   23.25
   1  -5   6 1327.88   19.26
  -1   5  -7  340.22   13.90
   1  -5   7  330.86   12.40
   1  -5   7  348.41   14.02
   1  -5   8  117.80   14.83
   1  -5   8  118.60   16.92
  -1   5  -8  142.98   16.83
   1  -5   9  316.77   14.40
   1  -5   9  315.69   17.04
  -1   5  -9  337.80   18.34
   1  -5  10  647.01   19.22
   1  -5  10  658.82   20.77
  -1   5 -10  693.42   20.59
   1  -5  11  246.06   19.62
   1  -5  11  236.21   17.99
  -1   5 -11  245.29   19.02
   1  -5  12  191.80   20.18
   1  -5  12  174.72   18.33
  -1   5 -12  188.34   14.63
   1  -5  13   33.87   20.48
   1  -5  13   43.02   18.87
  -1   5 -13   31.30   14.92
   1  -5  14   25.55   20.67
   1  -5  14   20.79   21.67
  -1   5 -14   55.62   21.19
   1  -5  15  150.94   22.50
   1  -5  15  185.78   23.52
  -1   5 -15  215.97   24.35
   1  -5  16   28.11   24.74
  -1   5 -16   72.10   24.48
   1  -5  16   44.57   24.89
  -1   4  -1  438.21   25.22
   1  -4   1  416.40   25.80
  -1   4  -1  439.78   15.45
   1  -4   2  148.57   17.07
   1  -4   2  186.16   16.14
  -1   4  -2  174.28   16.27
  -1   4  -2  194.86   17.40
  -1   4  -3  931.74   18.05
   1  -4   3  892.17   24.37
   1  -4   3  949.10   20.56
  -1   4  -3  931.11   21.26
   1  -4   4  142.98   13.64
  -1   4  -4  150.31   11.43
   1  -4   4  152.25   15.09
  -1   4  -4  150.99   18.08
  -1   4  -5 1142.12   23.21
   1  -4   5 1138.04   23.35
   1  -4   5 1107.69   20.99
  -1   4  -6  883.39   20.75
   1  -4   6  857.26   20.68
   1  -4   6  829.80   19.10
  -1   4  -7 2075.79   27.16
   1  -4   7 2020.73   26.98
   1  -4   7 2027.70   27.05
  -1   4  -8   66.17   16.07
   1  -4   8   48.86   15.46
   1  -4   8   61.90   16.97
   1  -4   9  813.61   20.09
   1  -4   9  816.71   20.89
  -1   4  -9  841.77   21.44
   1  -4  10  127.50   17.88
   1  -4  10  135.21   16.85
  -1   4 -10  115.63   17.97
   1  -4  11  693.27   21.61
   1  -4  11  695.88   21.03
  -1   4 -11  738.05   21.62
   1  -4  12  102.40   18.33
   1  -4  12   69.46   13.42
  -1   4 -12  100.87   13.56
   1  -4  13  151.23   14.75
  -1   4 -13  166.08   20.20
   1  -4  13  141.26   19.66
   1  -4  14   88.69   21.91
  -1   4 -14   98.39   21.78
   1  -4  14   88.08   20.18
   1  -4  15  112.82   22.72
   1  -4  15  152.06   23.25
  -1   4 -15  143.37   23.38
   1  -4  16    4.60   24.95
  -1   4 -16   16.15   24.69
   1  -4  16    7.10   17.81
   1  -3   1  289.16   22.47
  -1   3  -1  386.09   23.42
  -1   3  -1  394.17   19.37
   1  -3   1  381.93   18.79
   1  -3   2  812.97   26.31
  -1   3  -2  893.04   19.33
   1  -3   2  824.72   21.60
  -1   3  -2  869.69   26.68
   1  -3   3    7.31   18.25
  -1   3  -3    4.47   14.75
   1  -3   3    1.12   10.21
  -1   3  -3    7.79   12.84
  -1   3  -4  778.61   22.58
   1  -3   4  801.19   18.20
   1  -3   4  814.02   23.17
   1  -3   5  426.28   18.14
  -1   3  -5  450.17   19.44
   1  -3   5  449.32   19.43
  -1   3  -6 2349.87   28.80
   1  -3   6 2374.89   29.11
   1  -3   6 2363.64   31.44
  -1   3  -7 1251.14   19.77
   1  -3   7 1287.02   23.83
   1  -3   7 1201.56   22.93
  -1   3  -8   43.32   11.87
   1  -3   8   43.77   10.69
   1  -3   8   31.59   16.19
   1  -3   9  342.78   18.71
   1  -3   9  344.91   17.44
  -1   3  -9  339.47   19.11
   1  -3  10  271.72   17.33
   1  -3  10  259.42   13.48
  -1   3 -10  276.30   13.66
   1  -3  11  804.77   21.93
   1  -3  11  802.40   21.20
  -1   3 -11  888.80   22.21
   1  -3  12  572.44   16.28
   1  -3  12  649.11   21.99
  -1   3 -12  740.79   21.55
   1  -3  13   69.25   19.58
   1  -3  13   60.47   20.11
  -1   3 -13   91.07   15.32
   1  -3  14   37.16   21.17
  -1   3 -14   29.19   15.10
   1  -3  14   25.79   20.15
   1  -3  15    0.56   22.74
  -1   3 -15   -2.26   16.00
   1  -3  15    4.98   17.06
   1  -3  16   44.98   25.10
  -1   2  -1    7.26   21.33
  -1   2  -1    7.45   17.62
   1  -2   1   11.73   17.47
   1  -2   1   10.35   14.61
   1  -2   2  402.17   23.53
   1  -2   2  381.02   20.18
  -1   2  -2  410.23   19.31
   1  -2   3 1421.61   26.85
   1  -2   3 1887.89   33.46
  -1   2  -3 1778.36   31.99
   1  -2   4  525.25   21.01
  -1   2  -4  508.39   21.21
  -1   2  -5  550.88   20.12
   1  -2   5  576.04   20.02
  -1   2  -6  710.08   16.74
   1  -2   6  672.84   19.80
   1  -2   7  120.83   12.33
  -1   2  -7  125.89   17.33
   1  -2   8 1345.97   23.50
  -1   2  -8 1391.80   23.79
   1  -2   9    0.66   16.83
  -1   2  -9   -2.82   12.39
   1  -2  10   -0.43   11.64
  -1   2 -10   -0.93   16.31
   1  -2  11  727.42   24.63
   1  -2  11  810.59   21.15
  -1   2 -11  864.22   21.04
   1  -2  12  447.08   21.16
   1  -2  12  412.79   20.73
  -1   2 -12  486.54   15.88
   1  -2  13  178.79   20.66
   1  -2  13  195.56   15.45
  -1   2 -13  218.88   14.98
   1  -2  14   44.09   21.27
   1  -2  14   60.93   21.48
  -1   2 -14   61.51   15.22
   1  -2  15    1.42   22.95
  -1   2 -15   -6.43   16.08
   1  -2  15    4.99   15.74
   1  -1   1  619.26   25.95
  -1   1  -1  646.48   31.05
  -1   1  -2  420.78   25.35
   1  -1   2  389.20   24.76
   1  -1   3 3208.64   42.43
  -1   1  -3 3500.16   41.55
   1  -1   4 2214.22   32.90
  -1   1  -4 2338.74   33.37
   1  -1   5  724.87   21.31
  -1   1  -5  737.39   18.14
   1  -1   6 1106.18   22.45
  -1   1  -6 1134.09   22.56
   1  -1   7  562.06   19.18
  -1   1  -7  616.61   15.89
   1  -1   8   32.41   11.49
  -1   1  -8   34.97   11.53
   1  -1   9  699.80   16.12
  -1   1  -9  807.40   19.98
   1  -1  10   65.72   12.33
  -1   1 -10   81.11   13.20
   1  -1  11  246.22   19.33
  -1   1 -11  269.41   19.32
   1  -1  12   97.50   19.49
  -1   1 -12  121.09   19.51
   1  -1  13  164.47   21.40
  -1   1 -13  208.00   21.11
   1  -1  13  178.33   15.80
   1  -1  13    1.26   12.99
   1  -1  14  140.64   22.62
  -1   1 -14  164.98   21.96
   1  -1  14  127.14   16.92
   1  -1  15   10.63   24.67
  -1   1 -15   22.93   23.87
   1  -1  15   31.39   23.88
  -1   0   0 6079.87   76.64
   1   0   0 6110.06   80.46
  -1   0  -1 2347.16   46.43
   1   0   1 2168.47   46.30
  -1   0  -2   11.40   14.23
   1   0   2    4.83   19.72
   1   0   3 3399.40   43.01
  -1   0  -3 3605.54   44.69
   1   0   4   92.94   13.03
  -1   0  -4  102.58   17.95
   1   0   5 2876.18   34.49
  -1   0  -5 2924.52   34.59
   1   0   6 1074.14   22.06
  -1   0  -6 1130.31   22.47
   1   0   7  486.41   18.41
  -1   0  -7  524.48   18.75
   1   0   8  494.68   15.03
  -1   0  -8  578.01   19.66
   1   0   9  218.98   18.26
  -1   0  -9  240.98   18.29
   1   0  10   18.63   17.08
  -1   0 -10    4.48   11.84
   1   0  11  117.29   18.51
  -1   0 -11  125.54   18.68
  -1   0 -12   24.92   18.72
   1   0  12    6.77   13.26
  -1   0 -13  167.43   21.17
   1   0  13  119.08   15.40
   1   0  14  119.78   31.87
  -1   0 -14  213.51   22.84
   1   0  14  159.99   17.46
   1   1   0 5989.08   75.95
   1   1   0 5978.23   77.27
   1   1   1    4.15   19.23
  -1  -1  -1    2.21   13.66
  -1  -1  -2  100.43   18.01
   1   1   2   89.61   18.63
   1   1   3  984.02   26.59
  -1  -1  -3 1043.84   26.49
   1   1   4 1686.19   29.05
  -1  -1  -4 1825.29   29.61
   1   1   5  534.85   19.01
  -1  -1  -5  582.09   19.52
   1   1   6 1344.73   24.43
  -1  -1  -6 1431.45   24.86
   1   1   7    1.88   16.64
  -1  -1  -7    3.78   16.35
   1   1   8   22.82   16.32
  -1  -1  -8   22.33   16.40
   1   1   9    4.74   16.33
  -1  -1  -9   12.77   16.32
   1   1  10  221.97   18.43
  -1  -1 -10  238.83   14.02
  -1  -1 -11  365.41   20.20
   1   1  11  338.16   20.88
  -1  -1 -12  138.12   21.43
   1   1  12  131.96   20.65
  -1  -1 -13    3.42   20.94
   1   1  13    3.42   21.96
  -1  -1 -14   62.33   23.18
   1   1  14   41.66   24.87
   1   2   0  252.80   21.46
   1   2   0  318.21   24.04
   1   2   1  298.14   20.91
  -1  -2  -1  375.72   25.66
   1   2   2 3827.58   53.93
  -1  -2  -2 3978.42   52.33
   1   2   3  200.17   17.39
  -1  -2  -3  210.59   16.67
   1   2   4    4.22   15.75
  -1  -2  -4    8.49   16.07
   1   2   5 1862.08   29.93
  -1  -2  -5 1954.22   30.13
   1   2   6 1340.22   22.57
  -1  -2  -6 1589.67   26.34
   1   2   7   20.29   15.15
  -1  -2  -7   28.45   15.74
   1   2   8   13.25   16.37
  -1  -2  -8   19.14   16.11
  -1  -2  -9   45.18   17.31
   1   2   9   52.39   17.54
  -1  -2 -10  120.64   13.43
   1   2  10  111.06   18.51
  -1  -2 -11  560.49   21.77
   1   2  11  488.98   22.24
  -1  -2 -12  206.85   21.64
   1   2  12  189.57   22.58
  -1  -2 -13   39.78   22.96
   1   2  13   32.92   23.67
   1   3   0 3026.86   52.59
   1   3   0 3698.60   56.59
   1   3   1   -0.50   17.94
   1   3   1    2.11   18.00
  -1  -3  -2  239.56   20.78
   1   3   2  193.77   18.18
   1   3   3 2219.28   38.76
  -1  -3  -3 2435.54   39.78
  -1  -3  -4   74.58   16.03
   1   3   4   59.26   16.23
  -1  -3  -5  434.46   18.83
   1   3   5  416.61   18.90
  -1  -3  -6  268.04   17.49
   1   3   6  244.76   18.29
  -1  -3  -7  545.69   19.96
   1   3   7  458.18   20.05
  -1  -3  -8  534.77   21.30
   1   3   8  512.51   21.20
  -1  -3  -9   18.96   17.91
   1   3   9   -1.79   18.03
  -1  -3 -10  295.39   20.61
   1   3  10  272.77   21.74
  -1  -3 -11  192.16   21.26
   1   3  11  171.77   22.67
  -1  -3 -12  184.57   22.91
   1   3  12  173.41   24.14
   1   4   0 1243.88   36.86
   1   4   0  995.09   33.41
   1   4   1   51.35   21.39
   1   4   1   54.12   22.18
   1   4   2  397.68   23.77
   1   4   3  210.80   17.68
  -1  -4  -3  294.93   21.00
   1   4   4   92.02   16.86
  -1  -4  -4   95.89   16.14
   1   4   5   99.63   21.33
  -1  -4  -5  108.23   17.30
  -1  -4  -6   36.39   16.55
   1   4   6   26.15   20.43
  -1  -4  -7  667.06   22.39
   1   4   7  635.83   22.98
  -1  -4  -8  438.61   20.51
   1   4   8  373.66   21.30
  -1  -4  -9   21.53   19.39
   1   4   9   13.60   20.64
  -1  -4 -10   -0.46   20.46
   1   4  10    9.25   21.29
  -1  -4 -11   91.39   22.94
   1   4  11   76.70   24.40
   1   4  12   -3.53   26.08
  -1  -4 -12   17.24   24.60
   1   5   0 2770.66   55.69
   1   5   0 2511.22   53.06
   1   5   1  564.64   35.89
   1   5   1  492.04   33.15
   1   5   2   26.63   24.24
   1   5   2   25.99   22.23
   1   5   3   94.34   20.04
   1   5   3   75.73   23.66
   1   5   4  331.05   25.10
  -1  -5  -4  423.61   24.43
   1   5   5  729.66   29.08
  -1  -5  -5  848.11   28.31
  -1  -5  -6  269.25   23.58
   1   5   6  230.08   21.06
  -1  -5  -7   90.25   22.51
   1   5   7   67.45   20.46
  -1  -5  -8   37.94   20.27
   1   5   8   42.79   25.48
  -1  -5  -9   88.68   26.27
   1   5   9   71.86   28.16
  -1  -5 -10    7.58   23.38
   1   5  10   20.10   29.99
  -1  -5 -11    6.56   24.59
   1   5  11   -4.91   26.07
   1   6   0  916.11   54.86
   1   6   0  966.41   54.62
   1   6   4  548.92   38.38
   1   6   4  523.64   40.15
   1   6   5  896.22   35.92
   1   6   5  707.50   36.22
   1   6   6  205.11   27.74
  -1  -6  -6  253.80   26.16
  -1  -6  -7   26.75   24.95
   1   6   7   21.90   26.47
  -1  -6  -8   15.00   30.30
   1   6   8   10.95   27.75
  -1  -6  -9    3.19   28.53
   1   6   9    2.18   28.96
  -1  -6 -10   62.03   32.57
   1   6  10    2.54   26.65
   1  10   0   84.54   19.16
   1  10   1   44.32   20.79
   1  10   2   10.85   15.39
   1  10   3    8.12   16.51
   1  10   4  128.77   25.72
   1  11   0  318.59   23.51
   1  11   1   65.19   16.16
   1  11   2  117.05   25.27
   1  12   0  116.34   24.86
  -2  13  -2  158.63   17.61
  -2  13  -3   90.28   16.30
  -2  13  -4  203.76   22.36
  -2  13  -5   57.35   16.26
   2 -13   6    3.17   35.06
  -2  13  -6    5.84   21.44
  -2  13  -6    2.78   33.44
   2 -13   7  167.41   30.31
  -2  13  -7  235.00   22.42
  -2  13  -7   88.83   24.22
  -2  13  -8  382.17   22.98
   2 -13   8  280.21   29.39
  -2  13  -8  236.42   25.52
  -2  13  -9   25.46   30.01
   2 -13   9   30.56   22.95
  -2  13 -10   12.56   25.01
   2 -13  10   -7.61   24.35
   2 -13  11   -5.61   24.96
  -2  12  -1   51.01   21.50
  -2  12  -2   98.51   21.13
  -2  12  -3  237.48   20.95
  -2  12  -4  243.14   15.19
   2 -12   5  403.93   35.33
  -2  12  -5  366.52   16.12
  -2  12  -5  289.29   35.42
  -2  12  -6   89.12   14.19
  -2  12  -6   64.98   21.44
   2 -12   6   64.85   21.29
  -2  12  -7  175.82   26.48
  -2  12  -7  169.73   19.89
   2 -12   7  147.16   21.50
  -2  12  -8  469.86   24.60
   2 -12   8  414.99   23.03
  -2  12  -8  493.25   21.86
  -2  12  -9  324.52   23.69
   2 -12   9  283.52   23.11
  -2  12 -10  120.30   24.02
   2 -12  10  107.82   23.13
  -2  12 -11   81.28   24.70
   2 -12  11   69.07   16.81
  -2  12 -12    3.84   24.95
   2 -12  12    4.43   25.23
   2 -12  13   63.88   26.23
  -2  11  -1    4.18   18.73
  -2  11  -2   37.27   13.86
  -2  11  -3   95.48   18.54
   2 -11   4  625.54   36.29
  -2  11  -4  701.17   21.05
  -2  11  -4  752.75   35.01
  -2  11  -5  804.16   21.41
  -2  11  -5  734.26   26.51
   2 -11   5  688.49   28.98
  -2  11  -6  176.04   23.80
  -2  11  -6  195.31   13.95
   2 -11   6  140.03   19.37
  -2  11  -7   83.46   19.63
  -2  11  -7   85.62   18.81
   2 -11   7   73.27   19.53
  -2  11  -8    6.28   19.42
  -2  11  -8   -1.12   13.04
   2 -11   8    5.89   19.23
  -2  11  -9  266.42   16.90
   2 -11   9  259.73   21.72
  -2  11 -10  666.89   24.69
   2 -11  10  565.57   24.23
  -2  11 -11  217.38   23.08
   2 -11  11  218.66   23.45
  -2  11 -12   13.42   16.06
   2 -11  12  -10.20   23.68
  -2  11 -13   28.97   16.99
   2 -11  13   34.87   17.39
  -2  11 -14   72.08   18.90
   2 -11  14   76.06   25.75
  -2  10  -1  448.05   20.14
  -2  10  -2  226.81   13.38
   2 -10   3   15.76   27.55
  -2  10  -3   28.16   16.73
  -2  10  -3   21.36   24.70
  -2  10  -4  403.80   13.96
  -2  10  -4  455.46   26.71
   2 -10   4  376.54   25.33
  -2  10  -5   51.68   21.29
  -2  10  -5   60.83   17.45
   2 -10   5   53.04   17.31
  -2  10  -6  197.11   18.85
  -2  10  -6  219.63   13.31
   2 -10   6  174.25   19.00
  -2  10  -7  161.46   18.83
  -2  10  -7  166.59   12.38
   2 -10   7  148.43   19.40
  -2  10  -8    1.24   17.92
   2 -10   8   -6.22   13.23
  -2  10  -9  306.75   21.09
   2 -10   9  253.56   21.27
  -2  10 -10  451.06   22.23
   2 -10  10  417.18   22.46
  -2  10 -11  420.65   22.50
   2 -10  11  428.22   22.14
  -2  10 -12    9.51   21.30
   2 -10  12   43.68   22.10
  -2  10 -13   12.37   16.48
   2 -10  13   -0.63   16.66
  -2  10 -14   53.75   24.98
   2 -10  14   27.16   17.36
   2 -10  15  143.82   27.77
  -2   9  -1  381.36   19.25
   2  -9   2  753.17   48.39
   2  -9   2 1123.11   52.38
  -2   9  -2 1113.41   21.36
  -2   9  -3  233.03   24.56
  -2   9  -3  215.01   17.47
   2  -9   3  203.17   22.46
  -2   9  -4    8.48   16.58
  -2   9  -4   -2.59   11.72
   2  -9   4   -0.76   20.27
  -2   9  -5   19.47   16.13
  -2   9  -5   14.03   11.79
   2  -9   5   10.76   16.64
  -2   9  -6    6.63   11.67
  -2   9  -6   -1.11   16.71
   2  -9   6    2.79   17.19
  -2   9  -7  278.20   17.52
  -2   9  -7  237.97   13.69
   2  -9   7  235.12   19.06
   2  -9   8  136.19   13.55
  -2   9  -8  161.36   13.75
   2  -9   9  132.80   14.65
  -2   9  -9  130.12   18.48
   2  -9  10  954.63   24.10
  -2   9 -10  986.31   19.11
   2  -9  11  227.43   19.27
   2  -9  11  237.58   21.20
  -2   9 -11  282.62   20.91
   2  -9  12  211.07   15.34
   2  -9  12  224.69   21.93
  -2   9 -12  208.13   15.72
   2  -9  13   87.97   22.21
  -2   9 -13  106.82   22.63
   2  -9  13   88.16   21.47
  -2   9 -14    4.91   22.98
   2  -9  14    1.48   22.42
   2  -9  14   -3.48   16.69
  -2   9 -15  234.31   18.54
   2  -9  15  217.67   25.19
  -2   8  -1  725.88   18.94
  -2   8  -2  261.95   12.35
  -2   8  -2  297.02   24.87
   2  -8   2  179.12   21.18
  -2   8  -3  168.17   12.28
   2  -8   3  167.03   21.10
  -2   8  -3  182.82   21.08
  -2   8  -4  143.96   16.46
  -2   8  -4  145.12   12.22
   2  -8   4  120.89   20.46
  -2   8  -5   25.93   15.21
  -2   8  -5   12.00   15.91
   2  -8   5   10.63   16.17
  -2   8  -6  259.71   12.31
   2  -8   6  232.70   14.11
  -2   8  -6  251.77   17.61
   2  -8   7  313.71   14.41
   2  -8   7  324.39   16.63
  -2   8  -7  352.19   17.88
   2  -8   8  442.26   20.10
   2  -8   8  412.41   13.27
  -2   8  -8  436.38   19.10
   2  -8   9   33.24   16.20
   2  -8   9   29.33   12.69
  -2   8  -9   22.15   17.51
   2  -8  10   48.86   19.16
   2  -8  10   53.31   12.96
  -2   8 -10   48.55   18.59
   2  -8  11  200.28   19.80
   2  -8  11  190.52   19.04
  -2   8 -11  240.89   20.20
   2  -8  12  447.68   21.64
   2  -8  12  448.92   16.96
  -2   8 -12  516.42   22.66
   2  -8  13   43.79   14.80
   2  -8  13   24.40   21.73
  -2   8 -13   47.04   21.36
   2  -8  14   17.98   21.75
  -2   8 -14   14.90   21.93
   2  -8  14   -3.87   15.90
   2  -8  15  124.20   24.85
  -2   8 -15  201.65   25.00
   2  -8  15  191.55   24.36
  -2   7  -1   11.61   14.87
   2  -7   1   11.48   24.20
   2  -7   2  350.80   23.19
  -2   7  -2  438.57   23.64
  -2   7  -2  425.12   16.86
  -2   7  -3 2008.97   32.06
   2  -7   3 1880.37   31.57
  -2   7  -3 2124.58   22.63
  -2   7  -4 1467.79   21.31
  -2   7  -4 1340.06   25.66
   2  -7   4 1278.33   26.15
  -2   7  -5   15.36   13.80
   2  -7   5   -0.37   16.59
  -2   7  -5   48.27   15.09
   2  -7   5   -7.77   14.15
   2  -7   6   11.80   16.34
  -2   7  -6    4.87   15.91
  -2   7  -6    1.16   14.26
   2  -7   6    4.23    9.85
   2  -7   7  479.09   19.32
   2  -7   7  470.76   14.00
  -2   7  -7  478.76   18.49
   2  -7   8  111.33   15.79
   2  -7   8   89.75   17.51
  -2   7  -8  102.20   16.83
   2  -7   9 1043.83   19.14
   2  -7   9 1030.10   22.09
  -2   7  -9 1052.46   18.17
  -2   7 -10  558.84   15.89
   2  -7  10  536.24   20.32
   2  -7  10  523.96   19.49
   2  -7  11   37.74   17.35
   2  -7  11   35.09   13.43
  -2   7 -11   27.53   18.66
   2  -7  12   89.27   18.18
   2  -7  12  108.44   14.48
  -2   7 -12  114.33   14.48
   2  -7  13  164.10   20.19
   2  -7  13  178.79   20.54
  -2   7 -13  198.78   15.82
   2  -7  14   24.10   21.37
   2  -7  14   40.74   21.09
  -2   7 -14   23.99   15.59
   2  -7  15   21.06   22.51
  -2   7 -15   27.06   23.97
   2  -7  15   18.83   23.13
   2  -7  16   32.65   24.94
   2  -7  16   59.33   24.87
  -2   6  -1  212.89   21.12
   2  -6   1  163.24   20.70
  -2   6  -1  193.41   16.18
  -2   6  -2  100.78   15.09
   2  -6   2   68.77   15.92
  -2   6  -2   88.73   18.91
   2  -6   3 1908.17   24.14
  -2   6  -3 1863.58   30.34
   2  -6   3 1788.18   30.59
  -2   6  -3 2032.19   24.58
   2  -6   4 4262.79   43.61
  -2   6  -4 4811.52   36.77
  -2   6  -4 4676.31   45.82
   2  -6   4 4519.90   35.75
  -2   6  -5 2253.76   25.30
   2  -6   5 2062.60   22.53
  -2   6  -5 2134.64   26.23
   2  -6   5 2089.75   28.66
   2  -6   6   56.82   11.52
   2  -6   6   52.32   14.14
  -2   6  -6   53.43   15.98
   2  -6   7   45.81   15.86
   2  -6   7   43.82   14.23
  -2   6  -7   37.72   11.00
   2  -6   8  116.98   17.41
   2  -6   8  120.43   11.21
  -2   6  -8  108.22   16.09
   2  -6   9  487.79   19.71
   2  -6   9  494.34   14.75
  -2   6  -9  506.76   14.58
   2  -6  10  790.75   21.65
   2  -6  10  783.66   20.79
  -2   6 -10  841.36   21.65
   2  -6  11  127.55   19.19
   2  -6  11  124.88   13.78
  -2   6 -11  160.06   14.10
   2  -6  12  124.67   18.72
   2  -6  12  132.66   19.33
  -2   6 -12  128.75   14.14
   2  -6  13   18.48   18.94
   2  -6  13   37.64   20.12
  -2   6 -13   17.58   14.88
   2  -6  14    9.68   14.63
   2  -6  14   22.77   21.42
  -2   6 -14   26.60   21.11
   2  -6  15   90.04   22.52
  -2   6 -15   94.88   23.09
   2  -6  15  111.74   16.93
  -2   6 -16   -4.90   24.92
   2  -6  16   10.89   24.73
   2  -6  16    7.79   17.19
   2  -5   1 1549.12   33.21
  -2   5  -1 1972.46   37.49
  -2   5  -1 1967.34   23.98
  -2   5  -2  401.58   16.65
  -2   5  -2  416.69   21.73
   2  -5   2  301.24   19.03
   2  -5   2  390.55   16.26
   2  -5   3    0.99   15.10
  -2   5  -3    4.96   13.70
  -2   5  -3    1.73   14.71
   2  -5   3    4.25   13.24
   2  -5   4 2698.53   31.54
  -2   5  -4 3396.83   31.17
   2  -5   4 3155.35   28.73
  -2   5  -4 3352.96   36.70
   2  -5   5    4.61   15.04
   2  -5   5    5.00    9.31
  -2   5  -5    2.32   14.93
   2  -5   6 1622.62   22.19
   2  -5   6 1651.64   24.23
  -2   5  -6 1768.56   22.64
   2  -5   7  327.16   17.86
   2  -5   7  317.71   16.41
  -2   5  -7  361.33   13.65
   2  -5   8  314.86   13.70
   2  -5   8  356.12   17.06
  -2   5  -8  363.47   18.78
   2  -5   9  611.54   19.97
   2  -5   9  576.56   19.14
  -2   5  -9  606.49   15.69
   2  -5  10 1086.14   22.52
   2  -5  10 1058.38   21.82
  -2   5 -10 1150.95   22.70
   2  -5  11  144.66   17.44
   2  -5  11  133.99   13.72
  -2   5 -11  152.39   14.43
   2  -5  12  181.92   20.30
   2  -5  12  170.67   19.14
  -2   5 -12  182.75   20.69
   2  -5  13    8.12   18.39
   2  -5  13    3.18   20.07
  -2   5 -13   24.63   20.47
   2  -5  14  151.46   21.07
   2  -5  14  148.43   15.86
  -2   5 -14  140.22   15.87
   2  -5  15   94.35   22.02
  -2   5 -15  112.70   23.08
   2  -5  15   94.61   24.14
   2  -5  16   -0.16   24.12
  -2   5 -16   -0.79   18.19
   2  -5  16    4.81   17.89
   2  -4   1  269.01   16.57
  -2   4  -1  267.06   16.80
  -2   4  -1  263.08   17.44
   2  -4   1  255.62   20.42
  -2   4  -2  436.38   15.92
  -2   4  -2  461.84   17.38
   2  -4   2  447.26   17.30
   2  -4   2  442.52   19.89
   2  -4   3   19.13   16.20
  -2   4  -3   14.98   11.17
   2  -4   3   10.36   13.41
   2  -4   4  150.64   12.59
   2  -4   4  227.48   15.27
  -2   4  -4  229.00   17.56
   2  -4   5 1745.52   25.37
   2  -4   5 1701.45   25.89
  -2   4  -5 1753.02   26.22
   2  -4   6  770.05   17.07
   2  -4   6  793.36   18.75
  -2   4  -6  818.74   17.45
   2  -4   7   19.26   11.54
   2  -4   7   18.13   14.16
  -2   4  -7   15.16   11.64
   2  -4   8   54.50   11.84
   2  -4   8   66.68   11.54
  -2   4  -8   61.38   11.89
   2  -4   9  427.10   14.20
   2  -4   9  377.77   14.79
  -2   4  -9  442.38   19.63
   2  -4  10  843.84   20.71
   2  -4  10  824.65   21.08
  -2   4 -10  885.06   17.32
   2  -4  11  496.73   15.73
   2  -4  11  526.40   20.41
  -2   4 -11  552.50   16.17
   2  -4  12  272.18   14.49
   2  -4  12  306.09   19.16
  -2   4 -12  361.18   15.12
   2  -4  13   75.02   20.46
   2  -4  13   61.19   19.42
  -2   4 -13   85.32   20.03
  -2   4 -14   69.40   16.60
   2  -4  14   48.61   20.43
   2  -4  14   52.85   16.73
   2  -4  15   43.48   22.08
  -2   4 -15  100.06   23.99
   2  -4  15   55.17   23.74
  -2   3  -1  961.42   20.28
   2  -3   1  906.98   26.13
   2  -3   1  955.20   23.37
  -2   3  -1  981.47   26.24
  -2   3  -2  553.09   18.38
   2  -3   2  528.27   18.69
   2  -3   2  517.10   18.34
  -2   3  -3 1902.60   30.95
   2  -3   3 1957.27   29.83
   2  -3   3 1466.45   25.38
   2  -3   4  472.99   19.44
   2  -3   4  476.45   20.93
  -2   3  -4  461.66   19.52
   2  -3   5   11.54   15.81
  -2   3  -5   16.76   11.17
   2  -3   6 1320.54   23.49
  -2   3  -6 1404.12   23.97
   2  -3   7 2521.32   28.64
  -2   3  -7 2591.78   26.33
   2  -3   8  153.03   12.48
  -2   3  -8  201.88   12.94
   2  -3   9   21.47   12.32
  -2   3  -9   13.12   16.93
   2  -3  10  108.24   12.84
  -2   3 -10  111.52   13.14
   2  -3  11  679.95   16.50
   2  -3  11  673.73   20.74
  -2   3 -11  745.22   21.32
   2  -3  12  836.43   22.88
   2  -3  12  750.11   17.43
  -2   3 -12  897.00   22.77
   2  -3  13   67.78   18.76
  -2   3 -13   76.89   14.06
   2  -3  13   96.46   20.99
   2  -3  14   26.43   21.78
  -2   3 -14   60.29   22.06
   2  -3  14   25.40   21.13
   2  -3  15   67.81   22.76
  -2   3 -15   86.49   23.08
   2  -3  15   60.94   17.27
   2  -2   1  339.20   20.70
  -2   2  -1  361.96   20.87
  -2   2  -2 2331.22   36.02
   2  -2   2 2277.05   33.42
  -2   2  -3 4581.44   47.56
   2  -2   3 4414.25   46.50
   2  -2   4 2038.61   27.59
  -2   2  -4 2536.69   30.45
   2  -2   5  456.52   18.65
  -2   2  -5  486.46   18.56
   2  -2   6   59.71   16.22
  -2   2  -6   76.91   12.34
   2  -2   7   12.52   15.73
  -2   2  -7   20.36   16.39
   2  -2   8  396.68   18.13
  -2   2  -8  413.17   18.33
   2  -2   9  349.33   14.57
  -2   2  -9  450.12   14.38
   2  -2  10   86.82   12.51
  -2   2 -10   77.70   12.72
  -2   2 -11  736.40   17.43
   2  -2  11  699.13   21.85
   2  -2  12  143.21   19.84
  -2   2 -12  156.00   19.55
  -2   2 -13  207.97   15.26
   2  -2  13  226.08   21.93
   2  -2  13  173.91   24.07
   2  -2  14    3.64   20.55
  -2   2 -14    4.40   21.90
   2  -2  14    9.49   22.32
   2  -2  15    3.85   22.50
  -2   2 -15    6.19   23.73
   2  -2  15   -2.06   16.91
  -2   1  -1 1701.09   33.21
   2  -1   1 1392.56   27.97
  -2   1  -2 3539.41   43.58
   2  -1   2 3408.44   41.52
  -2   1  -3 1456.97   24.95
   2  -1   3 1352.55   24.42
   2  -1   4 2883.58   33.32
  -2   1  -4 2940.31   34.93
   2  -1   5 1694.28   26.25
  -2   1  -5 1778.02   26.75
   2  -1   6  763.12   17.19
  -2   1  -6  904.98   21.44
   2  -1   7   10.98   15.62
  -2   1  -7   -1.70   11.88
   2  -1   8  296.55   17.26
  -2   1  -8  316.79   13.17
   2  -1   9  707.35   20.02
  -2   1  -9  756.49   20.22
  -2   1 -10   99.80   17.92
   2  -1  10   88.14   12.55
   2  -1  11    6.68   18.77
  -2   1 -11    1.98   18.93
  -2   1 -12  190.15   15.00
   2  -1  12  181.35   21.39
  -2   1 -13   35.92   20.16
   2  -1  13   26.76   21.85
  -2   1 -14   86.04   21.94
   2  -1  14   76.70   23.69
   2  -1  15    2.06   25.01
   2   0   0 3823.27   46.63
  -2   0   0 3188.57   40.52
  -2   0  -1 2480.95   36.66
   2   0   1 2349.39   38.54
   2   0   2   95.58   17.69
  -2   0  -2  112.49   17.84
  -2   0  -3 3826.75   42.80
   2   0   3 3525.38   42.56
  -2   0  -4  253.94   17.78
   2   0   4  248.63   17.96
   2   0   5 1175.42   23.17
  -2   0  -5 1252.20   23.32
   2   0   6  909.20   20.88
  -2   0  -6  972.87   17.98
   2   0   7  156.05   11.99
  -2   0  -7  170.38   16.80
  -2   0  -8  753.56   19.68
   2   0   8  741.32   19.74
   2   0   9  362.71   18.02
  -2   0  -9  355.48   18.25
   2   0  10  337.23   19.58
  -2   0 -10  352.19   19.00
  -2   0 -11    6.97   18.61
   2   0  11    3.05   18.70
  -2   0 -12  128.73   19.53
   2   0  12  114.00   15.53
  -2   0 -13   28.59   21.03
   2   0  13   31.29   22.74
  -2   0 -14   68.39   23.16
   2   0  14   68.78   24.72
   2   1   0 1340.75   29.81
   2   1   0 1403.73   30.33
  -2  -1  -1  125.35   19.15
   2   1   1  108.83   17.59
  -2  -1  -2  502.79   17.46
   2   1   2  448.85   17.20
  -2  -1  -3   11.70   15.71
   2   1   3   10.51   15.87
   2   1   4   20.06   14.99
  -2  -1  -4   19.72   14.79
   2   1   5 2157.13   29.34
  -2  -1  -5 2317.12   29.62
   2   1   6 2527.49   31.02
  -2  -1  -6 2745.64   31.86
   2   1   7   65.56   16.76
  -2  -1  -7   67.65   16.57
  -2  -1  -8    8.19   16.14
   2   1   8   13.18   16.41
  -2  -1  -9  286.26   14.03
   2   1   9  302.41   18.91
  -2  -1 -10  134.71   18.14
   2   1  10  140.91   19.60
  -2  -1 -11  575.11   21.85
   2   1  11  505.92   17.32
  -2  -1 -12   46.26   14.00
   2   1  12   40.44   21.16
  -2  -1 -13   33.21   21.85
   2   1  13   25.50   16.79
   2   2   0  590.17   21.98
   2   2   0  648.20   20.66
  -2  -2  -1    6.21   14.81
   2   2   1    1.53   14.14
  -2  -2  -2  135.98   15.59
   2   2   2  123.17   15.90
  -2  -2  -3   63.32   14.65
   2   2   3   54.73   15.67
  -2  -2  -4  338.71   17.70
   2   2   4  309.66   18.26
  -2  -2  -5 1212.91   23.73
   2   2   5 1110.17   23.43
  -2  -2  -6  201.38   16.34
   2   2   6  182.30   16.51
  -2  -2  -7  871.71   18.14
   2   2   7  828.09   21.52
  -2  -2  -8    5.73   17.11
   2   2   8   11.38   16.63
  -2  -2  -9   10.47   17.65
   2   2   9   16.14   18.43
  -2  -2 -10  293.55   20.18
   2   2  10  270.05   20.66
  -2  -2 -11  416.45   22.15
   2   2  11  341.86   17.47
  -2  -2 -12  142.19   22.04
   2   2  12  141.64   23.09
  -2  -2 -13   -2.25   22.97
   2   2  13   10.53   25.11
   2   3   0   46.15   15.48
   2   3   0   31.79   14.32
   2   3   1   62.56   15.08
   2   3   1   56.16   14.68
  -2  -3  -2  873.66   24.04
   2   3   2  693.77   22.24
  -2  -3  -3 1843.64   31.15
   2   3   3 1606.02   29.81
   2   3   4   18.74   15.56
  -2  -3  -4   27.11   14.55
   2   3   5    8.47   15.31
  -2  -3  -5    6.61   14.79
   2   3   6  506.53   19.73
  -2  -3  -6  556.54   19.75
  -2  -3  -7    7.11   16.76
   2   3   7   15.10   16.37
  -2  -3  -8  272.32   14.31
   2   3   8  264.26   19.43
  -2  -3  -9   51.90   18.97
   2   3   9   39.98   19.32
  -2  -3 -10  211.13   21.27
   2   3  10  189.15   21.88
  -2  -3 -11  358.87   23.25
   2   3  11  281.38   18.15
   2   3  12  136.52   25.01
  -2  -3 -12  116.75   23.86
   2   4   0 2406.16   36.98
   2   4   0 2942.69   40.55
   2   4   1   26.95   14.70
   2   4   1   22.57   14.66
   2   4   2 2634.76   40.33
   2   4   2 2174.23   37.61
   2   4   3  210.56   17.77
  -2  -4  -3  262.75   18.41
   2   4   4  341.43   19.45
  -2  -4  -4  418.13   20.00
  -2  -4  -5   68.31   16.35
   2   4   5   58.12   19.96
   2   4   6  109.04   21.69
  -2  -4  -6  113.24   17.44
   2   4   7  302.82   20.51
  -2  -4  -7  355.14   20.12
   2   4   8  354.07   25.97
  -2  -4  -8  381.04   21.74
   2   4   9   -2.90   20.43
  -2  -4  -9   14.10   19.96
   2   4  10   42.55   22.06
  -2  -4 -10   27.74   21.74
  -2  -4 -11   13.98   23.03
   2   4  11   16.09   24.24
   2   5   0 1253.31   30.97
   2   5   0 1404.50   30.73
   2   5   1    6.38   18.30
   2   5   1    7.62   18.10
   2   5   2  105.09   19.89
   2   5   2   95.65   20.74
   2   5   3  846.51   28.51
   2   5   3 1103.21   30.26
   2   5   4  177.45   21.59
  -2  -5  -4  245.33   22.20
  -2  -5  -5 1194.55   28.39
   2   5   5  924.38   26.66
  -2  -5  -6  225.86   23.64
   2   5   6  182.26   20.52
   2   5   7   32.03   19.68
  -2  -5  -7   40.04   23.52
  -2  -5  -8  124.39   21.22
   2   5   8  113.95   21.93
  -2  -5  -9  143.89   23.37
   2   5   9  120.93   28.94
  -2  -5 -10    8.09   24.49
   2   5  10   -0.20   25.00
   2   6   0  342.19   26.12
   2   6   0  308.10   23.52
   2   6   1  707.94   29.13
   2   6   1  758.30   29.57
   2   6   2   81.49   23.59
   2   6   2   73.77   23.12
   2   6   3   13.64   23.48
   2   6   3    8.35   21.34
   2   6   4  551.73   30.33
   2   6   4  489.01   28.60
   2   6   5 1069.79   36.21
   2   6   5 1241.75   35.33
   2   6   6  184.30   27.47
  -2  -6  -7    8.11   25.02
   2   6   7   11.77   26.80
  -2  -6  -8   -0.33   27.20
   2   6   8    5.57   28.82
  -2  -6  -9   46.03   29.29
   2   6   9   19.32   31.02
   2   7   0  211.30   26.81
   2   7   0  215.17   27.44
   2   7   6   87.08   46.78
   2   7   6   93.81   48.23
   2   7   7   56.76   39.81
   2   7   7   52.90   44.21
   2   7   8    5.64   42.17
   2   7   8    0.61   41.96
   2  11   0   28.81   16.80
   2  11   1   49.37   24.33
   2  11   2   22.19   25.28
  -3  13  -2  212.28   24.29
  -3  13  -3  125.78   22.81
  -3  13  -4   83.74   16.86
   3 -13   5   31.03   48.46
   3 -13   5   47.05   43.21
  -3  13  -5   44.93   22.83
  -3  13  -6   24.27   16.07
  -3  13  -6    1.42   30.15
   3 -13   6   21.96   29.81
  -3  13  -7  223.96   25.83
   3 -13   7  299.62   31.12
  -3  13  -8  134.62   24.69
   3 -13   8  282.10   25.16
   3 -13   9   54.76   24.14
  -3  13  -9   65.62   24.72
  -3  13 -10   15.78   25.34
   3 -13  10    0.45   25.10
   3 -13  11   17.64   25.80
  -3  12  -1    4.52   21.36
  -3  12  -2   31.78   20.99
  -3  12  -3  138.35   21.60
   3 -12   4  206.38   48.78
   3 -12   4  239.68   46.07
  -3  12  -4  258.59   16.10
  -3  12  -5  191.21   29.75
  -3  12  -5  227.76   15.84
   3 -12   5  235.63   28.64
  -3  12  -6   14.97   25.91
  -3  12  -6   -1.18   19.55
   3 -12   6    0.25   26.54
  -3  12  -7  311.17   27.48
   3 -12   7  275.22   23.11
  -3  12  -8  724.23   26.67
   3 -12   8  609.84   20.44
  -3  12  -9  199.30   22.85
   3 -12   9  198.52   23.63
  -3  12 -10  121.48   23.59
   3 -12  10  112.71   24.18
  -3  12 -11   43.61   17.51
   3 -12  11   26.27   24.89
  -3  12 -12    4.92   24.38
   3 -12  12    7.55   25.59
  -3  11  -1   97.04   19.88
  -3  11  -2  136.95   20.10
  -3  11  -3   34.39   13.34
  -3  11  -4  280.49   20.21
   3 -11   4  204.50   26.65
  -3  11  -4  301.01   29.48
  -3  11  -5  438.10   23.45
  -3  11  -5  481.41   20.10
   3 -11   5  352.11   25.86
  -3  11  -6  255.70   14.23
   3 -11   6  224.98   24.95
  -3  11  -6  246.79   20.90
  -3  11  -7   42.09   23.88
   3 -11   7   60.33   20.13
  -3  11  -8  147.28   15.08
   3 -11   8  175.78   21.55
  -3  11  -9  310.89   21.92
   3 -11   9  315.64   22.74
  -3  11 -10  510.36   23.47
   3 -11  10  477.02   24.43
  -3  11 -11   95.03   16.23
   3 -11  11  127.02   17.06
  -3  11 -12   19.73   16.28
   3 -11  12   16.79   23.73
  -3  11 -13  118.60   24.70
   3 -11  13  110.59   25.03
  -3  10  -1  346.15   19.43
  -3  10  -2  832.09   17.45
  -3  10  -3   64.17   17.44
   3 -10   3   40.81   23.02
  -3  10  -3   57.20   24.88
  -3  10  -4    2.88   18.21
  -3  10  -4    1.07   11.84
   3 -10   4    7.05   22.32
  -3  10  -5   57.46   12.14
   3 -10   5   50.95   22.94
  -3  10  -5   61.33   18.20
  -3  10  -6    8.53   17.22
  -3  10  -6    0.65   12.36
   3 -10   6   21.45   18.70
  -3  10  -7  107.71   18.06
   3 -10   7   98.91   14.34
  -3  10  -8   32.64   13.07
   3 -10   8   21.62   19.67
  -3  10  -9  387.67   20.80
   3 -10   9  368.49   22.73
   3 -10  10  308.10   22.40
  -3  10 -10  355.32   21.45
   3 -10  11  112.01   15.21
  -3  10 -11  124.64   21.05
   3 -10  11  118.69   22.31
  -3  10 -12    2.17   14.79
   3 -10  12   12.97   21.86
   3 -10  12    9.84   15.12
   3 -10  13   11.55   16.81
  -3  10 -13   17.16   15.76
   3 -10  13   20.98   23.58
  -3  10 -14  181.94   25.43
   3 -10  14  111.24   24.57
   3 -10  14  142.65   18.53
  -3   9  -1 1027.58   18.39
  -3   9  -2  575.26   15.01
   3  -9   2  484.38   29.78
  -3   9  -3  653.43   14.86
   3  -9   3  539.91   22.63
  -3   9  -3  743.31   28.46
   3  -9   4   11.91   20.98
  -3   9  -4    6.35   16.05
  -3   9  -4    7.61   15.94
  -3   9  -5   19.45   16.11
  -3   9  -5   31.22   16.70
   3  -9   5   16.56   17.00
  -3   9  -6   24.43   16.56
   3  -9   6   26.70   12.99
  -3   9  -7  284.60   18.18
   3  -9   7  240.28   14.74
   3  -9   7  250.42   17.26
  -3   9  -8   61.21   12.71
   3  -9   8   58.43   12.02
   3  -9   8   54.75   18.71
  -3   9  -9    9.83   17.97
   3  -9   9    1.65   19.39
   3  -9   9    0.82   16.71
  -3   9 -10  198.48   14.12
   3  -9  10  179.45   21.08
   3  -9  10  161.57   13.99
   3  -9  11  195.73   19.38
  -3   9 -11  224.38   19.93
   3  -9  11  206.81   15.97
  -3   9 -12   23.41   21.16
   3  -9  12   11.51   19.90
   3  -9  12   28.25   20.92
   3  -9  13    7.68   21.72
  -3   9 -13   -0.20   21.57
   3  -9  13   -1.95   15.73
  -3   9 -14   32.00   16.02
   3  -9  14   23.08   16.24
   3  -9  14   24.22   24.02
   3  -9  15  263.66   20.89
  -3   9 -15  288.14   19.92
   3  -9  15  389.19   26.60
   3  -8   1  314.44   27.56
  -3   8  -1  297.70   18.06
   3  -8   1  251.10   26.61
  -3   8  -2 1821.61   24.03
   3  -8   2 1554.96   34.38
  -3   8  -2 2068.46   36.06
   3  -8   3  417.10   20.70
  -3   8  -3  461.58   20.64
  -3   8  -3  489.17   17.94
   3  -8   4  155.60   22.01
  -3   8  -4  174.32   11.85
  -3   8  -4  176.06   16.67
  -3   8  -5  252.40   17.56
   3  -8   5  218.83   18.96
   3  -8   5  198.52   15.70
  -3   8  -6  264.73   17.06
   3  -8   6  279.39   12.38
   3  -8   6  252.81   14.09
  -3   8  -7  656.81   18.92
   3  -8   7  623.42   14.95
   3  -8   7  642.05   16.25
   3  -8   8  303.59   19.40
  -3   8  -8  276.39   17.80
   3  -8   8  279.00   17.05
   3  -8   9   24.51   16.32
  -3   8  -9   19.98   17.87
   3  -8   9   14.44   13.34
   3  -8  10    4.34   18.81
  -3   8 -10   -0.47   18.65
   3  -8  10    2.22   17.80
   3  -8  11    0.04   18.53
   3  -8  11    7.71   19.17
  -3   8 -11    6.33   19.08
   3  -8  12  133.92   15.92
   3  -8  12  128.98   20.29
  -3   8 -12  166.79   19.98
  -3   8 -13  130.38   16.66
   3  -8  13  161.94   16.17
   3  -8  13  180.73   17.13
  -3   8 -14   20.35   22.67
   3  -8  14   41.12   22.09
   3  -8  14   25.62   17.00
   3  -8  15   76.65   17.14
  -3   8 -15  168.89   25.95
   3  -8  15  105.31   17.77
   3  -7   1  354.09   24.41
  -3   7  -1  401.71   16.80
   3  -7   2   45.19   17.13
  -3   7  -2   38.91   14.52
  -3   7  -2   40.64   20.44
   3  -7   3 1303.98   26.23
  -3   7  -3 1497.10   21.86
   3  -7   3 1337.52   21.45
  -3   7  -3 1433.32   26.13
  -3   7  -4 3319.78   37.18
   3  -7   4 3179.42   36.46
  -3   7  -4 3589.05   31.73
   3  -7   4 3109.81   27.73
   3  -7   5   71.10   11.50
  -3   7  -5  100.07   11.09
   3  -7   5   73.28   12.88
   3  -7   6   -3.96   12.20
  -3   7  -6    5.46   15.43
   3  -7   6    9.91   14.14
   3  -7   7  328.97   18.88
  -3   7  -7  339.85   17.41
   3  -7   7  329.36   16.74
   3  -7   8  409.54   19.75
   3  -7   8  440.84   17.99
  -3   7  -8  413.07   14.45
   3  -7   9  599.58   19.67
   3  -7   9  545.26   16.14
  -3   7  -9  632.03   15.91
   3  -7  10  230.96   14.66
   3  -7  10  242.45   13.38
  -3   7 -10  274.46   18.42
   3  -7  11    8.35   13.16
   3  -7  11   11.34   12.78
  -3   7 -11   13.92   18.85
   3  -7  12  237.43   15.32
   3  -7  12  243.69   19.88
  -3   7 -12  240.98   15.19
  -3   7 -13   70.97   21.53
   3  -7  13   77.00   21.75
   3  -7  13   66.66   20.62
  -3   7 -14  162.31   23.06
   3  -7  14  136.34   21.99
   3  -7  14  165.75   22.99
   3  -7  15   19.14   16.41
  -3   7 -15   18.03   23.68
   3  -7  15   25.97   16.74
  -3   6  -1   52.59   10.50
  -3   6  -1   53.31   16.01
   3  -6   1   42.08   15.36
   3  -6   2   12.66   19.68
  -3   6  -2   16.11   15.39
  -3   6  -2   15.08   10.47
   3  -6   2   18.31   14.51
   3  -6   3 1916.09   30.08
  -3   6  -3 2154.24   25.17
   3  -6   3 1974.48   24.59
  -3   6  -3 2108.55   27.92
   3  -6   4 1075.67   23.69
  -3   6  -4 1165.56   23.04
   3  -6   4 1109.42   19.86
   3  -6   5  790.91   20.33
  -3   6  -5  868.23   20.62
   3  -6   5  800.58   18.13
   3  -6   6   63.21   15.35
  -3   6  -6   52.03   14.59
   3  -6   6   59.30   14.23
   3  -6   7  239.75   12.61
   3  -6   7  274.73   12.32
  -3   6  -7  277.33   16.60
   3  -6   8   91.83   17.06
   3  -6   8  107.89   16.09
  -3   6  -8   88.01   12.19
  -3   6  -9  566.93   19.38
   3  -6   9  529.49   19.18
   3  -6   9  515.98   19.24
   3  -6  10  944.73   17.60
   3  -6  10 1130.41   23.04
  -3   6 -10 1187.27   18.68
   3  -6  11   46.61   19.00
   3  -6  11   29.82   17.22
  -3   6 -11   64.01   18.64
   3  -6  12   19.69   19.65
   3  -6  12    6.06   18.79
  -3   6 -12    8.21   19.90
   3  -6  13  119.73   20.36
   3  -6  13  109.03   15.58
  -3   6 -13  139.49   21.39
   3  -6  14   48.67   15.50
  -3   6 -14   78.25   22.38
   3  -6  14   61.38   22.15
   3  -6  15   36.04   16.92
  -3   6 -15   59.99   24.01
   3  -6  15   31.04   16.26
  -3   5  -1 2177.58   24.97
  -3   5  -1 2291.06   34.69
   3  -5   1 1942.84   25.96
   3  -5   1 1942.40   32.69
   3  -5   2  392.40   12.90
   3  -5   2  360.59   18.71
  -3   5  -2  417.15   18.22
  -3   5  -3    3.38   15.20
   3  -5   3    8.06   13.74
   3  -5   3    9.02   15.06
   3  -5   4 1702.76   26.06
  -3   5  -4 1807.13   26.00
   3  -5   4 1729.38   21.72
   3  -5   5   90.72   15.40
  -3   5  -5   84.54   15.02
   3  -5   5   81.92   14.52
   3  -5   6  154.34   12.43
  -3   5  -6  170.50   16.22
   3  -5   6  155.93   15.46
   3  -5   7   43.92   16.05
  -3   5  -7   27.24   15.69
   3  -5   7   35.27   14.30
   3  -5   8   48.33   17.02
   3  -5   8   54.71   15.01
  -3   5  -8   51.85   17.07
   3  -5   9 1632.37   24.93
   3  -5   9 1560.37   24.54
  -3   5  -9 1718.37   21.49
   3  -5  10  422.02   20.06
   3  -5  10  417.26   15.20
  -3   5 -10  471.92   15.09
   3  -5  11  144.84   17.79
   3  -5  11  147.56   13.85
  -3   5 -11  162.49   19.66
   3  -5  12   41.14   13.47
   3  -5  12   36.46   13.90
  -3   5 -12   59.10   20.18
   3  -5  13   10.72   18.59
   3  -5  13   15.17   20.99
  -3   5 -13   13.06   14.45
  -3   5 -14  115.18   22.33
   3  -5  14   91.13   21.14
   3  -5  14  112.05   16.12
  -3   5 -15  383.10   25.19
   3  -5  15  245.37   24.33
   3  -5  15  287.97   18.69
   3  -4   1  710.61   18.74
   3  -4   1  876.13   20.55
  -3   4  -1  950.02   23.21
   3  -4   2  790.72   16.38
   3  -4   2  748.23   21.30
  -3   4  -2  830.63   21.14
   3  -4   3   55.16    9.76
  -3   4  -3   53.00   11.09
   3  -4   3   43.28   11.02
  -3   4  -4   45.98   10.61
   3  -4   4   39.82    9.92
   3  -4   4   40.53   14.88
   3  -4   5   -4.93   15.03
   3  -4   5    7.99   14.59
  -3   4  -5    0.88   10.54
   3  -4   6  628.74   15.73
   3  -4   6  630.87   21.89
  -3   4  -6  657.83   19.17
   3  -4   7  124.76   11.76
   3  -4   7  145.69   16.18
  -3   4  -7  133.64   12.00
   3  -4   8  589.54   19.62
   3  -4   8  614.48   18.56
  -3   4  -8  626.13   15.80
   3  -4   9  102.26   12.58
   3  -4   9   87.85   19.65
  -3   4  -9   98.07   17.26
   3  -4  10  585.02   20.73
   3  -4  10  602.18   19.91
  -3   4 -10  626.41   16.02
   3  -4  11   55.32   16.76
   3  -4  11   71.25   18.48
  -3   4 -11   89.41   18.88
   3  -4  12  106.64   18.65
   3  -4  12  102.29   20.13
  -3   4 -12  118.42   13.44
   3  -4  13    3.47   18.79
  -3   4 -13   19.20   20.42
   3  -4  13   16.30   20.35
   3  -4  14  146.74   16.63
   3  -4  14  111.37   21.58
  -3   4 -14  189.91   24.03
  -3   4 -15  133.87   17.22
   3  -4  15  134.61   23.83
   3  -4  15  170.88   18.82
   3  -3   1 1711.06   29.52
   3  -3   1 1770.26   27.06
  -3   3  -1 1820.97   28.18
   3  -3   2 2180.74   29.54
  -3   3  -2 2418.14   33.09
  -3   3  -3 1626.00   24.21
   3  -3   3 1584.53   26.40
  -3   3  -4  174.38   16.07
   3  -3   4  167.57   16.20
   3  -3   5   14.28   10.96
  -3   3  -5   14.94   15.65
   3  -3   6  848.66   16.92
  -3   3  -6  922.65   17.33
   3  -3   7   32.24   15.76
  -3   3  -7   46.11   15.86
   3  -3   8  147.92   17.03
  -3   3  -8  172.25   13.03
   3  -3   9   78.36   16.99
  -3   3  -9   68.94   12.76
   3  -3  10  184.86   18.21
  -3   3 -10  207.53   14.04
   3  -3  11  103.30   13.53
  -3   3 -11  123.66   18.51
   3  -3  12  378.09   21.92
  -3   3 -12  395.32   21.22
   3  -3  13   10.23   19.54
  -3   3 -13    9.80   19.80
   3  -3  13   22.52   20.10
   3  -3  14   50.01   20.68
  -3   3 -14   52.65   15.87
   3  -3  14   62.01   23.31
  -3   3 -15  170.05   25.04
   3  -3  15  124.34   23.82
   3  -3  15  109.58   25.21
   3  -2   1   26.00   12.05
  -3   2  -1   24.71   12.21
   3  -2   2 1423.17   26.19
  -3   2  -2 1510.78   24.10
  -3   2  -3 2367.29   28.85
   3  -2   3 2256.60   28.63
  -3   2  -4 4233.98   39.66
   3  -2   4 4023.41   39.12
  -3   2  -5  311.21   13.51
   3  -2   5  303.67   17.07
   3  -2   6  312.51   17.82
  -3   2  -6  341.55   17.61
   3  -2   7  424.45   17.96
  -3   2  -7  481.34   18.11
   3  -2   8   14.93   11.43
  -3   2  -8    9.46   11.78
   3  -2   9  388.99   14.16
  -3   2  -9  397.69   18.43
   3  -2  10   36.62   12.53
  -3   2 -10   42.48   12.21
   3  -2  11  431.16   20.64
  -3   2 -11  396.31   20.22
  -3   2 -12  184.24   19.75
   3  -2  12  158.16   15.42
  -3   2 -13   16.92   15.03
   3  -2  13   10.22   15.83
  -3   2 -14    5.90   22.44
   3  -2  14   10.89   23.68
  -3   2 -15    3.86   23.75
   3  -2  15   32.98   23.85
   3  -2  15   19.30   25.13
   3  -1   1 4263.87   44.97
  -3   1  -1 4452.06   44.20
   3  -1   2  295.46   17.87
  -3   1  -2  319.75   18.32
   3  -1   3 5114.61   46.77
  -3   1  -3 5962.65   51.28
  -3   1  -4  541.38   15.36
   3  -1   4  531.85   18.61
  -3   1  -5 1333.92   22.59
   3  -1   5 1287.97   22.95
   3  -1   6  189.08   16.76
  -3   1  -6  189.76   16.75
   3  -1   7   42.84   15.71
  -3   1  -7   52.72   10.87
   3  -1   8  842.40   20.70
  -3   1  -8  936.30   20.56
   3  -1   9 1084.48   22.05
  -3   1  -9 1187.51   22.60
   3  -1  10   94.41   18.37
  -3   1 -10   99.08   18.48
  -3   1 -11    6.32   18.64
   3  -1  11   -6.54   19.41
  -3   1 -12   68.98   19.88
   3  -1  12   64.73   15.03
  -3   1 -13   45.40   21.54
   3  -1  13   53.77   22.04
  -3   1 -14   31.55   15.68
   3  -1  14   18.64   17.17
   3   0   0   34.44   16.39
  -3   0  -1  593.11   17.18
   3   0   1  613.12   17.40
   3   0   2 1425.26   23.74
  -3   0  -2 1550.41   27.13
   3   0   3  140.17   12.33
  -3   0  -3  170.52   12.34
  -3   0  -4 2058.10   27.69
   3   0   4 1868.01   25.10
  -3   0  -5  394.06   14.23
   3   0   5  381.45   17.24
   3   0   6  119.60   15.39
  -3   0  -6  124.82   15.38
   3   0   7  187.50   16.49
  -3   0  -7  210.55   16.31
   3   0   8  191.97   17.51
  -3   0  -8  232.31   17.48
  -3   0  -9  453.02   19.24
   3   0   9  441.98   19.70
  -3   0 -10  380.87   14.67
   3   0  10  389.92   15.43
  -3   0 -11   39.69   18.69
   3   0  11   21.03   13.59
  -3   0 -12   35.52   20.28
   3   0  12   18.23   22.10
  -3   0 -13   79.51   21.82
   3   0  13   63.34   23.39
  -3   0 -14   21.24   23.76
   3   0  14   47.62   25.45
   3   1   0 6063.84   49.71
   3   1   0 6062.98   52.32
   3   1   1  409.28   19.41
  -3  -1  -1  451.63   19.91
  -3  -1  -2  306.72   18.05
   3   1   2  278.51   17.40
  -3  -1  -3  158.13   11.86
   3   1   3  133.61   15.72
   3   1   4   60.51   14.65
  -3  -1  -4   74.69   14.33
  -3  -1  -5  701.41   18.65
   3   1   5  646.24   18.93
   3   1   6 1020.22   19.04
  -3  -1  -6 1077.56   19.06
  -3  -1  -7   37.20   16.21
   3   1   7   22.12   16.23
  -3  -1  -8  259.74   17.14
   3   1   8  225.00   13.01
  -3  -1  -9   65.05   17.59
   3   1   9   58.32   18.27
  -3  -1 -10  171.23   19.10
   3   1  10  160.48   14.22
  -3  -1 -11  510.79   21.75
   3   1  11  426.45   17.46
  -3  -1 -12   68.56   21.36
   3   1  12   43.41   15.88
  -3  -1 -13   47.32   22.54
   3   1  13   39.34   24.50
   3   2   0   17.83   15.67
   3   2   0   22.32   11.55
  -3  -2  -1  412.65   18.34
   3   2   1  372.82   17.96
   3   2   2 1876.11   27.07
  -3  -2  -2 2225.86   31.39
  -3  -2  -3  979.95   19.32
   3   2   3  872.69   21.73
  -3  -2  -4   95.82   14.37
   3   2   4   85.44   15.80
   3   2   5  589.89   20.02
  -3  -2  -5  662.92   19.13
   3   2   6  107.43   15.67
  -3  -2  -6  139.93   16.61
   3   2   7   13.35   16.41
  -3  -2  -7   20.89   15.62
  -3  -2  -8   52.61   17.25
   3   2   8   46.68   17.53
  -3  -2  -9   18.44   17.95
   3   2   9   31.51   18.77
  -3  -2 -10  437.83   21.47
   3   2  10  415.61   22.48
   3   2  11  161.05   16.43
  -3  -2 -11  201.38   21.62
   3   2  12  220.15   18.83
  -3  -2 -12  260.69   23.70
   3   3   0   32.35   14.25
   3   3   0   31.36   15.60
   3   3   1  196.86   17.13
   3   3   1  178.60   17.26
   3   3   2  905.18   23.01
  -3  -3  -2 1147.72   24.88
   3   3   3 1717.05   28.47
  -3  -3  -3 2055.51   30.69
  -3  -3  -4  352.43   17.60
   3   3   4  324.71   17.77
   3   3   5    5.41   15.03
  -3  -3  -5    7.38   10.59
   3   3   6   92.15   16.52
  -3  -3  -6  116.90   16.30
   3   3   7   18.21   17.61
  -3  -3  -7   43.41   17.15
   3   3   8  139.04   19.50
  -3  -3  -8  165.76   19.02
   3   3   9    5.95   19.87
  -3  -3  -9   18.94   19.10
   3   3  10    2.73   21.37
  -3  -3 -10   15.81   20.75
   3   3  11  313.08   25.32
  -3  -3 -11  367.38   24.26
  -3  -3 -12   73.88   24.85
   3   3  12   42.59   18.79
   3   4   0  277.02   17.73
   3   4   0  336.76   19.53
   3   4   1  165.51   16.52
   3   4   1  158.58   17.38
   3   4   2 2115.30   31.67
   3   4   2 1748.19   29.31
   3   4   3  780.90   22.54
  -3  -4  -3  974.35   24.40
  -3  -4  -4  134.60   20.63
   3   4   4  108.86   20.89
   3   4   5  128.98   17.36
  -3  -4  -5  160.09   17.24
  -3  -4  -6   26.13   16.95
   3   4   6   10.19   17.69
  -3  -4  -7  124.83   19.31
   3   4   7  116.35   19.14
  -3  -4  -8  176.97   25.43
   3   4   8  135.30   20.63
  -3  -4  -9  259.52   22.97
   3   4   9  230.27   22.81
  -3  -4 -10   31.23   22.45
   3   4  10    1.95   23.10
  -3  -4 -11   10.26   25.16
   3   4  11   25.32   26.11
   3   5   0 1363.76   26.61
   3   5   0 1522.02   28.63
   3   5   1   49.47   19.92
   3   5   1   53.20   15.84
   3   5   2  443.53   20.22
   3   5   2  398.49   20.41
   3   5   3  164.77   20.64
   3   5   3  134.26   21.33
   3   5   4  463.37   21.44
   3   5   5  976.39   26.30
  -3  -5  -5 1253.57   30.71
   3   5   6   21.39   19.09
  -3  -5  -6   21.72   18.13
  -3  -5  -7   -0.08   19.56
   3   5   7   -0.23   19.90
  -3  -5  -8  432.12   29.21
   3   5   8  308.72   24.54
  -3  -5  -9   11.58   28.75
   3   5   9    6.11   24.36
  -3  -5 -10   63.31   25.53
   3   5  10   31.15   25.61
   3   6   0  239.23   19.61
   3   6   0  268.64   23.35
   3   6   1   22.07   20.25
   3   6   1   24.88   20.63
   3   6   2   58.68   20.94
   3   6   2   49.67   21.48
   3   6   3  167.37   18.92
   3   6   3  183.29   22.67
   3   6   4  453.91   25.77
   3   6   4  380.31   25.96
   3   6   5  284.02   25.87
   3   6   5  250.01   26.76
   3   6   6  340.63   26.84
   3   6   6  266.20   24.27
   3   6   7   26.59   22.90
   3   6   8    6.31   29.93
   3   6   9   13.98   32.13
  -3  -6  -9   54.04   31.70
   3   7   0  104.82   22.43
   3   7   0  105.92   22.42
   3   7   1  297.77   28.61
   3   7   1  295.49   25.04
   3   7   2  205.11   27.62
   3   7   2  211.63   28.18
   3   7   3    1.58   26.79
   3   7   3    1.60   23.73
   3   7   4   93.20   28.31
   3   7   4   78.10   26.60
   3   7   5  373.16   32.21
   3   7   5  402.96   36.35
   3   7   6    5.27   29.19
   3   7   6    7.68   33.27
   3   7   7    9.97   30.46
   3   7   7    7.43   34.47
   3   7   8    1.41   32.40
   3   7   8   -1.02   36.58
   3   8   0   89.93   28.05
   3   8   0   93.34   29.08
   3   8   1  310.51   40.76
   3   8   1  330.58   43.74
   3  11   0   22.90   24.44
   3  11   1   35.36   24.98
  -4  13  -2   68.39   24.24
  -4  13  -3   46.20   23.70
   4 -13   5   -5.04   32.13
   4 -13   5    4.28   35.58
   4 -13   6   28.93   29.19
  -4  13  -6   31.04   25.12
   4 -13   7  472.16   32.11
  -4  13  -7  388.44   32.62
  -4  13  -8  479.78   33.29
   4 -13   8  465.39   27.88
  -4  13  -9   96.58   25.38
   4 -13   9   97.38   25.36
   4 -13  10   -5.42   26.17
  -4  12  -1    4.70   14.90
  -4  12  -2    1.36   21.77
  -4  12  -3    2.21   20.82
   4 -12   4   17.42   26.77
  -4  12  -4   -4.57   14.87
   4 -12   4   11.91   31.74
  -4  12  -5   75.55   23.36
   4 -12   5   89.98   21.93
   4 -12   6    7.87   21.32
  -4  12  -6   17.69   27.05
  -4  12  -7  347.33   24.23
   4 -12   7  290.96   24.05
   4 -12   8  478.15   26.36
  -4  12  -8  542.31   25.07
   4 -12   9  242.00   25.36
  -4  12  -9  300.92   23.90
  -4  12 -10   89.51   23.21
   4 -12  10  119.02   18.57
  -4  12 -11    2.32   23.67
   4 -12  11    0.89   25.58
  -4  12 -12   14.14   24.90
   4 -12  12    2.73   26.09
  -4  11  -1  100.87   15.27
  -4  11  -2    1.45   19.89
   4 -11   3   -2.08   24.96
  -4  11  -3   -3.24   19.99
   4 -11   3    0.15   29.23
  -4  11  -4  179.65   26.45
   4 -11   4  123.10   24.52
   4 -11   5  313.14   25.81
  -4  11  -5  374.21   26.86
  -4  11  -6  133.14   20.25
   4 -11   6  120.36   21.57
   4 -11   7   21.79   20.42
  -4  11  -7   10.58   19.36
   4 -11   8  158.77   22.30
  -4  11  -8  116.31   14.93
  -4  11  -9  139.17   20.56
   4 -11   9  165.57   23.10
  -4  11 -10  152.11   21.82
   4 -11  10  135.53   23.36
  -4  11 -11  106.10   22.29
   4 -11  11   73.21   16.87
   4 -11  11  103.53   22.87
  -4  11 -12   80.40   23.02
   4 -11  12   37.74   17.83
   4 -11  12   30.72   23.65
  -4  11 -13  180.86   25.51
   4 -11  13  169.93   26.27
   4 -11  13  121.14   24.91
  -4  10  -1  255.92   15.08
   4 -10   2  938.55   35.98
  -4  10  -2  958.51   22.77
   4 -10   2  766.76   34.47
  -4  10  -3   43.85   24.58
  -4  10  -3   38.87   12.85
   4 -10   3   25.55   21.88
   4 -10   4   86.90   19.51
  -4  10  -4  125.31   24.37
  -4  10  -5  119.60   18.79
   4 -10   5  106.44   19.62
   4 -10   6   61.69   20.26
  -4  10  -6   64.72   18.12
   4 -10   7  118.96   20.69
   4 -10   7  113.11   17.93
  -4  10  -7  102.06   18.68
  -4  10  -8    4.13   17.80
   4 -10   8    1.68   14.16
   4 -10   8    3.31   18.01
  -4  10  -9  132.96   19.80
   4 -10   9  106.08   15.63
   4 -10   9  111.24   19.41
  -4  10 -10  493.91   17.38
   4 -10  10  453.65   21.11
   4 -10  10  459.06   18.06
  -4  10 -11   22.46   14.29
   4 -10  11   22.44   14.65
   4 -10  11   39.90   21.68
  -4  10 -12   27.78   22.05
   4 -10  12   16.55   15.88
   4 -10  12   34.95   23.07
  -4  10 -13   -3.42   16.85
   4 -10  13   -6.05   24.38
   4 -10  13   13.27   16.75
  -4  10 -14   96.73   17.96
   4 -10  14   90.16   25.33
   4 -10  14   61.05   18.80
   4  -9   1 1344.62   38.42
  -4   9  -1 1398.78   24.38
   4  -9   1 1102.04   37.04
   4  -9   2 1160.42   29.41
  -4   9  -2 1101.03   18.83
   4  -9   2  918.73   30.05
  -4   9  -3  365.29   21.59
   4  -9   3  285.74   24.25
  -4   9  -3  343.72   13.77
  -4   9  -4   73.43   17.72
   4  -9   4   61.99   18.83
   4  -9   5   18.70   16.21
   4  -9   5   10.78   18.14
  -4   9  -5    7.03   16.87
   4  -9   6  192.63   12.68
   4  -9   6  198.93   19.49
  -4   9  -6  218.99   17.67
  -4   9  -7  403.37   18.87
   4  -9   7  365.71   15.48
   4  -9   7  380.12   14.07
  -4   9  -8  343.83   18.54
   4  -9   8  306.90   20.12
   4  -9   8  311.64   18.12
  -4   9  -9  194.68   19.00
   4  -9   9  159.40   14.23
   4  -9   9  187.76   18.61
   4  -9  10  384.53   22.11
  -4   9 -10  414.52   16.03
   4  -9  10  361.76   20.92
  -4   9 -11  351.21   21.81
   4  -9  11  288.43   22.21
   4  -9  11  281.11   16.14
  -4   9 -12   37.03   15.40
   4  -9  12   53.67   15.90
   4  -9  12   72.36   15.16
  -4   9 -13   -7.45   15.49
   4  -9  13    9.44   15.99
   4  -9  13   19.26   21.42
   4  -9  14    6.72   16.59
  -4   9 -14   15.46   16.64
   4  -9  14   24.01   16.68
   4  -8   1  404.98   25.39
   4  -8   1  524.22   26.15
  -4   8  -1  471.26   18.84
  -4   8  -2  829.76   26.96
   4  -8   2  612.77   25.72
  -4   8  -2  730.94   20.16
   4  -8   3  383.18   20.75
   4  -8   3  413.85   17.16
  -4   8  -3  486.88   20.48
   4  -8   4   28.78   16.98
  -4   8  -4   19.45   16.24
   4  -8   4    9.26   10.74
   4  -8   5   15.19   16.96
   4  -8   5    2.15   10.51
  -4   8  -5    5.04   15.88
  -4   8  -6   36.12   15.67
   4  -8   6   22.46   16.95
   4  -8   6   14.97   15.47
  -4   8  -7 1365.94   23.70
   4  -8   7 1344.31   20.35
   4  -8   7 1374.54   24.60
  -4   8  -8  643.09   19.42
   4  -8   8  630.79   20.92
   4  -8   8  615.45   19.08
  -4   8  -9  144.46   17.87
   4  -8   9  125.05   18.36
   4  -8   9  139.58   17.53
  -4   8 -10    0.53   18.27
   4  -8  10   18.54   19.20
   4  -8  10    2.51   17.82
  -4   8 -11  178.66   14.77
   4  -8  11  168.68   20.53
   4  -8  11  126.55   13.78
   4  -8  12   83.40   20.22
  -4   8 -12   77.59   14.35
   4  -8  12   73.39   14.63
  -4   8 -13  362.91   17.76
   4  -8  13  264.48   17.64
   4  -8  13  232.74   16.89
  -4   8 -14   18.51   22.65
   4  -8  14   -6.29   22.11
   4  -8  14    1.10   23.04
  -4   8 -15  113.65   25.78
   4  -8  15   46.86   17.89
   4  -8  15   93.31   25.23
  -4   7  -1  154.27   15.36
   4  -7   1  124.59   21.35
  -4   7  -2   92.07   17.27
   4  -7   2   75.36   15.15
   4  -7   2   85.69   16.44
   4  -7   3  540.59   20.00
  -4   7  -3  625.08   19.58
   4  -7   3  558.09   17.42
   4  -7   4  311.32   13.53
   4  -7   4  349.48   12.86
  -4   7  -4  393.00   17.90
  -4   7  -5  673.94   15.85
   4  -7   5  599.59   19.36
   4  -7   5  620.41   14.44
  -4   7  -6  736.44   16.23
   4  -7   6  682.76   20.13
   4  -7   6  678.93   15.07
   4  -7   7  772.53   20.70
  -4   7  -7  818.56   16.82
   4  -7   7  766.77   19.70
   4  -7   8  412.52   14.96
  -4   7  -8  462.20   14.61
   4  -7   8  458.06   18.15
   4  -7   9  866.99   21.43
   4  -7   9  827.07   21.55
  -4   7  -9  885.10   20.76
   4  -7  10  252.21   15.07
   4  -7  10  244.50   18.55
  -4   7 -10  270.05   18.50
  -4   7 -11    3.04   19.10
   4  -7  11  -10.15   18.47
   4  -7  11   13.03   18.11
  -4   7 -12  456.77   21.37
   4  -7  12  402.34   16.35
   4  -7  12  394.07   21.30
  -4   7 -13  237.75   15.98
   4  -7  13  270.49   21.76
   4  -7  13  262.52   22.44
  -4   7 -14   67.57   23.42
   4  -7  14   35.46   22.06
   4  -7  14   53.70   15.98
  -4   7 -15  -16.37   24.99
   4  -7  15    4.11   16.88
   4  -7  15    5.04   24.27
   4  -6   1  174.21   15.12
  -4   6  -1  165.23   16.66
   4  -6   1  164.12   16.29
   4  -6   2   15.42   14.22
  -4   6  -2   12.20   14.95
   4  -6   2   10.51   15.11
  -4   6  -3  413.69   14.12
   4  -6   3  395.77   16.48
   4  -6   3  335.43   14.07
   4  -6   4  973.98   22.01
   4  -6   4 1009.16   17.05
  -4   6  -4 1036.11   21.87
  -4   6  -5   -5.37   15.23
   4  -6   5    9.35   11.17
   4  -6   5   12.95   13.88
   4  -6   6   20.15   15.22
  -4   6  -6   22.40   14.55
   4  -6   6   16.41   14.90
   4  -6   7   45.26   10.91
  -4   6  -7   51.41   10.93
   4  -6   7   51.09   15.91
   4  -6   8  540.85   15.42
  -4   6  -8  570.49   14.54
   4  -6   8  563.99   18.67
   4  -6   9  616.10   15.50
  -4   6  -9  642.54   15.77
   4  -6   9  573.80   19.36
   4  -6  10  404.63   15.62
  -4   6 -10  450.79   19.42
   4  -6  10  404.36   19.19
  -4   6 -11    3.62   19.67
   4  -6  11    8.81   13.88
   4  -6  11    1.60   17.95
  -4   6 -12   96.54   19.97
   4  -6  12   66.07   20.03
   4  -6  12   56.02   14.19
  -4   6 -13  254.07   15.87
   4  -6  13  232.85   21.24
   4  -6  13  239.64   21.65
  -4   6 -14  214.45   22.91
   4  -6  14  116.88   16.72
   4  -6  14  168.56   16.59
  -4   6 -15  126.29   25.00
   4  -6  15   68.78   17.52
   4  -6  15   77.40   18.00
   4  -5   1  275.15   17.42
   4  -5   1  272.50   11.96
  -4   5  -1  340.37   18.18
  -4   5  -2 1620.54   25.85
   4  -5   2 1474.16   20.70
   4  -5   2 1409.79   24.86
   4  -5   3  222.72   11.99
  -4   5  -3  257.96   12.12
   4  -5   3  231.65   15.57
   4  -5   4  272.42   15.88
   4  -5   4  267.45   16.11
  -4   5  -4  290.04   15.84
   4  -5   5  248.43   12.44
  -4   5  -5  274.40   12.43
   4  -5   5  239.34   15.83
   4  -5   6   79.98   15.46
  -4   5  -6   79.85   11.17
   4  -5   6   82.64   15.03
   4  -5   7   61.48   15.91
  -4   5  -7   57.94   15.74
   4  -5   7   65.96   11.58
   4  -5   8   21.01   11.47
  -4   5  -8   33.41   11.64
   4  -5   8   24.02   15.23
   4  -5   9 1215.63   22.64
  -4   5  -9 1225.18   18.73
   4  -5   9 1153.23   20.91
   4  -5  10  631.82   20.87
  -4   5 -10  688.76   20.85
   4  -5  10  634.55   21.11
   4  -5  11   31.79   19.11
  -4   5 -11   21.34   19.35
   4  -5  11   35.63   17.50
  -4   5 -12   48.59   14.64
   4  -5  12   50.22   20.33
   4  -5  12   37.67   18.77
  -4   5 -13   46.71   21.04
   4  -5  13   35.81   19.48
   4  -5  13   37.27   20.92
  -4   5 -14  257.22   23.73
   4  -5  14  186.46   21.73
   4  -5  14  203.47   23.72
  -4   5 -15  292.10   25.80
   4  -5  15  180.12   24.77
   4  -5  15  258.45   25.29
   4  -4   1 4443.60   42.34
  -4   4  -1 4396.86   41.27
   4  -4   1 4347.98   43.07
  -4   4  -2  354.00   13.35
   4  -4   2  325.60   12.68
   4  -4   2  312.20   16.68
   4  -4   3   27.29   14.32
   4  -4   3   21.02   14.65
  -4   4  -3   32.89   10.22
   4  -4   4   -5.16   15.25
  -4   4  -4   -0.91   15.07
  -4   4  -5  314.35   12.97
   4  -4   5  284.66   13.51
   4  -4   6  724.61   15.94
  -4   4  -6  871.49   16.74
   4  -4   7  608.33   19.03
  -4   4  -7  628.03   15.48
   4  -4   8   54.85   16.91
  -4   4  -8   73.89   16.78
   4  -4   9  262.84   13.32
  -4   4  -9  287.60   18.15
   4  -4  10   80.68   18.04
  -4   4 -10   88.24   18.37
   4  -4  11   11.40   12.80
  -4   4 -11   19.87   19.18
  -4   4 -12  121.88   14.83
   4  -4  12  113.25   23.67
   4  -4  12  126.42   20.09
  -4   4 -13   41.72   14.62
   4  -4  13   32.33   19.87
   4  -4  13   50.31   20.62
  -4   4 -14  135.04   23.27
   4  -4  14   78.67   15.91
   4  -4  14  117.38   22.60
  -4   4 -15  293.54   19.80
   4  -4  15  179.87   25.99
   4  -4  15  285.98   25.97
  -4   3  -1   80.82   11.46
   4  -3   1   83.33   11.25
  -4   3  -2  831.71   20.52
   4  -3   2  661.99   16.41
   4  -3   3 2774.31   31.19
  -4   3  -3 3024.87   32.67
   4  -3   4  166.45   15.88
  -4   3  -4  161.08   16.27
  -4   3  -5   40.16   15.67
   4  -3   5   48.46   15.48
   4  -3   6 1582.67   20.73
  -4   3  -6 1707.60   23.75
   4  -3   7  721.79   15.75
  -4   3  -7  812.06   16.17
   4  -3   8  376.09   18.25
  -4   3  -8  418.28   18.67
   4  -3   9   -0.06   16.90
  -4   3  -9   -1.46   12.37
   4  -3  10   23.15   17.61
  -4   3 -10   27.93   12.39
  -4   3 -11  258.43   14.72
   4  -3  11  195.73   13.94
  -4   3 -12   97.22   20.44
   4  -3  12   67.20   21.21
  -4   3 -13   47.70   21.53
   4  -3  13   13.10   15.07
  -4   3 -14   74.06   22.64
   4  -3  14   64.78   26.76
   4  -3  14   45.24   16.72
  -4   2  -1 1111.80   22.60
   4  -2   1  955.41   19.13
  -4   2  -2 1777.19   26.13
   4  -2   2 1696.45   25.85
   4  -2   3  906.09   17.65
  -4   2  -3  971.72   20.76
   4  -2   4 2086.43   26.89
  -4   2  -4 2277.39   25.65
  -4   2  -5   13.20   10.55
   4  -2   5   11.57   11.15
  -4   2  -6  387.56   17.48
   4  -2   6  339.73   13.14
   4  -2   7  480.38   14.64
  -4   2  -7  531.43   18.73
   4  -2   8   93.45   12.10
  -4   2  -8  109.80   16.54
   4  -2   9  656.74   19.67
  -4   2  -9  708.97   15.80
  -4   2 -10   20.79   12.08
   4  -2  10    8.11   17.44
  -4   2 -11   28.18   13.60
   4  -2  11   18.83   19.19
  -4   2 -12  374.32   20.88
   4  -2  12  330.47   16.58
  -4   2 -13   26.49   21.31
   4  -2  13   47.17   22.52
  -4   2 -14   12.89   22.57
   4  -2  14    4.21   16.58
  -4   1  -1  189.15   12.29
   4  -1   1  185.89   16.03
   4  -1   2   26.80   14.21
  -4   1  -2   26.58   14.65
   4  -1   3 3357.09   34.88
  -4   1  -3 3643.02   35.86
   4  -1   4 1347.85   23.00
  -4   1  -4 1478.97   23.40
   4  -1   5   16.11   15.13
  -4   1  -5   14.16   15.18
  -4   1  -6  260.18   16.64
   4  -1   6  264.16   16.20
   4  -1   7  110.41   11.19
  -4   1  -7  131.41   12.39
   4  -1   8 1327.70   23.24
  -4   1  -8 1421.96   20.22
  -4   1  -9  795.16   20.43
   4  -1   9  596.74   15.67
  -4   1 -10  304.92   19.74
   4  -1  10  243.69   14.34
  -4   1 -11   16.38   19.90
   4  -1  11   26.18   20.12
  -4   1 -12    7.38   20.52
   4  -1  12   12.48   15.27
  -4   1 -13   33.22   21.58
   4  -1  13   14.41   23.47
  -4   1 -14   60.71   23.67
   4  -1  14   38.66   26.08
   4   0   0  350.42   18.04
   4   0   0  346.45   17.79
  -4   0  -1 1168.91   22.77
   4   0   1 1041.05   21.90
   4   0   2    5.55   14.19
  -4   0  -2    5.87   14.69
  -4   0  -3   75.17   14.39
   4   0   3   55.68   10.43
  -4   0  -4  309.59   16.75
   4   0   4  272.22   15.64
   4   0   5  163.32   16.23
  -4   0  -5  187.21   16.27
  -4   0  -6  259.61   12.32
   4   0   6  229.57   12.10
   4   0   7 1013.03   18.18
  -4   0  -7 1154.76   21.86
  -4   0  -8  616.76   15.51
   4   0   8  561.88   15.26
  -4   0  -9 1295.63   23.19
   4   0   9 1148.02   19.50
  -4   0 -10  329.06   19.33
   4   0  10  300.18   20.10
  -4   0 -11   51.25   13.77
   4   0  11   47.70   20.50
  -4   0 -12   26.34   21.51
   4   0  12   21.01   22.04
   4   0  13   50.08   24.83
  -4   0 -13   35.45   23.07
   4   1   0  311.03   17.64
   4   1   0  316.25   14.13
  -4  -1  -1  567.80   15.34
   4   1   1  629.60   19.36
   4   1   2  227.80   15.89
  -4  -1  -2  248.13   16.33
  -4  -1  -3   -4.22   13.69
   4   1   3    8.09   13.53
  -4  -1  -4   33.86   13.94
   4   1   4   32.80   10.08
  -4  -1  -5 1324.36   23.46
   4   1   5 1172.35   22.93
   4   1   6  290.28   17.59
  -4  -1  -6  306.06   13.76
   4   1   7  159.75   18.03
  -4  -1  -7  179.69   16.87
   4   1   8  448.06   20.12
  -4  -1  -8  522.83   15.67
   4   1   9  582.29   21.26
  -4  -1  -9  622.07   20.98
   4   1  10  115.95   20.66
  -4  -1 -10  123.46   20.31
   4   1  11  137.18   16.18
  -4  -1 -11  202.39   20.68
   4   1  12   -6.76   16.67
  -4  -1 -12   23.15   22.25
   4   1  13   49.82   19.54
  -4  -1 -13   67.25   24.24
   4   2   0 2267.52   28.91
   4   2   0 2319.03   29.18
   4   2   1  314.43   13.21
   4   2   1  308.18   16.63
   4   2   2  142.60   15.27
  -4  -2  -2  171.17   15.46
   4   2   3 1829.14   26.63
  -4  -2  -3 2087.71   27.79
  -4  -2  -4   13.32   15.29
   4   2   4   15.99   15.36
  -4  -2  -5  129.32   16.37
   4   2   5  123.41   16.78
   4   2   6  740.30   20.66
  -4  -2  -6  827.37   17.24
   4   2   7   11.53   16.97
  -4  -2  -7    7.72   11.72
   4   2   8   11.03   18.05
  -4  -2  -8    4.70   17.81
   4   2   9   -1.23   19.30
  -4  -2  -9   18.67   18.79
   4   2  10  156.20   22.30
  -4  -2 -10  176.70   21.01
   4   2  11  142.15   24.20
  -4  -2 -11  178.76   23.08
   4   2  12   62.86   18.51
  -4  -2 -12   60.71   16.92
   4   3   0   13.26   10.40
   4   3   0   18.31   16.59
   4   3   1  153.94   16.38
   4   3   1  168.09   16.37
   4   3   2 3488.18   37.48
  -4  -3  -3  409.25   14.49
   4   3   3  350.85   17.75
  -4  -3  -4 1486.02   25.08
   4   3   4 1282.32   24.10
  -4  -3  -5   15.60   16.12
   4   3   5   12.15   17.13
  -4  -3  -6  117.41   17.40
   4   3   6   93.57   18.35
   4   3   7   65.56   18.68
  -4  -3  -7   80.54   18.11
  -4  -3  -8  298.40   20.19
   4   3   8  246.25   20.21
  -4  -3  -9   17.41   21.08
   4   3   9   17.49   21.68
  -4  -3 -10   53.74   22.27
   4   3  10   16.97   23.24
  -4  -3 -11  130.12   24.49
   4   3  11  128.46   26.39
   4   4   0  323.61   18.32
   4   4   0  281.61   13.32
   4   4   1  537.85   18.98
   4   4   1  533.19   19.65
   4   4   2  212.37   16.92
   4   4   2  243.80   16.58
   4   4   3  946.36   23.23
  -4  -4  -4  236.00   18.03
   4   4   4  202.11   18.02
   4   4   5   12.40   17.61
  -4  -4  -5    8.08   16.91
   4   4   6   38.02   18.64
  -4  -4  -6   34.86   17.86
   4   4   7  187.10   20.93
  -4  -4  -7  230.79   20.98
   4   4   8  302.45   22.38
  -4  -4  -8  389.77   22.62
   4   4   9  113.89   23.72
  -4  -4  -9  132.31   23.57
   4   4  10    3.73   25.34
  -4  -4 -10    3.45   24.61
   4   5   0  153.14   16.70
   4   5   0  167.85   17.85
   4   5   1    5.09   16.04
   4   5   1   -0.68   15.49
   4   5   2 1452.90   27.32
   4   5   2 1359.61   27.24
   4   5   3  356.11   19.02
   4   5   3  317.12   23.17
   4   5   4  223.62   22.60
   4   5   4  179.75   19.61
   4   5   5  462.57   21.90
   4   5   6    8.01   19.73
  -4  -5  -6   12.98   19.40
   4   5   7  108.68   22.15
  -4  -5  -7  115.61   26.24
  -4  -5  -8  540.46   25.16
   4   5   8  453.47   25.57
   4   5   9   92.84   25.37
  -4  -5  -9  113.62   24.59
   4   6   0  397.97   19.65
   4   6   0  426.38   23.95
   4   6   1    0.62   16.65
   4   6   1    5.18   20.93
   4   6   2   66.42   17.72
   4   6   2   74.53   18.29
   4   6   3   54.24   22.22
   4   6   3   40.08   18.93
   4   6   4  609.66   24.68
   4   6   4  702.70   24.21
   4   6   5  281.57   26.46
   4   6   5  295.06   21.20
   4   6   6   67.63   21.01
   4   6   6   79.47   21.54
   4   6   7   15.03   26.59
   4   6   7   16.28   23.15
   4   6   8   30.17   24.37
   4   6   8   20.04   25.04
   4   7   0  173.77   20.00
   4   7   0  170.68   23.35
   4   7   1  250.09   24.22
   4   7   1  257.24   25.14
   4   7   2  490.78   23.75
   4   7   2  530.75   28.77
   4   7   3   27.54   23.97
   4   7   3   19.82   23.43
   4   7   4   33.63   20.53
   4   7   4   36.65   25.89
   4   7   5  119.86   26.25
   4   7   5  115.63   28.71
   4   7   6   21.47   26.26
   4   7   6   11.22   30.42
   4   7   7   -1.83   28.09
   4   7   7    9.79   31.89
   4   8   0   29.98   24.68
   4   8   0   27.02   24.14
   4   8   1  342.83   31.59
   4   8   1  340.23   31.43
   4   8   2  439.51   33.95
   4   8   2  420.28   33.61
   4   8   3   82.58   36.73
   4   8   3   73.57   31.68
   4   8   4   14.61   41.66
   4   8   4    8.50   38.23
   4   9   0   76.78   33.00
   4   9   0   91.52   34.61
   5 -13   4   14.07   45.32
   5 -13   4    9.20   50.72
   5 -13   5    2.68   29.97
   5 -13   5    2.35   29.56
  -5  13  -6   30.30   25.66
   5 -13   6   38.09   29.49
  -5  13  -7   94.70   26.74
   5 -13   7  102.05   30.94
  -5  13  -8  259.88   26.50
   5 -13   8  215.13   27.81
   5 -13   9   69.63   26.97
   5 -12   3   20.21   33.38
   5 -12   3   17.62   36.28
   5 -12   4  153.82   28.51
   5 -12   4  113.35   27.94
   5 -12   5   77.49   22.85
  -5  12  -5   99.75   24.73
  -5  12  -6   16.04   22.71
   5 -12   6    2.83   22.62
  -5  12  -7  180.41   22.77
   5 -12   7  171.85   24.49
  -5  12  -8  233.90   23.74
   5 -12   8  206.96   24.90
   5 -12   9   30.89   24.59
  -5  12  -9   12.70   15.93
   5 -12  10   29.19   26.07
  -5  12 -10   41.87   23.66
   5 -12  11   18.70   25.52
  -5  12 -11    9.59   23.76
   5 -11   2  125.21   29.07
   5 -11   2  123.90   30.43
   5 -11   3   30.11   25.99
   5 -11   3   26.83   25.91
  -5  11  -4  180.25   27.16
   5 -11   4  122.39   26.03
  -5  11  -5  519.03   24.61
   5 -11   5  384.76   23.93
  -5  11  -6  160.98   21.84
   5 -11   6  120.42   22.30
  -5  11  -7    6.45   20.04
   5 -11   7   -0.10   15.62
   5 -11   8   23.09   22.31
   5 -11   8   16.84   13.29
  -5  11  -8   31.01   20.36
   5 -11   9  119.07   23.57
   5 -11   9   86.90   14.32
  -5  11  -9   98.85   21.28
   5 -11  10   85.91   23.78
   5 -11  10   69.77   16.07
  -5  11 -10   90.01   15.86
  -5  11 -11   21.04   22.45
   5 -11  11   30.49   22.15
   5 -11  11   -4.35   24.13
  -5  11 -12   21.29   23.15
   5 -11  12   18.73   18.13
   5 -11  12   14.33   16.94
   5 -10   1  431.14   32.38
   5 -10   1  397.63   29.20
   5 -10   2  234.15   26.21
   5 -10   2  194.42   25.72
   5 -10   3   53.36   20.17
  -5  10  -4  312.54   21.59
   5 -10   4  221.67   21.46
  -5  10  -5  691.05   23.12
   5 -10   5  605.27   23.95
   5 -10   5  613.82   20.55
   5 -10   6   91.78   19.95
   5 -10   6  101.15   17.48
  -5  10  -6   98.88   13.11
   5 -10   7  137.80   21.47
   5 -10   7  150.80   18.49
  -5  10  -7  163.71   19.18
   5 -10   8   49.12   20.51
   5 -10   8   44.24   13.61
  -5  10  -8   55.40   18.49
   5 -10   9   13.92   20.87
   5 -10   9   -5.68   18.85
  -5  10  -9   15.95   18.97
  -5  10 -10  216.52   20.90
   5 -10  10  191.40   22.78
   5 -10  10  166.19   15.55
  -5  10 -11  109.69   21.12
   5 -10  11  100.48   16.16
   5 -10  11   89.86   21.44
  -5  10 -12   22.89   22.68
   5 -10  12   13.49   22.41
   5 -10  12   -2.87   17.13
  -5  10 -13   19.07   17.24
   5 -10  13   38.86   24.14
   5 -10  13   29.94   23.35
   5  -9   1  539.42   28.10
   5  -9   1  682.80   27.97
   5  -9   2 1490.14   30.34
   5  -9   2 1972.51   33.60
   5  -9   3   60.92   18.77
  -5   9  -3   94.75   19.22
   5  -9   3   64.05   17.10
   5  -9   4  258.43   19.90
   5  -9   4  275.90   17.58
  -5   9  -4  297.72   19.81
   5  -9   5  115.15   18.68
  -5   9  -5  130.02   18.08
   5  -9   5  108.74   16.92
   5  -9   6  954.23   23.53
   5  -9   6  902.29   21.28
  -5   9  -6 1016.00   23.56
   5  -9   7  726.30   17.98
   5  -9   7  741.09   21.22
  -5   9  -7  780.43   21.23
   5  -9   8  292.70   15.18
   5  -9   8  302.57   19.40
  -5   9  -8  336.88   19.17
  -5   9  -9   13.90   17.85
   5  -9   9    9.80   13.88
   5  -9   9    9.26   18.51
  -5   9 -10   53.88   19.69
   5  -9  10   35.63   14.91
   5  -9  10   60.26   19.84
  -5   9 -11   42.45   20.35
   5  -9  11   10.84   15.42
   5  -9  11   34.40   20.39
  -5   9 -12   30.19   14.89
   5  -9  12   40.60   21.83
   5  -9  12   28.95   21.99
  -5   9 -13   27.84   16.74
   5  -9  13   31.31   23.56
   5  -9  13   19.84   15.93
  -5   9 -14   64.43   18.30
   5  -9  14   46.37   24.80
   5  -9  14   72.44   26.19
   5  -8   1  255.76   20.64
   5  -8   1  222.95   19.86
  -5   8  -2  787.03   22.87
   5  -8   2  601.04   18.81
   5  -8   2  572.65   21.14
   5  -8   3  165.88   17.37
  -5   8  -3  172.64   17.59
   5  -8   3  138.77   12.51
   5  -8   4  142.70   13.58
  -5   8  -4  186.57   17.63
   5  -8   4  157.33   15.57
   5  -8   5   93.46   16.86
  -5   8  -5  120.47   17.01
   5  -8   5   87.53   16.12
   5  -8   6  516.96   20.09
   5  -8   6  512.33   14.53
  -5   8  -6  559.56   19.21
   5  -8   7  996.03   23.02
   5  -8   7 1024.59   22.27
  -5   8  -7 1078.22   22.33
  -5   8  -8  808.91   21.28
   5  -8   8  716.92   21.43
   5  -8   8  725.75   20.86
  -5   8  -9   54.41   12.33
   5  -8   9   66.10   18.15
   5  -8   9   69.89   18.00
  -5   8 -10   24.79   18.26
   5  -8  10   20.07   13.94
   5  -8  10   18.44   18.54
  -5   8 -11    3.81   19.24
   5  -8  11   28.06   20.19
   5  -8  11   10.59   19.84
  -5   8 -12  178.25   21.71
   5  -8  12  146.84   16.45
   5  -8  12  143.11   22.02
  -5   8 -13  213.26   23.22
   5  -8  13  195.66   23.78
   5  -8  13  168.30   22.66
  -5   8 -14    7.08   24.83
   5  -8  14   -5.74   17.10
   5  -8  14  -19.43   23.51
   5  -7   1   41.37   16.74
   5  -7   1   41.24   16.19
   5  -7   1   30.98   16.36
   5  -7   2    0.81   14.66
  -5   7  -2    7.62   15.66
   5  -7   2   14.14   16.11
   5  -7   3  345.69   16.25
  -5   7  -3  391.39   14.14
   5  -7   3  358.22   17.79
  -5   7  -4  151.62   16.73
   5  -7   4  132.69   15.87
   5  -7   4  111.51   12.77
   5  -7   5  461.48   19.04
   5  -7   5  515.00   18.10
  -5   7  -5  540.54   15.05
   5  -7   6  246.53   12.91
   5  -7   6  304.24   16.79
  -5   7  -6  292.38   13.30
  -5   7  -7  984.96   20.51
   5  -7   7  909.89   18.08
   5  -7   7  965.44   18.32
  -5   7  -8  559.16   19.71
   5  -7   8  573.04   15.95
   5  -7   8  556.17   19.30
  -5   7  -9  108.85   13.24
   5  -7   9  107.96   13.30
   5  -7   9  100.05   12.86
  -5   7 -10  107.74   13.11
   5  -7  10   99.27   13.80
   5  -7  10  118.49   13.27
  -5   7 -11   43.57   19.22
   5  -7  11   32.85   13.70
   5  -7  11   27.75   19.73
  -5   7 -12  395.63   17.06
   5  -7  12  356.21   22.12
   5  -7  12  310.25   16.82
  -5   7 -13  622.98   18.60
   5  -7  13  502.85   18.57
   5  -7  13  462.61   23.91
  -5   7 -14  123.20   24.02
   5  -7  14   84.46   17.17
   5  -7  14   60.56   16.87
   5  -6   1  709.50   20.23
   5  -6   1  727.93   19.46
  -5   6  -2  141.10   15.98
   5  -6   2   86.10   10.22
   5  -6   2  109.41   15.73
  -5   6  -3   70.34   15.38
   5  -6   3   66.22   14.64
   5  -6   3   62.06   16.33
  -5   6  -4  537.37   18.40
   5  -6   4  480.28   13.78
   5  -6   4  453.64   13.87
   5  -6   5  177.79   16.01
  -5   6  -5  187.41   15.92
   5  -6   5  167.05   16.53
   5  -6   6   46.35   15.64
   5  -6   6   51.82   15.51
  -5   6  -6   51.29   15.39
  -5   6  -7   77.38   11.15
   5  -6   7   80.85   11.81
   5  -6   7   85.13   16.54
  -5   6  -8  101.45   12.01
   5  -6   8   98.55   16.95
   5  -6   8   98.05   16.11
  -5   6  -9  808.34   20.44
   5  -6   9  776.40   20.59
   5  -6   9  766.72   21.13
  -5   6 -10  162.00   18.67
   5  -6  10  147.96   13.95
   5  -6  10  131.31   13.73
  -5   6 -11    0.75   19.33
   5  -6  11   -1.04   13.48
   5  -6  11   -3.64   18.45
  -5   6 -12  113.14   15.02
   5  -6  12  102.97   15.42
   5  -6  12   91.07   19.95
  -5   6 -13  287.94   23.06
   5  -6  13  231.42   16.73
   5  -6  13  182.33   16.46
  -5   6 -14  154.67   17.40
   5  -6  14  123.24   22.88
   5  -6  14  139.25   17.23
   5  -5   1  834.72   20.52
   5  -5   1  864.28   19.63
  -5   5  -1  818.22   17.27
   5  -5   2  403.19   17.44
   5  -5   2  432.83   17.39
  -5   5  -2  411.97   13.55
  -5   5  -3   53.20   10.51
   5  -5   3   39.22   15.04
   5  -5   3   51.67   15.04
   5  -5   4   42.11   14.57
  -5   5  -4   35.71   10.32
   5  -5   4   26.22   10.63
   5  -5   5  450.78   17.33
  -5   5  -5  472.64   16.95
   5  -5   5  381.48   13.12
   5  -5   6  138.97   16.20
  -5   5  -6  157.28   11.41
   5  -5   6  140.31   15.51
   5  -5   7  207.20   17.00
  -5   5  -7  241.56   16.92
   5  -5   8  135.34   16.71
  -5   5  -8  110.38   12.68
  -5   5  -9  499.99   19.27
   5  -5   9  448.05   14.79
   5  -5   9  447.32   18.89
  -5   5 -10  289.07   14.72
   5  -5  10  255.18   19.71
   5  -5  10  209.90   19.06
  -5   5 -11  103.27   20.20
   5  -5  11   70.91   13.79
   5  -5  11   82.00   18.57
  -5   5 -12   70.32   20.60
   5  -5  12   63.85   20.72
   5  -5  12   74.22   19.32
  -5   5 -13   67.48   15.98
   5  -5  13   37.69   20.73
   5  -5  13   24.74   21.91
  -5   5 -14  163.18   24.30
   5  -5  14  118.04   22.59
   5  -5  14  145.23   24.41
   5  -4   1 4024.61   35.61
  -5   4  -1 4685.69   40.99
   5  -4   1 4396.93   48.52
   5  -4   2 1036.40   20.79
  -5   4  -2 1085.63   18.18
  -5   4  -3    1.19   10.50
   5  -4   3   -4.62   14.84
  -5   4  -4  205.84   16.42
   5  -4   4  188.26   16.70
  -5   4  -5   79.44   15.53
   5  -4   5   67.54   11.19
  -5   4  -6  625.55   19.09
   5  -4   6  566.21   14.92
   5  -4   7  791.52   19.89
  -5   4  -7  874.15   16.32
  -5   4  -8  262.07   17.74
   5  -4   8  243.84   12.92
  -5   4  -9  183.71   18.02
   5  -4   9  165.66   13.41
  -5   4 -10  145.52   13.05
   5  -4  10  127.19   13.11
  -5   4 -11   -6.50   19.37
   5  -4  11   17.65   19.11
  -5   4 -12   33.90   14.31
   5  -4  12   44.38   14.64
  -5   4 -13   12.77   21.59
   5  -4  13   -0.77   20.93
   5  -4  13   16.70   22.63
  -5   4 -14  156.59   17.44
   5  -4  14   89.09   16.46
   5  -4  14  114.31   23.67
  -5   3  -1 6532.51   48.88
   5  -3   1 4922.55   40.11
   5  -3   2 2236.94   27.38
  -5   3  -2 2619.60   27.69
  -5   3  -3  425.70   17.60
   5  -3   3  383.54   16.99
  -5   3  -4  948.66   20.27
   5  -3   4  848.89   20.07
  -5   3  -5  385.79   17.12
   5  -3   5  357.19   13.03
   5  -3   6  970.93   20.15
  -5   3  -6 1180.48   21.12
   5  -3   7  418.88   17.75
  -5   3  -7  483.56   14.47
  -5   3  -8  424.65   18.50
   5  -3   8  395.23   13.88
  -5   3  -9    3.92   17.57
   5  -3   9    5.92   17.16
  -5   3 -10   12.93   17.20
   5  -3  10   10.46   17.78
  -5   3 -11  168.86   14.99
   5  -3  11  160.97   19.55
  -5   3 -12  128.00   21.46
   5  -3  12   89.72   15.59
  -5   3 -13   12.97   15.71
   5  -3  13   18.66   22.65
  -5   3 -14   44.01   24.50
   5  -3  14   26.86   17.42
  -5   2  -1  713.82   15.50
   5  -2   1  560.76   14.60
   5  -2   2  563.74   14.82
  -5   2  -2  625.91   18.62
  -5   2  -3 3023.20   30.76
   5  -2   3 2704.43   29.53
  -5   2  -4   66.99   15.42
   5  -2   4   68.49   15.14
  -5   2  -5   -9.54   14.64
   5  -2   5   -5.50   10.20
  -5   2  -6  199.02   12.27
   5  -2   6  199.06   16.37
   5  -2   7  986.69   17.22
  -5   2  -7 1091.13   20.98
   5  -2   8  256.55   13.53
  -5   2  -8  312.00   17.49
  -5   2  -9  541.31   19.39
   5  -2   9  461.71   18.86
  -5   2 -10   26.97   12.73
   5  -2  10   22.20   18.50
  -5   2 -11   38.69   13.86
   5  -2  11   41.27   19.16
  -5   2 -12  295.48   22.49
   5  -2  12  232.58   22.68
  -5   2 -13   42.51   16.41
   5  -2  13   37.87   22.78
   5  -2  14   22.64   18.24
  -5   2 -14   14.77   17.60
   5  -1   1  955.03   17.11
  -5   1  -1 1245.36   21.18
  -5   1  -2  164.70   15.65
   5  -1   2  127.58   15.51
   5  -1   3 1008.02   20.75
  -5   1  -3 1092.14   21.10
  -5   1  -4  568.31   18.30
   5  -1   4  511.26   17.96
  -5   1  -5    6.94   10.76
   5  -1   5    0.63   14.74
  -5   1  -6  605.55   14.45
   5  -1   6  503.83   17.67
   5  -1   7    4.04   11.03
  -5   1  -7    6.33   10.79
   5  -1   8  591.11   15.75
  -5   1  -8  521.57   15.42
   5  -1   9 1075.24   19.07
  -5   1  -9 1347.38   20.01
   5  -1  10  125.27   19.22
  -5   1 -10  129.01   19.75
   5  -1  11   70.58   20.90
  -5   1 -11   89.00   20.82
   5  -1  12  139.90   22.57
  -5   1 -12  120.45   16.04
   5  -1  13  110.11   24.50
  -5   1 -13   40.68   16.55
   5   0   0 3176.05   30.40
   5   0   0 3180.60   30.23
   5   0   1  356.75   13.15
  -5   0  -1  467.37   17.12
  -5   0  -2  312.18   16.16
   5   0   2  270.26   15.97
   5   0   3  378.15   13.42
  -5   0  -3  435.58   14.12
  -5   0  -4  594.63   17.89
   5   0   4  510.54   17.61
  -5   0  -5    1.08   10.00
   5   0   5    2.36   14.37
  -5   0  -6  174.04   11.63
   5   0   6  157.55   11.92
   5   0   7   22.82   16.56
  -5   0  -7    5.72   16.84
   5   0   8  171.67   12.98
  -5   0  -8  172.86   13.52
   5   0   9  378.58   15.51
  -5   0  -9  451.83   16.03
   5   0  10   59.90   20.11
  -5   0 -10   58.15   19.22
   5   0  11   41.09   21.76
  -5   0 -11   58.50   14.93
   5   0  12   59.81   23.43
  -5   0 -12   58.29   22.68
   5   0  13   65.17   26.26
  -5   0 -13   29.79   17.69
   5   1   0  608.13   17.61
   5   1   0  630.17   18.21
   5   1   1 1497.54   23.10
  -5  -1  -2  824.99   16.32
   5   1   2  775.98   16.25
   5   1   3   98.04   15.59
  -5  -1  -3  122.98   14.72
   5   1   4   50.68   14.68
  -5  -1  -4   70.88   10.47
  -5  -1  -5 1307.04   22.17
   5   1   5 1127.50   21.13
  -5  -1  -6  379.84   13.60
   5   1   6  347.57   18.69
   5   1   7   33.50   16.90
  -5  -1  -7   38.15   12.25
   5   1   8   54.52   17.45
  -5  -1  -8   52.82   18.09
   5   1   9   70.12   14.52
  -5  -1  -9   92.05   13.91
   5   1  10  119.77   21.31
  -5  -1 -10  126.41   20.66
   5   1  11   -4.55   22.80
  -5  -1 -11   22.77   21.61
   5   1  12   30.55   25.13
  -5  -1 -12   16.08   16.20
   5   2   0  776.88   19.03
   5   2   0  806.32   17.16
   5   2   1 2963.28   30.56
   5   2   1 2824.23   29.36
   5   2   2  154.67   11.58
  -5  -2  -2  180.02   15.27
   5   2   3 1468.28   21.58
  -5  -2  -3 1761.33   23.12
  -5  -2  -4  240.02   17.05
   5   2   4  206.86   12.77
  -5  -2  -5  416.62   18.10
   5   2   5  341.95   17.98
  -5  -2  -6  597.89   20.09
   5   2   6  485.90   20.08
   5   2   7   96.16   18.75
  -5  -2  -7  109.85   18.71
   5   2   8   31.06   13.60
  -5  -2  -8   25.16   18.65
   5   2   9   17.61   20.30
  -5  -2  -9   19.44   19.90
   5   2  10   22.76   22.74
  -5  -2 -10    6.88   14.90
  -5  -2 -11  269.37   24.94
   5   2  11  225.18   26.55
   5   3   0  497.16   17.29
   5   3   0  519.16   18.27
   5   3   1  101.23   15.47
   5   3   1   86.80   16.56
   5   3   2 1719.49   25.64
   5   3   2 1834.48   25.80
   5   3   3 1524.55   25.75
  -5  -3  -3 1755.67   26.10
  -5  -3  -4  296.67   13.94
   5   3   4  253.19   17.75
  -5  -3  -5  168.47   17.28
   5   3   5  132.30   18.41
   5   3   6   52.39   12.48
  -5  -3  -6   48.85   17.34
   5   3   7  382.85   21.30
  -5  -3  -7  461.58   21.02
   5   3   8  121.26   21.36
  -5  -3  -8  144.13   20.54
   5   3   9  190.95   23.56
  -5  -3  -9  203.96   22.73
   5   3  10   25.13   24.71
  -5  -3 -10   32.84   23.54
   5   3  11  105.86   27.59
  -5  -3 -11   69.56   26.09
   5   4   0  414.71   18.70
   5   4   0  375.96   17.71
   5   4   1  212.22   15.71
   5   4   1  204.79   17.30
   5   4   2  249.69   18.60
   5   4   2  283.80   17.51
   5   4   3  295.32   18.06
   5   4   3  259.95   18.63
   5   4   4  138.76   13.90
  -5  -4  -5   28.94   18.34
   5   4   5   26.80   19.34
   5   4   6   83.42   20.32
  -5  -4  -6  110.74   19.46
   5   4   7  108.80   21.14
  -5  -4  -7  154.11   20.46
  -5  -4  -8  597.20   25.44
   5   4   8  484.96   26.12
  -5  -4  -9  158.98   18.05
   5   4   9  110.19   25.07
  -5  -4 -10   22.64   27.00
   5   4  10   16.22   27.46
   5   5   0  374.79   18.82
   5   5   0  406.27   19.68
   5   5   1    0.99   16.71
   5   5   1    5.78   17.09
   5   5   2  215.98   17.22
   5   5   2  221.98   19.68
   5   5   3   35.44   17.67
   5   5   3   40.88   18.43
   5   5   4  106.44   18.44
   5   5   4  111.27   20.37
   5   5   5   20.20   19.81
   5   5   5   23.84   19.15
   5   5   6   90.11   21.57
   5   5   6   93.43   20.44
   5   5   7  244.94   24.01
   5   5   8  341.95   28.00
  -5  -5  -8  456.56   27.35
   5   5   9  104.86   26.81
  -5  -5  -9  103.94   26.11
   5   6   0  666.58   21.14
   5   6   0  719.44   22.77
   5   6   1   15.89   17.58
   5   6   1    1.54   18.75
   5   6   2   18.91   18.06
   5   6   2   14.85   19.53
   5   6   3    3.62   18.30
   5   6   3   18.98   19.89
   5   6   4    4.39   19.03
   5   6   4    2.62   20.52
   5   6   5  240.03   23.81
   5   6   5  250.94   22.56
   5   6   6   22.97   23.80
   5   6   6   21.99   21.83
   5   6   7   10.92   23.25
   5   6   7   -1.20   25.02
   5   6   8   12.60   26.92
   5   7   0  411.00   21.29
   5   7   0  453.45   21.99
   5   7   1  732.04   24.19
   5   7   1  736.89   25.71
   5   7   2  207.66   20.97
   5   7   2  217.43   22.67
   5   7   3  137.92   25.64
   5   7   3  149.63   27.59
   5   7   4   43.50   22.35
   5   7   4   30.52   20.88
   5   7   5   83.85   26.00
   5   7   5   75.17   23.64
   5   7   6   22.58   28.08
   5   7   6   10.44   25.06
   5   8   0   89.09   25.45
   5   8   0   61.85   19.95
   5   8   1  167.23   23.55
   5   8   1  122.05   21.26
   5   8   2  535.97   31.89
   5   8   2  422.86   29.33
   5   8   3   96.14   29.17
   5   8   3  105.95   27.82
   5   8   4    0.69   31.21
   5   8   4    5.54   29.85
   5   8   5   -1.40   33.48
   5   8   5    1.64   36.95
   5   9   0    6.83   27.69
   5   9   0   -0.68   26.98
   5   9   1  181.72   33.50
   5   9   1  182.34   34.77
   5   9   2    2.38   41.43
   5   9   2   -0.21   38.56
   5  10   0    1.11   45.29
   5  10   0    3.79   51.09
   6 -13   4    8.37   34.21
   6 -13   4    6.21   31.61
   6 -13   5   -5.89   30.71
   6 -13   5    1.13   24.93
  -6  13  -6    9.57   26.58
   6 -13   6    9.23   25.64
   6 -13   7   84.70   27.59
   6 -12   2   24.60   50.07
   6 -12   2   34.07   49.81
   6 -12   3    6.20   26.81
   6 -12   3   -2.05   27.59
   6 -12   4   23.09   28.92
   6 -12   4   21.60   23.08
   6 -12   5   99.64   24.72
  -6  12  -5  122.19   24.11
   6 -12   6   40.67   25.20
  -6  12  -6   50.24   23.89
   6 -12   7   37.03   24.86
  -6  12  -7   35.53   23.16
  -6  12  -8   67.39   23.06
   6 -12   8   56.82   25.21
  -6  12  -9   33.45   23.51
   6 -12   9   20.67   26.16
   6 -12   9   25.77   22.50
   6 -12  10   15.96   26.34
  -6  12 -10    4.11   17.18
   6 -12  10  -13.37   23.22
   6 -11   1   23.79   31.76
   6 -11   1   21.39   31.40
   6 -11   2   22.94   24.83
   6 -11   2   18.65   26.06
   6 -11   3   32.97   26.82
   6 -11   3   30.90   26.65
   6 -11   4  286.81   29.32
   6 -11   5  392.80   24.82
  -6  11  -5  549.81   25.33
   6 -11   6  161.33   23.75
   6 -11   6  141.02   15.46
  -6  11  -6  180.43   22.27
  -6  11  -7   -1.38   20.91
   6 -11   7   -6.51   23.01
   6 -11   7    2.69   19.41
  -6  11  -8   17.19   21.06
   6 -11   8   16.00   22.79
   6 -11   8   24.04   20.15
   6 -11   9    6.46   23.21
  -6  11  -9    5.52   21.54
   6 -11   9   10.34   20.50
   6 -11  10   19.66   21.83
   6 -11  10   21.63   17.45
  -6  11 -10   23.34   15.65
   6 -11  11   -1.68   24.21
   6 -11  11   14.40   15.94
  -6  11 -11    4.60   22.57
   6 -11  12   -9.71   26.05
   6 -11  12   17.47   17.65
   6 -10   1  321.46   26.55
   6 -10   1  315.27   28.43
   6 -10   2  160.48   25.74
   6 -10   2  168.26   21.40
   6 -10   3    8.48   20.29
   6 -10   4  174.47   21.76
  -6  10  -4  236.49   21.55
   6 -10   4  175.27   19.99
   6 -10   5  590.17   23.46
  -6  10  -5  744.27   24.25
   6 -10   5  608.80   21.64
  -6  10  -6  512.94   22.02
   6 -10   6  414.68   22.97
   6 -10   6  423.57   20.40
   6 -10   7   36.25   20.34
  -6  10  -7   36.60   18.70
   6 -10   7   36.89   18.64
   6 -10   8   12.40   21.04
  -6  10  -8   19.14   19.42
   6 -10   8   -0.47   19.43
   6 -10   9   13.06   21.44
   6 -10   9   14.92   19.65
  -6  10  -9   18.52   13.83
   6 -10  10  148.41   23.41
   6 -10  10  155.75   21.28
  -6  10 -10  126.78   15.39
   6 -10  11   70.44   23.69
   6 -10  11   43.37   21.84
  -6  10 -11   96.19   22.01
   6 -10  12   19.98   23.70
   6 -10  12   23.56   23.63
  -6  10 -12   36.62   22.51
   6  -9   1  351.15   21.29
   6  -9   1  284.36   21.06
   6  -9   2  769.14   23.82
   6  -9   2  954.80   25.71
   6  -9   2  892.67   23.11
   6  -9   3   47.03   18.88
  -6   9  -3   74.86   18.66
   6  -9   3   53.35   12.91
   6  -9   4  103.98   19.20
  -6   9  -4  130.02   18.74
   6  -9   4  113.28   12.87
   6  -9   5  431.24   21.12
   6  -9   5  482.35   19.36
  -6   9  -5  549.13   21.03
   6  -9   6  283.09   19.97
  -6   9  -6  330.47   14.69
   6  -9   6  300.12   18.86
   6  -9   7  578.49   21.46
  -6   9  -7  687.57   21.96
   6  -9   7  611.12   16.66
   6  -9   8  208.64   20.65
   6  -9   8  225.04   14.87
  -6   9  -8  229.82   19.77
   6  -9   9   43.87   14.56
   6  -9   9   59.11   13.87
  -6   9  -9   66.49   13.23
   6  -9  10  262.72   16.74
   6  -9  10  234.11   21.83
  -6   9 -10  288.85   21.33
   6  -9  11  180.20   23.02
   6  -9  11  134.75   21.63
  -6   9 -11  180.15   16.24
   6  -9  12   58.12   16.43
   6  -9  12   34.30   22.49
  -6   9 -12   81.87   22.30
  -6   9 -13   33.17   16.79
   6  -9  13   40.84   24.35
   6  -9  13   44.20   24.47
   6  -8   1  140.11   23.06
   6  -8   1  126.29   13.28
   6  -8   1  132.98   18.80
   6  -8   2  348.17   18.73
   6  -8   2  325.43   19.23
   6  -8   3   33.63   16.10
  -6   8  -3   49.01   12.60
   6  -8   3   37.97   12.52
   6  -8   4   38.76   16.04
  -6   8  -4   34.41   16.83
   6  -8   4   38.32   17.46
   6  -8   5   16.57   17.11
  -6   8  -5    1.23   12.17
   6  -8   5    5.14   11.26
   6  -8   6  555.29   20.18
  -6   8  -6  646.41   20.13
   6  -8   6  596.66   20.58
   6  -8   7  801.47   17.32
   6  -8   7  790.01   18.08
  -6   8  -7  862.67   21.76
   6  -8   8  210.04   13.97
   6  -8   8  194.58   14.16
  -6   8  -8  231.02   18.73
   6  -8   9   33.27   19.64
   6  -8   9   24.97   18.00
  -6   8  -9   32.99   18.04
   6  -8  10   33.47   20.45
   6  -8  10   60.32   19.27
  -6   8 -10   51.40   13.93
  -6   8 -11   46.45   13.81
   6  -8  11   44.35   15.18
   6  -8  11   40.04   20.27
  -6   8 -12  259.02   23.01
   6  -8  12  223.11   17.37
   6  -8  12  155.84   17.29
  -6   8 -13  154.30   24.18
   6  -8  13  170.65   24.99
   6  -8  13  131.14   23.84
   6  -7   1  161.69   18.10
   6  -7   1  129.73   17.27
   6  -7   1  148.90   17.33
  -6   7  -2  214.92   17.13
   6  -7   2  174.40   16.98
   6  -7   2  164.95   13.27
  -6   7  -3   65.28   15.97
   6  -7   3   57.57   11.27
   6  -7   3   63.14   17.59
   6  -7   4  343.44   16.50
   6  -7   4  306.77   13.61
  -6   7  -4  359.78   17.91
  -6   7  -5  230.40   12.71
   6  -7   5  221.76   16.93
   6  -7   5  220.15   18.48
   6  -7   6  100.00   17.69
   6  -7   6  125.49   16.75
  -6   7  -6  106.43   12.36
   6  -7   7  278.69   14.41
   6  -7   7  355.82   19.21
  -6   7  -7  329.11   14.03
   6  -7   8  615.66   16.66
   6  -7   8  610.25   16.79
  -6   7  -8  693.30   20.08
   6  -7   9   23.23   17.90
   6  -7   9   24.76   18.10
  -6   7  -9   27.47   17.87
   6  -7  10    7.04   19.01
   6  -7  10   12.43   13.04
  -6   7 -10   24.16   18.20
  -6   7 -11   38.24   19.43
   6  -7  11   46.07   21.00
   6  -7  11   37.08   20.27
  -6   7 -12  263.77   22.66
   6  -7  12  224.03   22.37
   6  -7  12  163.80   16.27
  -6   7 -13  420.10   24.02
   6  -7  13  310.87   19.07
   6  -7  13  247.27   17.97
  -6   7 -14   45.25   25.10
   6  -7  14   34.20   17.68
   6  -7  14   46.73   24.32
   6  -6   1  147.74   16.67
   6  -6   1  128.72   12.37
  -6   6  -2  408.38   17.99
   6  -6   2  367.76   13.03
   6  -6   2  366.06   17.98
   6  -6   3   18.58   11.47
  -6   6  -3    6.91   15.68
   6  -6   3   19.18   16.36
  -6   6  -4  686.58   15.31
   6  -6   4  660.15   19.25
   6  -6   4  606.98   19.38
  -6   6  -5  139.39   16.98
   6  -6   5  132.40   11.82
   6  -6   5  134.95   12.66
   6  -6   6   28.30   15.71
  -6   6  -6    4.48   11.85
   6  -6   6   14.73   11.73
   6  -6   7   85.71   12.34
   6  -6   7   82.60   12.08
  -6   6  -7   90.21   12.42
   6  -6   8   60.99   17.50
   6  -6   8   52.35   17.16
  -6   6  -8   55.37   11.99
   6  -6   9  195.14   14.12
   6  -6   9  196.24   18.76
  -6   6  -9  223.50   18.94
   6  -6  10   70.92   19.28
   6  -6  10   64.40   18.05
  -6   6 -10   95.02   18.57
  -6   6 -11   63.08   19.84
   6  -6  11   32.70   13.69
   6  -6  11   24.35   13.45
  -6   6 -12  332.02   22.31
   6  -6  12  277.18   16.02
   6  -6  12  191.61   21.26
  -6   6 -13  156.32   23.32
   6  -6  13   95.92   23.12
   6  -6  13   99.86   22.46
  -6   6 -14  113.36   19.06
   6  -6  14   87.43   25.55
   6  -6  14   95.88   24.59
   6  -5   1 2682.63   30.66
   6  -5   1 2927.04   34.95
   6  -5   2  750.18   20.19
   6  -5   2  750.36   16.61
  -6   5  -2  813.50   19.42
   6  -5   3  394.41   17.28
   6  -5   3  374.62   13.78
  -6   5  -3  402.67   17.16
  -6   5  -4  137.94   11.22
   6  -5   4  139.40   15.36
  -6   5  -5  588.89   14.55
   6  -5   5  518.63   14.44
  -6   5  -6   90.95   16.39
   6  -5   6   73.48   16.92
   6  -5   7   60.28   12.31
  -6   5  -7   83.10   11.56
   6  -5   8  119.61   13.04
  -6   5  -8  134.40   12.96
   6  -5   9  388.60   19.49
  -6   5  -9  438.13   19.31
   6  -5  10  253.23   19.66
  -6   5 -10  192.80   14.55
   6  -5  11    1.93   14.16
  -6   5 -11   21.81   19.53
   6  -5  12    7.13   20.85
   6  -5  12   31.54   24.58
  -6   5 -12   18.48   21.00
   6  -5  13   67.77   22.84
   6  -5  13   45.65   16.04
  -6   5 -13   92.40   23.25
   6  -5  14   43.43   16.80
   6  -5  14   42.18   18.71
  -6   5 -14   51.34   18.62
  -6   4  -1 1557.72   20.20
   6  -4   1 1418.58   22.28
   6  -4   2  284.05   12.33
  -6   4  -2  417.21   13.49
   6  -4   3   50.53   10.62
  -6   4  -3   75.97   10.71
  -6   4  -4  784.39   15.90
   6  -4   4  731.68   18.79
  -6   4  -5  538.88   14.52
   6  -4   5  475.92   18.18
  -6   4  -6  964.73   17.39
   6  -4   6  880.60   20.71
  -6   4  -7 1148.25   21.89
   6  -4   7 1007.00   21.84
   6  -4   8  234.26   18.37
  -6   4  -8  267.66   17.95
   6  -4   9  206.88   18.47
  -6   4  -9  231.75   18.69
   6  -4  10   81.70   18.60
  -6   4 -10  102.74   18.74
   6  -4  11   98.51   19.53
  -6   4 -11  115.54   19.78
   6  -4  12  -14.91   14.23
  -6   4 -12   12.72   21.22
   6  -4  13   17.51   23.17
  -6   4 -13   20.69   22.92
   6  -4  14   17.95   18.27
  -6   3  -1  465.54   17.41
   6  -3   1  413.55   17.22
  -6   3  -2 1101.80   17.84
   6  -3   2  922.08   16.80
   6  -3   3    7.87   15.01
  -6   3  -3    6.14   10.71
  -6   3  -4   29.69   15.29
   6  -3   4   39.24   15.31
  -6   3  -5   77.20   16.33
   6  -3   5   71.65   11.79
  -6   3  -6 1296.37   22.06
   6  -3   6 1136.93   21.56
  -6   3  -7 1306.40   22.32
   6  -3   7 1203.01   22.01
   6  -3   8  141.58   12.74
  -6   3  -8  172.58   13.20
   6  -3   9   47.49   17.65
  -6   3  -9   28.27   12.25
   6  -3  10   50.56   18.79
  -6   3 -10   47.06   13.49
   6  -3  11  110.96   20.69
  -6   3 -11  114.97   14.95
   6  -3  12  204.20   22.69
  -6   3 -12  251.69   16.94
   6  -3  13   55.94   17.23
  -6   3 -13   61.02   23.79
  -6   2  -1  225.33   12.49
   6  -2   1  154.60   11.54
   6  -2   2  204.56   12.05
  -6   2  -2  248.96   15.71
   6  -2   3 1095.93   20.14
  -6   2  -3 1168.46   17.48
  -6   2  -4  333.84   16.74
   6  -2   4  278.67   12.21
  -6   2  -5   81.91   11.98
   6  -2   5   71.55   11.33
  -6   2  -6  436.85   18.13
   6  -2   6  342.55   17.58
  -6   2  -7   13.15   16.71
   6  -2   7   20.85   11.95
   6  -2   8  257.13   17.71
  -6   2  -8  302.20   18.43
   6  -2   9   31.33   17.52
  -6   2  -9   35.43   17.61
   6  -2  10   -2.65   19.20
  -6   2 -10   -2.33   13.83
   6  -2  11  127.42   15.30
  -6   2 -11  129.00   15.32
   6  -2  12  472.05   18.64
  -6   2 -12  574.57   18.85
   6  -2  13   91.36   24.70
  -6   2 -13  100.52   24.20
  -6   1  -1  660.45   14.72
   6  -1   1  719.67   18.54
  -6   1  -2   -1.87   10.29
   6  -1   2    1.06   14.68
   6  -1   3  619.44   18.35
  -6   1  -3  732.11   15.44
   6  -1   4  636.34   18.52
  -6   1  -4  731.86   18.79
  -6   1  -5   89.96   11.53
   6  -1   5   95.22   15.86
  -6   1  -6  281.24   17.40
   6  -1   6  202.36   16.92
  -6   1  -7  414.92   18.24
   6  -1   7  356.37   13.71
   6  -1   8   42.87   12.89
  -6   1  -8   54.82   12.85
   6  -1   9   84.62   13.65
  -6   1  -9  138.01   13.55
   6  -1  10   49.63   19.85
  -6   1 -10   34.37   19.65
   6  -1  11  126.38   22.30
  -6   1 -11  199.68   21.79
   6  -1  12  182.40   17.70
  -6   1 -12  224.70   23.69
   6   0   0  718.08   15.35
   6   0   0  981.48   19.72
   6   0   1 2647.91   27.43
  -6   0  -2  303.88   16.53
   6   0   2  276.66   16.46
  -6   0  -3  434.16   16.68
   6   0   3  399.06   17.01
   6   0   4   53.51   14.76
  -6   0  -4   68.05   15.60
  -6   0  -5  161.81   11.92
   6   0   5  141.59   11.64
  -6   0  -6   27.64   17.21
   6   0   6   23.06   12.02
  -6   0  -7    4.01   17.34
   6   0   7   -5.88   17.65
   6   0   8  296.03   15.04
  -6   0  -8  333.97   14.50
   6   0   9  462.47   16.53
  -6   0  -9  526.76   16.84
   6   0  10    4.43   20.36
  -6   0 -10   -8.58   21.19
   6   0  11   -3.48   22.48
  -6   0 -11   14.69   21.90
   6   0  12   49.13   25.20
  -6   0 -12   64.18   23.66
   6   1   0 2712.27   25.89
   6   1   0 2693.62   28.00
   6   1   1 1224.23   18.06
   6   1   1 1113.54   20.76
  -6  -1  -2   19.43   10.46
   6   1   2   25.27   14.80
   6   1   3  306.46   13.00
  -6  -1  -3  335.03   16.29
  -6  -1  -4  774.89   19.10
   6   1   4  692.59   19.17
  -6  -1  -5  699.24   20.11
   6   1   5  603.36   15.92
   6   1   6  511.67   19.73
  -6  -1  -6  580.51   19.62
  -6  -1  -7  115.01   13.44
   6   1   7  112.63   18.32
   6   1   8  112.98   19.43
  -6  -1  -8  138.17   19.54
   6   1   9   -6.12   20.33
  -6  -1  -9   -3.42   20.07
  -6  -1 -10   43.33   21.69
   6   1  10   44.78   22.02
  -6  -1 -11    5.72   23.74
   6   1  11   20.95   24.28
   6   2   0 1216.37   21.37
   6   2   0 1112.23   20.43
   6   2   1  698.20   18.47
   6   2   1  654.23   18.86
   6   2   2 1017.99   20.56
   6   2   2  894.46   19.89
   6   2   3  234.85   17.47
  -6  -2  -3  270.29   16.90
  -6  -2  -4   32.22   16.30
   6   2   4   19.61   17.00
  -6  -2  -5  453.57   18.97
   6   2   5  403.41   19.41
  -6  -2  -6 1247.51   20.45
   6   2   6 1115.25   24.46
   6   2   7  107.89   19.11
  -6  -2  -7  142.33   20.16
   6   2   8   51.25   14.83
  -6  -2  -8   58.06   20.25
   6   2   9   12.15   22.51
  -6  -2  -9   15.27   15.62
   6   2  10   19.94   24.37
  -6  -2 -10    5.79   23.43
   6   2  11   31.64   27.65
  -6  -2 -11   51.18   25.50
   6   3   0   18.74   11.83
   6   3   0   30.48   11.56
   6   3   1  385.31   17.85
   6   3   1  397.43   18.63
   6   3   2  126.77   17.31
   6   3   2  132.65   16.44
   6   3   3  914.40   21.77
   6   3   3 1025.91   21.47
   6   3   4  114.85   18.26
  -6  -3  -4  139.02   17.18
   6   3   5  443.03   20.69
  -6  -3  -5  512.39   19.46
  -6  -3  -6  211.44   14.66
   6   3   6  163.39   14.96
   6   3   7  324.47   22.21
  -6  -3  -7  402.91   21.59
   6   3   8   45.15   15.94
  -6  -3  -8   53.31   21.39
   6   3   9   54.73   25.29
  -6  -3  -9   61.25   17.43
   6   3  10   11.54   27.16
  -6  -3 -10   23.01   25.36
   6   4   0  136.89   16.79
   6   4   0  164.35   18.07
   6   4   1   -2.75   16.18
   6   4   1    4.08   16.45
   6   4   2  131.15   17.83
   6   4   2  125.29   12.76
   6   4   3  264.11   18.17
   6   4   3  242.75   19.85
   6   4   4   72.35   17.35
   6   4   4   52.00   19.05
   6   4   5    4.95   19.72
   6   4   6   96.90   22.00
  -6  -4  -6  142.72   20.65
   6   4   7  192.44   23.28
  -6  -4  -7  236.74   22.23
   6   4   8  297.05   25.88
  -6  -4  -8  357.51   24.91
  -6  -4  -9   62.86   25.55
   6   4   9   73.42   27.28
   6   5   0  704.34   17.52
   6   5   0  803.18   22.38
   6   5   1   91.74   17.78
   6   5   1  124.62   18.80
   6   5   2  227.86   14.40
   6   5   2  205.19   14.79
   6   5   3   59.85   18.00
   6   5   3   56.42   20.02
   6   5   4   87.50   19.21
   6   5   4   89.88   21.21
   6   5   5   12.83   19.70
   6   5   5   -0.43   21.74
   6   5   6   -0.76   16.10
   6   5   6    8.93   21.35
   6   5   7  145.41   26.03
   6   5   7  161.32   24.69
   6   5   8  167.65   28.09
   6   5   8  184.14   26.69
   6   6   0  835.70   23.43
   6   6   0  934.58   24.30
   6   6   1   72.63   19.80
   6   6   1   74.15   19.23
   6   6   2   23.45   19.08
   6   6   2   35.36   20.58
   6   6   3   -2.83   19.17
   6   6   3    6.42   21.51
   6   6   4    7.34   19.78
   6   6   4   12.65   22.63
   6   6   5  207.48   24.59
   6   6   5  169.99   22.30
   6   6   6   36.78   24.72
   6   6   6   33.79   23.02
   6   6   7   -1.64   25.49
   6   6   7    2.71   27.24
   6   7   0  294.27   21.86
   6   7   0  309.45   21.85
   6   7   1  558.37   24.06
   6   7   1  552.93   25.11
   6   7   2  290.55   23.39
   6   7   2  305.35   24.98
   6   7   3   82.37   22.04
   6   7   3   71.17   29.31
   6   7   4   25.46   24.54
   6   7   4   15.49   27.48
   6   7   5   21.88   28.90
   6   7   5   19.78   31.04
   6   8   0  110.76   23.36
   6   8   0  111.91   22.04
   6   8   1  313.18   25.64
   6   8   1  296.51   28.34
   6   8   2  207.73   24.33
   6   8   2  301.06   26.45
   6   8   3   39.65   23.29
   6   8   3   44.18   30.63
   6   8   4    7.19   30.20
   6   8   4   -1.99   26.54
   6   9   0    9.34   29.35
   6   9   0    9.64   27.27
   6   9   1   76.42   29.03
   6   9   1   79.82   25.75
   6   9   2    2.57   36.36
   6   9   2    0.47   34.45
   6  10   0    3.87   37.70
   6  10   0   -0.56   32.15
   7 -12   1    7.75   48.65
   7 -12   1    7.79   53.56
   7 -12   2   33.81   29.67
   7 -12   2   28.25   30.55
   7 -12   3  103.01   25.28
   7 -12   3   84.66   25.81
   7 -12   4   60.21   25.29
   7 -12   4   69.71   26.10
   7 -12   5  107.33   26.77
  -7  12  -6  126.92   24.52
   7 -12   6   90.67   26.45
  -7  12  -7   26.72   24.21
   7 -12   7   25.88   26.03
   7 -12   7   17.21   22.56
   7 -12   8   59.78   26.61
   7 -12   8   40.24   16.97
  -7  12  -8   61.33   25.05
   7 -12   9  107.88   27.45
   7 -12   9   74.61   24.20
   7 -11   1   23.07   26.15
   7 -11   1   12.71   28.27
   7 -11   2   35.20   22.11
   7 -11   2   23.60   23.35
   7 -11   3   23.46   23.63
   7 -11   3   20.89   22.87
   7 -11   4  174.28   23.70
   7 -11   5  381.54   20.22
   7 -11   5  384.45   17.92
  -7  11  -5  569.15   26.69
  -7  11  -6   46.13   22.17
   7 -11   6   33.59   23.13
   7 -11   6   37.20   15.38
   7 -11   7   -4.45   22.60
   7 -11   7   12.34   14.77
  -7  11  -7    7.15   21.88
  -7  11  -8   25.38   15.78
   7 -11   8   17.60   16.51
   7 -11   8   26.19   14.73
  -7  11  -9  140.26   23.15
   7 -11   9  126.38   24.42
   7 -11   9   97.56   22.70
   7 -11  10  198.31   26.28
  -7  11 -10  141.52   17.23
   7 -11  10  129.96   17.36
   7 -11  11   87.45   26.12
   7 -11  11   85.08   25.44
   7 -10   1  107.47   26.68
   7 -10   1  100.02   21.66
   7 -10   2   36.72   22.03
   7 -10   2   40.44   21.50
   7 -10   3   14.37   20.83
   7 -10   3   18.25   25.61
   7 -10   3   21.19   20.17
  -7  10  -4  461.60   23.41
   7 -10   4  350.25   22.52
   7 -10   4  362.69   21.67
   7 -10   5  313.13   23.14
   7 -10   5  347.85   20.80
  -7  10  -5  415.40   23.22
   7 -10   6  177.64   21.30
   7 -10   6  199.34   20.44
  -7  10  -6  256.62   21.16
  -7  10  -7    4.19   20.03
   7 -10   7   22.39   21.39
   7 -10   7   29.71   19.30
  -7  10  -8    2.40   20.71
   7 -10   8    0.57   21.57
   7 -10   8   12.30   20.01
   7 -10   9   59.55   22.47
  -7  10  -9   49.05   15.45
   7 -10   9   53.35   21.19
   7 -10  10  338.21   18.84
  -7  10 -10  235.71   17.17
   7 -10  10  273.36   18.17
   7 -10  11  366.32   19.91
   7 -10  11  279.38   19.13
  -7  10 -11  437.92   25.35
   7 -10  12   89.40   25.79
   7 -10  12   59.18   18.31
   7  -9   1  180.59   21.46
   7  -9   1  141.51   20.35
   7  -9   1  147.54   19.97
   7  -9   2  474.60   22.14
   7  -9   2  448.94   20.89
   7  -9   2  415.73   22.02
   7  -9   3   13.47   18.46
   7  -9   3   -0.34   19.01
   7  -9   4  101.68   19.71
  -7   9  -4  143.42   19.53
   7  -9   4  122.33   19.03
   7  -9   5  676.40   18.43
  -7   9  -5  828.18   23.33
   7  -9   5  714.40   21.95
   7  -9   6  250.41   20.35
   7  -9   6  233.02   19.07
  -7   9  -6  273.45   15.36
   7  -9   7  179.79   20.38
  -7   9  -7  240.32   19.57
   7  -9   7  192.39   14.23
   7  -9   8  100.61   20.70
  -7   9  -8   93.86   19.30
   7  -9   8   74.24   14.46
   7  -9   9   19.99   21.30
   7  -9   9   14.12   19.54
  -7   9  -9   23.26   13.83
   7  -9  10  254.12   17.30
   7  -9  10  216.44   16.94
  -7   9 -10  328.00   21.73
   7  -9  11  221.45   24.06
   7  -9  11  175.67   16.90
  -7   9 -11  223.30   17.33
   7  -9  12  124.98   17.96
   7  -9  12  128.32   24.16
  -7   9 -12  150.92   24.21
   7  -8   1  294.54   20.89
   7  -8   1  294.57   19.47
   7  -8   1  303.02   20.45
   7  -8   2  303.63   19.20
   7  -8   2  254.88   18.74
   7  -8   2  243.05   19.63
   7  -8   3   50.29   17.40
  -7   8  -3   67.46   17.26
   7  -8   3   61.56   17.95
  -7   8  -4   27.63   18.38
   7  -8   4   23.60   12.43
   7  -8   4   33.21   12.78
   7  -8   5    2.46   11.90
  -7   8  -5   12.10   12.29
   7  -8   5    8.62   17.66
   7  -8   6  138.53   18.88
  -7   8  -6  179.37   18.27
   7  -8   6  138.00   17.99
   7  -8   7  434.34   21.27
  -7   8  -7  514.16   20.72
   7  -8   7  439.79   15.79
   7  -8   8  163.46   20.19
   7  -8   8  181.96   19.63
  -7   8  -8  150.92   14.42
   7  -8   9   56.00   20.41
   7  -8   9   37.26   13.36
  -7   8  -9   24.60   14.03
   7  -8  10   31.63   21.35
   7  -8  10   37.62   14.92
  -7   8 -10   87.50   20.52
   7  -8  11   97.60   21.57
   7  -8  11   60.05   15.08
  -7   8 -11   94.10   22.09
   7  -8  12  216.40   17.95
   7  -8  12  216.23   24.39
  -7   8 -12  364.05   23.91
   7  -8  13  125.26   18.28
   7  -8  13  126.39   24.06
   7  -7   1   10.56   17.21
   7  -7   1    2.40   17.66
   7  -7   1   -2.32   17.11
   7  -7   2  183.41   17.86
   7  -7   2  161.35   18.27
   7  -7   3  189.81   17.16
  -7   7  -3  189.39   12.70
   7  -7   3  169.68   18.06
  -7   7  -4  844.08   20.81
   7  -7   4  772.41   17.14
   7  -7   4  710.08   20.80
   7  -7   5  127.93   12.81
   7  -7   5  132.39   17.94
  -7   7  -5  149.89   12.64
  -7   7  -6    9.64   17.35
   7  -7   6   10.56   17.42
   7  -7   6   11.61   13.17
   7  -7   7  263.68   19.27
  -7   7  -7  343.42   19.09
   7  -7   7  279.80   13.82
   7  -7   8   50.92   12.60
   7  -7   8   65.82   18.72
  -7   7  -8   72.81   12.34
   7  -7   9   -0.72   18.91
   7  -7   9   11.31   18.42
  -7   7  -9    8.68   18.36
   7  -7  10   15.06   20.15
   7  -7  10   29.57   19.71
  -7   7 -10   23.84   13.98
   7  -7  11  139.26   21.62
   7  -7  11   94.62   15.47
  -7   7 -11  145.73   15.24
   7  -7  12  197.80   23.31
   7  -7  12  114.32   16.74
  -7   7 -12  214.98   23.13
   7  -7  13  318.14   25.77
   7  -7  13  194.27   18.88
  -7   7 -13  388.71   26.57
   7  -6   1   20.25   11.25
   7  -6   1   23.61   15.76
   7  -6   1   33.44   16.88
  -7   6  -2   12.63   10.67
   7  -6   2    5.64   16.45
   7  -6   2    7.32   10.78
   7  -6   3   68.85   15.97
   7  -6   3   65.27   16.83
  -7   6  -3   81.49   17.20
   7  -6   4  762.61   20.50
  -7   6  -4  853.15   20.51
   7  -6   4  643.31   16.53
  -7   6  -5 1630.17   21.28
   7  -6   5 1378.01   22.55
   7  -6   5 1371.61   20.42
  -7   6  -6   58.10   16.71
   7  -6   6   36.99   11.93
   7  -6   6   51.55   12.68
   7  -6   7   33.49   17.50
  -7   6  -7   43.21   17.14
   7  -6   7   40.41   12.65
   7  -6   8   78.13   13.38
   7  -6   8   94.03   17.12
  -7   6  -8  115.23   17.91
   7  -6   9   52.61   19.43
   7  -6   9   51.72   18.30
  -7   6  -9   44.88   12.60
   7  -6  10   35.94   13.65
   7  -6  10   19.28   19.01
  -7   6 -10   10.74   14.13
   7  -6  11    7.84   20.52
   7  -6  11    9.43   14.06
  -7   6 -11    4.77   14.39
   7  -6  12  188.67   22.40
   7  -6  12  166.12   21.81
  -7   6 -12  251.67   22.80
   7  -6  13  142.46   17.33
   7  -6  13  108.16   23.56
  -7   6 -13  203.36   24.34
   7  -5   1  219.71   16.33
   7  -5   1  251.62   16.15
   7  -5   1  233.82   16.95
   7  -5   2   39.28   10.94
   7  -5   2   44.99   15.40
  -7   5  -2   49.97   15.13
  -7   5  -3  306.59   12.79
   7  -5   3  295.96   13.26
   7  -5   4 1124.92   18.34
  -7   5  -4 1619.98   23.54
  -7   5  -5  479.56   18.42
   7  -5   5  446.83   17.96
  -7   5  -6  618.32   19.59
   7  -5   6  497.61   14.42
  -7   5  -7  482.80   19.31
   7  -5   7  426.02   14.58
   7  -5   8  112.68   12.94
  -7   5  -8  143.55   18.25
   7  -5   9  336.10   15.19
  -7   5  -9  366.14   20.57
   7  -5  10  312.34   15.65
  -7   5 -10  406.20   21.44
   7  -5  11   16.37   20.04
  -7   5 -11    6.37   20.19
   7  -5  12    2.97   14.99
  -7   5 -12    0.78   21.73
   7  -5  13   16.16   23.99
   7  -5  13   -4.33   28.65
  -7   5 -13    3.63   24.36
   7  -4   1  459.66   13.94
  -7   4  -2  103.37   10.82
   7  -4   2  100.73   15.62
  -7   4  -3  481.45   13.71
   7  -4   3  430.48   14.67
   7  -4   4  116.68   16.53
  -7   4  -4  143.09   16.53
  -7   4  -5  855.66   20.57
   7  -4   5  738.66   20.25
  -7   4  -6 1237.29   22.85
   7  -4   6 1105.52   17.94
  -7   4  -7  539.25   19.53
   7  -4   7  471.59   19.43
   7  -4   8  230.25   14.29
  -7   4  -8  277.77   19.07
   7  -4   9  277.43   14.94
  -7   4  -9  361.07   15.18
   7  -4  10  221.63   14.49
  -7   4 -10  269.86   20.46
   7  -4  11  127.89   14.83
  -7   4 -11  179.15   21.44
   7  -4  12   43.56   22.71
  -7   4 -12   56.77   22.68
   7  -4  13   27.03   25.31
  -7   4 -13   15.54   24.67
   7  -3   1 1404.00   21.46
   7  -3   2  244.52   16.07
  -7   3  -2  253.84   12.50
  -7   3  -3    0.71   11.01
   7  -3   3    2.90   10.59
   7  -3   4   -5.14   16.51
  -7   3  -4    6.44   11.39
   7  -3   5  337.52   13.62
  -7   3  -5  362.97   17.89
  -7   3  -6  519.30   19.13
   7  -3   6  432.57   14.35
  -7   3  -7 1823.85   25.69
   7  -3   7 1457.79   19.81
  -7   3  -8   69.62   18.14
   7  -3   8   58.30   17.45
   7  -3   9   57.01   13.52
  -7   3  -9   88.44   18.87
   7  -3  10   69.47   13.81
  -7   3 -10   80.26   19.60
   7  -3  11  128.73   15.75
  -7   3 -11  167.10   21.85
   7  -3  12  129.16   17.26
  -7   3 -12  176.79   17.90
   7  -2   1   89.16   14.50
   7  -2   2   -1.25   14.40
  -7   2  -2    9.43   14.55
  -7   2  -3  313.84   13.21
   7  -2   3  288.01   17.01
   7  -2   4   83.90   16.56
  -7   2  -4   91.92   11.70
   7  -2   5   13.93   11.68
  -7   2  -5   11.58   16.46
  -7   2  -6  752.72   16.13
   7  -2   6  618.28   19.80
  -7   2  -7  218.36   13.32
   7  -2   7  181.25   17.77
  -7   2  -8  411.55   19.62
   7  -2   8  350.99   19.03
   7  -2   9   57.27   14.12
  -7   2  -9   70.27   19.97
   7  -2  10   -7.79   20.17
  -7   2 -10   10.23   20.47
   7  -2  11  279.11   22.83
  -7   2 -11  342.84   23.56
   7  -2  12  166.60   25.10
  -7   2 -12  262.17   24.87
   7  -1   1  221.39   15.69
   7  -1   1  207.50   11.44
  -7   1  -2  105.57   11.60
   7  -1   2  112.44   15.78
   7  -1   3   51.80   11.75
  -7   1  -3   53.64   16.11
  -7   1  -4  632.52   15.01
   7  -1   4  525.23   14.58
   7  -1   5   72.85   11.57
  -7   1  -5   97.51   16.44
  -7   1  -6    5.74   12.39
   7  -1   6    8.59   17.30
  -7   1  -7   65.71   12.60
   7  -1   7   47.11   17.91
  -7   1  -8  329.30   19.50
   7  -1   8  259.68   19.48
   7  -1   9  189.69   20.07
  -7   1  -9  228.97   20.38
   7  -1  10   13.32   14.82
  -7   1 -10   33.35   14.91
   7  -1  11   55.91   22.47
  -7   1 -11   81.49   22.38
   7  -1  12  216.27   25.42
  -7   1 -12  213.84   18.45
   7   0   0 1494.90   19.10
   7   0   0 1614.58   19.75
   7   0   1  323.50   16.30
   7   0   1  297.40   16.07
  -7   0  -2  194.26   11.69
   7   0   2  252.91   16.89
  -7   0  -3 1051.00   16.73
   7   0   3  914.32   16.77
   7   0   4  402.79   17.83
  -7   0  -4  469.56   17.93
  -7   0  -5  143.93   17.84
   7   0   5  144.24   17.72
  -7   0  -6  101.43   17.27
   7   0   6   84.25   13.62
   7   0   7   74.66   18.23
  -7   0  -7   65.44   13.28
   7   0   8   84.68   19.49
  -7   0  -8  103.17   20.21
  -7   0  -9  167.14   21.38
   7   0   9  150.11   21.54
  -7   0 -10  131.00   16.18
   7   0  10  126.09   22.74
  -7   0 -11   13.58   23.92
   7   0  11   26.60   16.95
   7   1   0 1127.47   17.47
   7   1   0 1203.98   17.47
   7   1   1 1590.03   19.75
   7   1   1 1525.24   19.53
   7   1   2   38.72   10.77
   7   1   2   34.88   10.86
   7   1   3   55.23   17.14
  -7  -1  -3   45.23   15.27
  -7  -1  -4  376.81   18.39
   7   1   4  321.13   14.37
   7   1   5  524.11   20.43
  -7  -1  -5  597.28   19.77
  -7  -1  -6 1003.66   18.74
   7   1   6  846.82   22.82
  -7  -1  -7   89.25   19.80
   7   1   7   71.08   14.47
   7   1   8   27.73   20.43
  -7  -1  -8   10.67   14.50
   7   1   9   79.26   22.26
  -7  -1  -9  108.81   15.86
   7   1  10   20.60   24.03
  -7  -1 -10   40.39   23.54
   7   2   0 1244.22   21.97
   7   2   0 1157.72   17.61
   7   2   1  135.54   11.72
   7   2   1  138.53   16.21
   7   2   2  329.92   14.38
   7   2   2  352.34   17.61
   7   2   3  102.00   13.09
   7   2   4   66.52   17.45
  -7  -2  -4   68.40   11.84
   7   2   5  483.35   16.56
  -7  -2  -5  545.92   20.15
  -7  -2  -6  523.37   16.80
   7   2   6  473.78   21.73
  -7  -2  -7  360.90   21.36
   7   2   7  291.42   16.62
   7   2   8   -4.66   22.33
  -7  -2  -8    3.75   15.37
   7   2   9    8.44   24.40
  -7  -2  -9   13.21   16.11
   7   2  10   20.87   19.36
  -7  -2 -10   80.55   25.61
   7   3   0   79.75   16.19
   7   3   0   76.49   11.98
   7   3   1  183.08   16.79
   7   3   1  169.87   18.01
   7   3   2  251.51   18.42
   7   3   2  225.46   17.55
   7   3   3  585.24   20.32
   7   3   3  525.91   16.69
   7   3   4   -5.28   17.85
   7   3   4    0.58   19.55
   7   3   5  218.33   20.68
   7   3   6  600.68   23.76
  -7  -3  -6  730.38   23.16
   7   3   7   58.62   23.61
  -7  -3  -7   97.98   21.65
   7   3   8   46.76   24.35
  -7  -3  -8   58.38   23.01
   7   3   9   14.36   26.39
  -7  -3  -9   34.67   24.82
   7   4   0  199.95   17.42
   7   4   0  205.65   18.15
   7   4   1   69.77   16.89
   7   4   1   69.66   17.74
   7   4   2  277.82   19.96
   7   4   2  275.96   18.44
   7   4   3  240.12   19.05
   7   4   3  240.85   21.18
   7   4   4  135.08   19.44
   7   4   4  127.07   21.20
   7   4   5   11.75   19.53
   7   4   5   31.48   21.67
   7   4   6   42.40   21.35
   7   4   6   63.56   23.39
   7   4   7   83.27   25.60
   7   4   8  187.65   27.98
   7   5   0  593.16   20.75
   7   5   0  629.79   21.20
   7   5   1   25.02   13.77
   7   5   1   12.80   18.01
   7   5   2    1.12   18.69
   7   5   2   -1.62   19.99
   7   5   3  189.66   20.31
   7   5   3  187.83   22.37
   7   5   4   72.50   20.29
   7   5   4   75.61   23.20
   7   5   5   44.29   21.41
   7   5   5   43.50   23.99
   7   5   6   29.26   25.10
   7   5   6   11.33   22.67
   7   5   7   35.86   27.84
   7   5   7   59.73   25.59
   7   6   0  500.72   21.62
   7   6   0  532.22   21.83
   7   6   1  348.87   21.50
   7   6   1  321.93   17.00
   7   6   2    3.90   14.02
   7   6   2   10.39   21.74
   7   6   3    2.16   20.94
   7   6   3    8.51   23.21
   7   6   4   81.59   22.14
   7   6   4   57.90   24.00
   7   6   5  274.28   27.69
   7   6   5  266.84   25.32
   7   6   6   27.05   27.23
   7   6   6   43.07   30.18
   7   7   0  352.05   23.02
   7   7   0  274.58   22.51
   7   7   1   47.21   21.56
   7   7   1   76.67   22.91
   7   7   2   92.96   21.83
   7   7   2   91.32   25.08
   7   7   3   50.54   28.03
   7   7   3   51.73   25.23
   7   7   4  131.36   25.38
   7   7   4  165.43   27.56
   7   8   0    6.30   22.82
   7   8   0    8.28   22.58
   7   8   1   17.27   24.61
   7   8   1    7.94   23.40
   7   8   2   63.34   24.06
   7   8   2   88.06   27.82
   7   8   3   -1.70   35.08
   7   9   0    4.47   25.61
   7   9   0   -1.04   24.23
   8 -12   2   65.89   31.62
   8 -12   2   79.95   33.76
   8 -12   3  142.33   27.35
   8 -12   3  136.51   33.64
   8 -12   4  125.38   27.94
   8 -12   4  194.03   32.57
   8 -12   5  147.33   28.13
   8 -12   5  172.75   27.15
  -8  12  -6   33.75   25.36
   8 -12   6   24.10   26.60
   8 -12   6   29.09   24.29
   8 -12   7   12.85   26.83
   8 -12   7   -6.12   18.04
   8 -11   1    6.29   24.23
   8 -11   1    0.37   23.04
   8 -11   2   50.16   29.05
   8 -11   2   47.34   23.82
   8 -11   3   67.31   24.67
   8 -11   3   81.63   24.74
   8 -11   4  231.31   18.55
   8 -11   4  263.67   25.13
   8 -11   4  260.68   23.88
  -8  11  -5  534.20   20.80
   8 -11   5  447.74   26.68
   8 -11   5  430.53   24.93
   8 -11   6  102.24   17.91
  -8  11  -6  128.91   24.17
   8 -11   6  104.02   22.86
   8 -11   7   21.17   24.12
  -8  11  -7   32.05   16.53
   8 -11   7    7.53   22.99
   8 -11   8   75.71   24.33
   8 -11   8   47.92   23.18
  -8  11  -8  113.48   23.93
   8 -11   9   48.61   25.35
   8 -11   9   52.99   22.88
  -8  11  -9   55.79   23.91
   8 -10   1   40.94   22.41
   8 -10   1   42.14   22.62
   8 -10   2   73.17   22.51
   8 -10   2   73.28   22.02
   8 -10   2   60.61   22.48
   8 -10   3    4.15   22.13
   8 -10   3   15.29   21.47
   8 -10   3   14.67   21.14
   8 -10   4  218.55   22.73
   8 -10   4  245.20   22.39
   8 -10   5  422.19   23.74
   8 -10   5  413.05   21.93
  -8  10  -5  557.43   24.69
  -8  10  -6  103.41   15.87
   8 -10   6   97.85   16.15
   8 -10   6   84.00   20.92
   8 -10   7    8.46   15.59
  -8  10  -7   37.13   21.51
   8 -10   7   -0.42   14.31
   8 -10   8   17.42   22.38
   8 -10   8   10.51   14.48
  -8  10  -8   -4.77   15.55
  -8  10  -9  202.61   23.18
   8 -10   9  172.36   24.09
   8 -10   9  162.46   22.72
  -8  10 -10  328.23   24.02
   8 -10  10  216.21   19.74
   8 -10  10  172.51   17.69
   8  -9   1  194.91   22.34
   8  -9   1  187.98   21.64
   8  -9   1  176.15   22.03
   8  -9   2  125.28   20.68
   8  -9   2  102.34   14.97
   8  -9   2   85.67   20.75
   8  -9   3   91.14   20.15
   8  -9   3   84.91   14.53
   8  -9   3   74.92   20.10
  -8   9  -4   43.20   19.39
   8  -9   4   26.62   19.66
   8  -9   4   30.72   14.31
   8  -9   5  287.48   20.94
  -8   9  -5  352.16   21.30
   8  -9   5  270.40   21.52
   8  -9   6   95.68   21.70
  -8   9  -6   90.96   21.02
   8  -9   6   92.61   14.38
   8  -9   7  106.90   21.13
   8  -9   7   93.77   19.67
  -8   9  -7  102.13   15.14
  -8   9  -8    4.61   20.75
   8  -9   8    7.14   15.08
   8  -9   8    5.79   20.02
   8  -9   9   16.94   22.06
  -8   9  -9   16.26   15.31
   8  -9   9   20.46   14.42
   8  -9  10  193.59   24.08
  -8   9 -10  232.05   23.33
   8  -9  10  131.21   16.98
   8  -9  11  238.52   19.33
  -8   9 -11  183.55   17.55
   8  -9  11  144.78   17.44
   8  -8   1  117.63   19.68
   8  -8   1  109.21   14.63
   8  -8   1  109.00   19.59
   8  -8   2  513.75   21.09
   8  -8   2  437.14   21.62
   8  -8   2  428.23   21.26
   8  -8   3  182.61   19.23
  -8   8  -3  210.08   13.81
   8  -8   3  163.58   19.40
  -8   8  -4   28.89   17.68
   8  -8   4   17.00   13.17
   8  -8   4   22.77   19.39
  -8   8  -5   76.12   18.83
   8  -8   5   42.46   13.52
   8  -8   5   64.34   19.56
   8  -8   6   54.04   18.94
  -8   8  -6   60.17   18.96
   8  -8   6   40.78   18.98
   8  -8   7  227.22   15.72
   8  -8   7  203.88   19.40
  -8   8  -7  251.26   20.90
   8  -8   8  129.53   15.21
  -8   8  -8   94.51   14.76
   8  -8   8   91.84   14.27
   8  -8   9   -2.86   14.78
  -8   8  -9   16.57   14.57
   8  -8   9    1.46   13.95
   8  -8  10   40.98   15.99
  -8   8 -10   46.62   21.30
   8  -8  10   29.57   14.72
   8  -8  11   32.36   16.97
   8  -8  11   33.17   21.86
  -8   8 -11   24.11   15.63
   8  -8  12   71.58   17.88
   8  -8  12   58.47   16.90
  -8   8 -12   77.32   24.98
   8  -7   1  397.85   19.15
   8  -7   1  352.09   19.41
   8  -7   1  381.67   19.70
   8  -7   2  506.92   19.73
   8  -7   2  432.88   15.91
   8  -7   2  440.77   20.63
  -8   7  -3  207.40   18.26
   8  -7   3  160.56   18.23
   8  -7   3  162.47   18.52
   8  -7   4  935.70   19.70
   8  -7   4  942.00   22.63
  -8   7  -4 1100.95   19.07
  -8   7  -5  186.65   18.86
   8  -7   5  171.15   18.12
   8  -7   5  164.84   14.43
   8  -7   6   35.86   17.28
  -8   7  -6   35.48   18.64
   8  -7   6   34.32   18.74
  -8   7  -7  138.13   19.08
   8  -7   7  107.12   13.78
   8  -7   7  121.47   14.73
   8  -7   8   40.08   19.97
  -8   7  -8   29.99   14.22
   8  -7   8   16.06   17.99
   8  -7   9   12.51   14.91
  -8   7  -9   18.98   20.08
   8  -7   9    6.81   19.16
   8  -7  10    3.96   15.18
   8  -7  10    2.16   14.17
  -8   7 -10   -0.54   14.99
   8  -7  11   16.19   21.94
   8  -7  11    6.78   21.90
  -8   7 -11   13.45   15.27
   8  -7  12  112.94   24.40
   8  -7  12   79.38   22.89
  -8   7 -12  136.20   24.37
   8  -6   1    8.43   12.11
   8  -6   1   37.43   16.61
   8  -6   1   -0.72   12.44
   8  -6   2   34.22   17.29
   8  -6   2   35.15   11.75
   8  -6   3  652.83   20.36
   8  -6   3  641.74   20.50
  -8   6  -3  737.44   20.72
   8  -6   4  448.06   14.70
   8  -6   4  459.77   15.74
  -8   6  -4  544.90   19.06
   8  -6   5  528.95   19.91
  -8   6  -5  651.51   16.18
   8  -6   5  612.31   16.82
   8  -6   6   17.23   11.74
   8  -6   6   48.78   13.15
  -8   6  -6   51.52   18.75
  -8   6  -7   84.85   13.59
   8  -6   7   61.01   13.61
   8  -6   8   78.63   19.56
  -8   6  -8   87.34   13.86
   8  -6   9   66.41   20.11
  -8   6  -9   60.31   14.45
   8  -6  10  114.68   20.30
   8  -6  10   75.75   20.07
  -8   6 -10   87.31   14.76
   8  -6  11   -4.20   15.17
   8  -6  11   12.43   21.53
  -8   6 -11    7.56   15.04
   8  -6  12    3.33   23.52
   8  -6  12   17.16   16.38
  -8   6 -12   20.66   23.91
   8  -5   1 1302.02   23.23
   8  -5   1 1435.14   23.20
   8  -5   1 1427.63   27.17
   8  -5   2   77.08   12.42
  -8   5  -3   83.96   16.84
   8  -5   3   63.59   17.07
  -8   5  -4 1323.83   19.19
   8  -5   4 1202.15   22.48
  -8   5  -5  643.82   19.91
   8  -5   5  581.17   19.58
   8  -5   6   27.40   12.93
  -8   5  -6   22.64   17.78
  -8   5  -7   21.43   12.70
   8  -5   7   12.07   13.06
  -8   5  -8   70.89   13.55
   8  -5   8   60.96   13.53
   8  -5   9  432.04   16.43
  -8   5  -9  509.47   21.85
   8  -5  10  252.01   15.47
  -8   5 -10  341.48   21.53
   8  -5  11   51.28   21.87
  -8   5 -11   62.06   21.75
   8  -5  12    9.41   15.92
  -8   5 -12   14.49   24.12
   8  -4   1  483.43   17.56
   8  -4   1  422.66   17.94
  -8   4  -2  348.43   16.96
   8  -4   2  318.83   17.11
   8  -4   3  180.47   16.82
  -8   4  -3  175.11   11.82
  -8   4  -4  321.00   13.21
   8  -4   4  278.59   17.68
  -8   4  -5  294.59   18.76
   8  -4   5  238.63   13.93
   8  -4   6  560.10   20.60
  -8   4  -6  672.15   16.13
  -8   4  -7  942.98   22.48
   8  -4   7  734.84   17.13
  -8   4  -8    2.34   19.35
   8  -4   8   12.25   13.52
   8  -4   9  150.81   20.62
  -8   4  -9  165.05   20.39
   8  -4  10  267.88   21.59
  -8   4 -10  341.55   22.12
   8  -4  11  123.68   17.29
  -8   4 -11  125.11   16.45
   8  -4  12   16.77   16.97
  -8   4 -12   15.30   23.84
   8  -3   1  498.18   13.57
   8  -3   1  429.51   13.42
   8  -3   2  269.95   16.62
  -8   3  -2  273.26   12.51
  -8   3  -3    4.44   16.08
   8  -3   3   15.38   16.01
  -8   3  -4   13.68   16.38
   8  -3   4   18.39   11.55
  -8   3  -5  105.04   17.53
   8  -3   5   83.00   17.45
   8  -3   6  163.59   18.49
  -8   3  -6  220.78   18.88
   8  -3   7  267.72   18.43
  -8   3  -7  325.36   20.30
  -8   3  -8  127.05   14.28
   8  -3   8  102.23   19.25
   8  -3   9   32.03   14.15
  -8   3  -9   52.55   20.80
   8  -3  10  117.51   15.80
  -8   3 -10  125.45   16.20
   8  -3  11   57.47   16.63
  -8   3 -11   71.17   23.62
   8  -3  12   83.42   18.05
  -8   3 -12  155.34   18.11
   8  -2   1  384.54   16.94
   8  -2   1  345.91   16.58
   8  -2   2  200.55   12.09
   8  -2   3  453.80   17.81
  -8   2  -3  539.25   18.26
   8  -2   4  643.20   15.43
  -8   2  -4  811.19   20.11
  -8   2  -5   21.17   17.07
   8  -2   5   -8.91   12.44
  -8   2  -6   39.02   17.94
   8  -2   6   15.30   12.60
   8  -2   7   82.83   13.68
  -8   2  -7   97.38   13.52
   8  -2   8    5.81   19.68
  -8   2  -8    7.61   19.69
   8  -2   9   10.58   15.02
  -8   2  -9    9.98   20.52
   8  -2  10  -15.27   21.76
  -8   2 -10    3.75   21.77
  -8   2 -11  370.45   24.61
   8  -2  11  269.14   24.85
   8  -1   1  205.13   16.14
   8  -1   1  189.75   16.24
   8  -1   2   60.83   15.98
   8  -1   3 1461.24   18.64
  -8   1  -3 1715.05   19.79
   8  -1   4  487.64   19.01
  -8   1  -4  545.63   19.32
  -8   1  -5   93.84   17.09
   8  -1   5   56.82   12.88
  -8   1  -6   -3.14   12.16
   8  -1   6    9.16   17.99
  -8   1  -7   33.45   19.56
   8  -1   7   28.17   18.61
  -8   1  -8   16.87   19.80
   8  -1   8   -2.14   14.31
   8  -1   9   89.82   15.44
  -8   1  -9  139.47   22.76
  -8   1 -10    7.32   15.73
   8  -1  10   14.76   23.00
  -8   1 -11   88.35   24.99
   8  -1  11   49.68   25.24
   8   0   0  673.04   14.74
   8   0   0  654.27   14.85
   8   0   1  382.11   17.23
   8   0   1  372.79   13.18
   8   0   2    3.66   10.66
   8   0   2   -4.87   11.12
   8   0   3  369.10   13.61
  -8   0  -3  394.81   13.39
   8   0   4  673.75   15.91
  -8   0  -4  860.30   20.03
   8   0   5  327.85   19.95
  -8   0  -5  383.80   15.23
  -8   0  -6   79.26   18.68
   8   0   6   52.93   14.08
  -8   0  -7   89.88   14.57
   8   0   7   90.10   20.07
  -8   0  -8  115.35   21.30
   8   0   8  119.60   21.61
   8   0   9  147.96   17.48
  -8   0  -9  220.06   23.28
   8   0  10  152.89   25.64
  -8   0 -10  211.90   18.12
   8   1   0  996.73   17.02
   8   1   0 1034.29   20.85
   8   1   1  297.25   16.33
   8   1   1  291.72   17.04
   8   1   2   24.43   15.98
   8   1   2   20.87   16.54
   8   1   3  261.22   18.99
   8   1   3  259.61   13.60
   8   1   4  396.54   19.66
  -8  -1  -4  441.51   18.51
   8   1   5  181.48   20.08
  -8  -1  -5  187.70   13.49
  -8  -1  -6  785.16   22.74
   8   1   6  631.64   18.36
   8   1   7   58.65   21.72
  -8  -1  -7   48.35   14.50
   8   1   8   11.29   23.24
  -8  -1  -8    3.54   21.49
   8   1   9  106.82   24.97
  -8  -1  -9  109.23   17.51
   8   1  10   37.42   25.84
  -8  -1 -10   45.92   25.32
   8   2   0  302.67   16.82
   8   2   0  300.50   14.08
   8   2   1  106.91   16.08
   8   2   1   94.04   17.45
   8   2   2   88.17   18.25
   8   2   2   73.50   16.90
   8   2   3    9.93   12.22
   8   2   3    2.86   11.64
   8   2   4   15.92   17.73
   8   2   4   19.15   19.19
   8   2   5  430.05   22.52
   8   2   6  296.06   16.58
  -8  -2  -6  354.43   21.80
  -8  -2  -7  103.32   22.58
   8   2   7   98.93   23.83
   8   2   8   -3.37   17.06
  -8  -2  -8   12.20   22.79
   8   2   9    5.90   18.51
  -8  -2  -9  -14.52   25.02
   8   3   0   32.59   12.68
   8   3   0   36.73   17.03
   8   3   1  136.18   12.42
   8   3   1  158.40   13.59
   8   3   2   10.66   18.54
   8   3   2    9.90   16.99
   8   3   3  165.92   13.39
   8   3   3  171.28   14.63
   8   3   4   24.24   18.71
   8   3   4   23.13   20.60
   8   3   5   67.79   14.33
   8   3   5   91.99   22.42
   8   3   6  158.50   16.11
   8   3   6  181.86   24.42
   8   3   7   42.07   24.30
   8   3   8   16.83   26.99
  -8  -3  -8   23.21   17.28
   8   4   0  128.45   18.86
   8   4   0  133.40   19.05
   8   4   1  105.30   13.32
   8   4   1  122.59   19.50
   8   4   2  229.08   15.63
   8   4   2  245.09   19.31
   8   4   3  262.52   19.96
   8   4   3  228.45   21.98
   8   4   4   38.39   14.10
   8   4   4   37.58   15.97
   8   4   5   17.57   21.36
   8   4   5   18.63   24.35
   8   4   6   -0.13   16.12
   8   4   6   22.66   25.36
   8   4   7   17.45   27.89
   8   4   7   39.12   25.58
   8   5   0 1102.87   20.62
   8   5   0 1093.45   25.18
   8   5   1   18.75   14.31
   8   5   1   20.93   19.98
   8   5   2   86.66   20.53
   8   5   2   91.27   15.32
   8   5   3  224.48   21.69
   8   5   3  235.50   24.44
   8   5   4  147.48   22.52
   8   5   4  161.12   25.40
   8   5   5  128.57   23.41
   8   5   5  122.13   26.41
   8   5   6   25.95   29.09
   8   5   6   35.78   24.63
   8   6   0  347.77   17.09
   8   6   0  401.67   22.49
   8   6   1   97.36   15.80
   8   6   1   97.86   22.62
   8   6   2    6.77   22.35
   8   6   2   12.38   23.14
   8   6   3   20.77   22.43
   8   6   3   17.90   25.33
   8   6   4   90.64   24.79
   8   6   4   85.56   26.77
   8   7   0  240.85   23.60
   8   7   0  235.37   23.93
   8   7   1   42.33   23.55
   8   7   1   53.56   24.97
   8   7   2   35.22   24.21
   8   7   2   25.07   26.06
   8   7   3    1.61   25.53
   8   7   3   -4.74   27.34
   8   8   0   26.83   23.92
   8   8   0    7.67   24.50
   8   8   1   15.54   26.27
   8   8   1   42.11   32.24
   9 -11   1    8.75   26.44
   9 -11   1   10.30   31.55
   9 -11   2   12.20   25.43
   9 -11   2   18.30   25.89
   9 -11   3   31.75   24.92
   9 -11   3   20.86   24.71
   9 -11   3   21.87   24.92
   9 -11   4  133.95   26.35
   9 -11   4  182.63   25.74
   9 -11   4   98.54   17.51
   9 -11   5  100.26   19.34
   9 -11   5  101.74   18.32
  -9  11  -6   44.11   24.55
   9 -11   6   28.88   24.88
   9 -11   6   21.85   17.23
   9 -11   7   38.59   25.75
  -9  11  -7   19.95   17.60
   9 -11   7   34.48   23.98
   9 -10   1   18.47   23.57
   9 -10   1   15.68   23.23
   9 -10   1   12.35   23.14
   9 -10   2  124.86   23.76
   9 -10   2   98.74   23.58
   9 -10   2  120.08   24.00
   9 -10   3   84.64   23.09
   9 -10   3   83.34   22.65
   9 -10   3   85.33   23.14
   9 -10   4   55.51   15.90
   9 -10   4   78.31   23.32
   9 -10   4   60.64   22.75
   9 -10   5  193.54   23.99
  -9  10  -5  215.98   17.31
   9 -10   5  174.96   16.97
   9 -10   6   47.24   24.18
  -9  10  -6   56.42   22.89
   9 -10   6   43.19   22.70
   9 -10   7    4.97   23.51
   9 -10   7    8.19   15.78
  -9  10  -7   17.34   22.57
   9 -10   8   12.35   17.66
  -9  10  -8   38.68   23.96
   9 -10   8   26.69   15.93
   9 -10   9  102.44   25.61
   9 -10   9   16.55   23.21
  -9  10  -9   74.20   17.67
   9  -9   1  157.65   22.46
   9  -9   1  114.66   22.63
   9  -9   1  131.74   16.24
   9  -9   2  173.00   22.01
   9  -9   2  180.88   21.88
   9  -9   2  176.79   22.72
   9  -9   3  110.19   20.68
   9  -9   3   83.79   21.66
   9  -9   3  111.70   21.76
   9  -9   4    2.81   15.15
   9  -9   4   19.21   20.70
   9  -9   5   97.25   20.91
  -9   9  -5   72.99   21.40
   9  -9   5   61.68   22.12
   9  -9   6   68.94   15.60
   9  -9   6   65.80   21.05
  -9   9  -6   88.75   21.80
   9  -9   7   19.78   15.66
  -9   9  -7   47.36   21.18
   9  -9   7   15.77   20.98
   9  -9   8   11.35   22.72
   9  -9   8   11.99   14.52
  -9   9  -8    8.05   22.57
   9  -9   9   22.14   22.76
   9  -9   9   26.51   21.48
  -9   9  -9   41.73   22.29
  -9   9 -10  152.01   24.63
   9  -9  10  110.33   25.17
   9  -9  10   93.31   24.27
   9  -8   1  142.58   20.54
   9  -8   1  132.41   20.47
   9  -8   1  123.40   20.42
   9  -8   2  212.90   14.98
   9  -8   2  246.13   20.75
   9  -8   2  211.92   21.37
   9  -8   3  377.22   21.16
   9  -8   3  304.07   16.28
   9  -8   3  318.02   17.00
  -9   8  -4   46.53   19.36
   9  -8   4   26.65   19.40
   9  -8   4   27.16   20.93
  -9   8  -5   23.49   19.89
   9  -8   5   -0.01   13.61
   9  -8   5    3.32   20.71
  -9   8  -6   38.64   14.47
   9  -8   6   26.43   13.60
   9  -8   6   25.17   20.78
   9  -8   7  216.44   16.65
   9  -8   7  166.51   14.99
  -9   8  -7  260.75   16.00
   9  -8   8  153.46   16.65
   9  -8   8  127.68   20.59
  -9   8  -8  171.28   22.56
   9  -8   9   -1.83   15.71
   9  -8   9   17.22   20.22
  -9   8  -9   -0.16   21.85
  -9   8 -10   15.78   16.85
   9  -8  10    4.75   17.27
   9  -8  10   43.95   21.56
   9  -8  11   39.72   17.97
   9  -7   1  260.13   18.96
   9  -7   1  249.32   20.20
   9  -7   1  264.09   19.99
   9  -7   2  460.26   19.55
   9  -7   2  410.42   21.21
   9  -7   2  358.94   21.08
   9  -7   3  169.04   14.13
   9  -7   3  176.74   14.99
   9  -7   4  291.60   20.34
  -9   7  -4  334.90   20.23
   9  -7   4  294.74   20.99
   9  -7   5  225.74   14.94
   9  -7   5  268.50   21.36
  -9   7  -5  311.41   15.22
  -9   7  -6   73.71   14.81
   9  -7   6   54.20   13.52
   9  -7   6   59.19   14.80
   9  -7   7  337.86   21.00
  -9   7  -7  529.64   17.06
   9  -7   7  410.83   22.70
   9  -7   8   90.84   16.25
   9  -7   8   65.45   13.73
  -9   7  -8   84.01   15.00
  -9   7  -9   34.08   15.81
   9  -7   9   40.17   16.43
   9  -7   9   30.19   19.92
  -9   7 -10   -8.73   23.26
   9  -7  10   -2.51   24.02
   9  -7  10    6.26   20.93
  -9   7 -11    0.82   24.44
   9  -7  11   26.75   25.84
   9  -7  11    3.55   23.13
   9  -6   1   14.30   17.78
   9  -6   1   -0.75   16.82
   9  -6   1    4.99   17.63
   9  -6   2   38.44   12.58
   9  -6   2   26.84   11.89
   9  -6   2   43.38   12.57
  -9   6  -3  205.03   13.31
   9  -6   3  167.64   13.54
   9  -6   3  157.60   13.78
  -9   6  -4 1087.92   23.09
   9  -6   4  802.01   22.90
   9  -6   4  785.11   17.94
   9  -6   5  293.80   20.55
  -9   6  -5  345.35   20.04
  -9   6  -6   13.56   19.61
   9  -6   6   12.39   19.91
  -9   6  -7   91.08   19.92
   9  -6   7   95.08   20.04
  -9   6  -8  516.87   22.59
   9  -6   8  368.34   17.28
   9  -6   9  101.60   21.79
  -9   6  -9  116.72   15.51
   9  -6  10  146.47   16.95
  -9   6 -10  220.32   23.62
   9  -6  11   22.97   23.50
  -9   6 -11   11.19   16.78
   9  -6  11   16.12   23.49
   9  -5   1   25.28   16.64
   9  -5   1   22.05   11.34
   9  -5   2    8.85   12.15
   9  -5   2   11.16   11.13
  -9   5  -3   79.05   12.08
   9  -5   3   66.81   17.35
  -9   5  -4  678.77   20.34
   9  -5   4  588.89   20.20
   9  -5   5  199.89   19.09
  -9   5  -5  223.18   14.02
  -9   5  -6   77.60   13.93
   9  -5   6   50.58   13.98
  -9   5  -7   84.02   14.23
   9  -5   7   85.43   14.15
  -9   5  -8   62.05   14.54
   9  -5   8   41.57   20.49
   9  -5   9  281.25   21.82
  -9   5  -9  375.89   22.47
  -9   5 -10  406.93   24.46
   9  -5  10  317.48   23.76
  -9   5 -11   81.82   24.94
   9  -5  11   39.53   17.76
   9  -4   1  708.68   15.25
   9  -4   1  906.90   19.98
   9  -4   2  242.34   17.54
   9  -4   2  264.93   17.44
   9  -4   3    9.06   11.83
  -9   4  -3    6.24   11.76
  -9   4  -4  101.39   18.19
   9  -4   4   73.01   17.79
   9  -4   5  153.76   14.10
  -9   4  -5  170.45   13.18
  -9   4  -6   20.87   19.13
   9  -4   6    0.39   18.78
  -9   4  -7  134.01   19.82
   9  -4   7  106.37   19.61
  -9   4  -8  188.89   20.94
   9  -4   8  167.60   15.05
   9  -4   9  293.94   16.14
  -9   4  -9  349.21   23.09
   9  -4  10  250.51   16.89
  -9   4 -10  337.34   24.33
  -9   4 -11  125.67   25.62
   9  -4  11   63.95   25.30
   9  -3   1  438.16   14.09
   9  -3   1  417.82   13.13
   9  -3   2  166.77   12.28
   9  -3   2  231.83   17.13
   9  -3   3  353.21   17.99
  -9   3  -3  424.54   18.63
  -9   3  -4   -0.84   12.25
   9  -3   4    5.82   17.39
   9  -3   5    7.23   13.16
  -9   3  -5    9.35   13.18
  -9   3  -6  285.31   20.19
   9  -3   6  240.65   20.01
  -9   3  -7  151.00   19.61
   9  -3   7  107.46   13.92
  -9   3  -8   62.74   14.99
   9  -3   8   59.98   20.39
   9  -3   9  134.47   22.40
  -9   3  -9  164.01   22.67
   9  -3  10  137.26   16.59
  -9   3 -10  197.01   24.07
   9  -3  11   39.86   18.31
   9  -2   1   58.16   16.27
   9  -2   1   60.19   15.95
   9  -2   2  575.93   18.97
   9  -2   2  686.26   19.00
   9  -2   3  188.92   12.88
  -9   2  -3  179.02   13.03
   9  -2   4  481.91   14.92
  -9   2  -4  668.88   16.27
   9  -2   5   51.05   18.07
  -9   2  -5   53.39   12.98
  -9   2  -6  120.14   13.76
   9  -2   6   90.77   19.21
  -9   2  -7  382.48   15.69
   9  -2   7  318.64   15.82
  -9   2  -8   55.28   20.76
   9  -2   8   40.73   21.37
   9  -2   9   -7.62   16.59
  -9   2  -9    6.39   22.28
   9  -2  10   15.49   24.11
  -9   2 -10   65.85   24.32
   9  -1   1   35.47   15.94
   9  -1   1   28.57   11.61
   9  -1   2   13.53   11.72
   9  -1   2    6.32   16.25
   9  -1   3 1050.08   21.41
   9  -1   4  764.23   21.21
  -9   1  -4  891.75   20.63
  -9   1  -5  142.84   12.91
   9  -1   5  111.67   18.90
  -9   1  -6   16.87   19.61
   9  -1   6   13.21   21.02
  -9   1  -7   51.99   14.46
   9  -1   7   43.37   21.04
  -9   1  -8  107.18   21.76
   9  -1   8   90.00   16.24
   9  -1   9   79.80   24.07
  -9   1  -9  134.80   23.55
   9  -1  10    8.65   17.61
  -9   1 -10   10.25   18.07
   9   0   0   90.13   16.67
   9   0   0   87.90   16.05
   9   0   1  297.70   12.60
   9   0   1  299.03   17.38
   9   0   2   70.18   12.21
   9   0   2   86.25   16.48
   9   0   3  540.41   19.96
   9   0   3  534.44   15.22
   9   0   4  477.51   15.74
  -9   0  -5  334.01   15.36
   9   0   5  346.34   21.06
  -9   0  -6  178.77   14.69
   9   0   6  190.71   21.42
  -9   0  -7   -5.85   20.56
   9   0   7    1.03   21.77
  -9   0  -8  110.59   22.26
   9   0   8   80.44   23.84
   9   0   9  156.55   18.35
  -9   0  -9  222.32   24.90
   9   1   0  113.02   16.47
   9   1   0  133.45   16.93
   9   1   1  118.32   16.63
   9   1   1  121.26   12.98
   9   1   2   25.70   17.29
   9   1   2   16.32   16.98
   9   1   3  306.69   20.14
   9   1   3  312.95   18.73
   9   1   4  149.83   18.39
   9   1   4  132.76   14.93
   9   1   5  193.25   21.90
   9   1   6  118.70   22.80
  -9  -1  -6  134.85   15.42
  -9  -1  -7   84.17   21.98
   9   1   7   57.72   23.55
  -9  -1  -8   51.65   23.55
   9   1   8   60.39   24.98
   9   2   0  154.24   17.59
   9   2   0  163.02   17.41
   9   2   1   81.55   12.39
   9   2   1   93.87   13.05
   9   2   2    5.34   13.31
   9   2   2   -2.67   17.29
   9   2   3    2.95   19.25
   9   2   3    3.82   17.96
   9   2   4   44.69   13.37
   9   2   4   73.12   21.63
   9   2   5  154.42   20.63
   9   2   5  125.74   16.36
   9   2   6  215.81   24.96
   9   2   7   45.27   25.47
   9   2   8   37.34   19.67
  -9  -2  -8   33.21   18.01
   9   3   0   -5.33   17.82
   9   3   0    0.77   18.18
   9   3   1   21.49   13.17
   9   3   1   22.07   19.45
   9   3   2  240.22   21.54
   9   3   2  202.80   14.55
   9   3   3   80.73   14.20
   9   3   3   76.95   21.38
   9   3   4    0.09   19.70
   9   3   4   11.85   22.57
   9   3   5   87.09   21.24
   9   3   5   62.97   17.71
   9   3   6  100.45   17.20
   9   3   6  145.24   27.08
   9   3   7   15.09   24.39
   9   3   7    6.07   27.30
   9   4   0  108.38   14.60
   9   4   0  110.64   20.04
   9   4   1   31.74   19.16
   9   4   1    6.37   20.27
   9   4   2  154.07   22.32
   9   4   2  113.08   14.84
   9   4   3  467.54   22.70
   9   4   3  453.04   19.37
   9   4   4  114.07   16.05
   9   4   4  116.22   18.26
   9   4   5   10.00   23.52
   9   4   5   -6.89   18.62
   9   4   6   -2.45   24.93
   9   4   6   -7.43   28.21
   9   5   0  200.78   21.79
   9   5   0  229.45   21.44
   9   5   1   62.69   21.74
   9   5   1   49.83   21.27
   9   5   2  145.72   22.27
   9   5   2  137.76   23.98
   9   5   3  391.09   24.77
   9   5   3  385.54   20.31
   9   5   4   25.20   23.51
   9   5   4   -0.45   26.74
   9   6   0  365.42   24.30
   9   6   0  376.30   24.46
   9   6   1   93.46   23.84
   9   6   1  100.46   23.82
   9   6   2    1.61   24.06
   9   6   2   15.85   25.09
   9   6   3   28.00   25.35
   9   6   3    5.23   27.40
   9   7   0   30.96   24.90
   9   7   0   36.77   24.03
   9   7   1   -5.39   18.81
   9   7   1    9.69   25.44
  10 -10   1  116.62   26.71
  10 -10   1   93.52   26.10
  10 -10   1  134.75   26.40
  10 -10   2  187.21   25.35
  10 -10   2  180.37   25.80
  10 -10   2  145.98   25.31
  10 -10   3  131.56   25.15
  10 -10   3   95.61   24.98
  10 -10   3  105.85   18.43
  10 -10   4   11.06   17.15
  10 -10   4   19.07   22.80
  10 -10   4    8.05   25.05
  10 -10   5  176.01   23.85
  10 -10   5  191.86   25.67
  10 -10   6    6.22   25.08
 -10  10  -6   18.31   24.10
  10 -10   6   44.14   23.57
  10 -10   7    1.25   25.38
  10 -10   7    6.53   23.70
  10  -9   1   73.78   23.41
  10  -9   1   84.69   23.55
  10  -9   1   89.70   23.47
  10  -9   2  299.85   24.51
  10  -9   2  217.30   18.00
  10  -9   2  303.09   25.62
  10  -9   3  210.66   17.14
  10  -9   3  265.61   23.87
  10  -9   3  234.51   17.84
  10  -9   4    4.53   21.83
  10  -9   4   41.74   22.21
  10  -9   4   14.54   16.23
 -10   9  -5   23.10   15.42
  10  -9   5    5.10   22.19
  10  -9   5   37.46   23.37
  10  -9   6   76.79   22.68
 -10   9  -6  137.98   23.02
  10  -9   6  108.05   24.36
  10  -9   7   40.07   24.53
  10  -9   7   25.60   23.36
 -10   9  -7   49.31   23.57
  10  -9   8   19.33   17.75
 -10   9  -8   30.00   17.05
  10  -9   8   17.66   22.19
  10  -8   1  215.18   16.41
  10  -8   1  268.09   22.53
  10  -8   1  269.03   22.94
  10  -8   2  454.01   22.60
  10  -8   2  401.69   22.96
  10  -8   2  398.21   22.99
  10  -8   3  150.93   20.59
  10  -8   3  116.83   15.65
  10  -8   3  144.14   16.09
  10  -8   4  105.72   15.53
  10  -8   4  107.85   16.36
 -10   8  -5   23.44   14.85
  10  -8   5   10.60   20.18
  10  -8   5   -1.52   22.04
 -10   8  -6   85.18   15.54
  10  -8   6   53.74   21.52
  10  -8   6   84.64   22.87
  10  -8   7  173.86   21.08
 -10   8  -7  310.29   23.44
  10  -8   7  241.19   24.08
  10  -8   8  230.27   24.87
 -10   8  -8  267.95   17.67
  10  -8   8  170.05   22.08
  10  -8   9   12.83   25.20
  10  -8   9    6.85   21.86
 -10   8  -9   -4.59   16.82
  10  -7   1 1036.54   24.99
  10  -7   1  927.02   24.73
  10  -7   1  952.99   27.21
  10  -7   2  481.51   20.90
  10  -7   2  436.86   22.17
  10  -7   2  443.15   16.77
  10  -7   3  482.75   20.86
  10  -7   3  435.44   21.74
  10  -7   3  411.87   22.58
  10  -7   4   97.59   14.65
  10  -7   4   99.43   15.50
  10  -7   5  125.88   20.20
 -10   7  -5  168.07   15.12
  10  -7   5  146.05   21.99
  10  -7   6   12.38   12.77
 -10   7  -6   -2.29   14.95
  10  -7   6   -1.81   15.25
  10  -7   7  212.95   21.09
  10  -7   7  318.25   23.30
 -10   7  -7  381.02   22.98
 -10   7  -8  282.07   23.27
  10  -7   8  186.60   21.36
  10  -7   8  242.11   24.12
  10  -7   9   51.36   17.94
  10  -7   9   23.69   21.16
 -10   7  -9   86.36   24.15
  10  -6   1   41.65   13.03
  10  -6   1   43.24   17.54
  10  -6   1   42.72   13.68
  10  -6   2  175.47   19.53
  10  -6   2  159.02   13.97
  10  -6   2  165.08   19.35
  10  -6   3  139.72   19.06
  10  -6   3  117.49   19.47
  10  -6   3  136.05   19.07
 -10   6  -4  547.40   21.60
  10  -6   4  432.31   21.87
 -10   6  -5  280.56   20.39
  10  -6   5  230.47   15.88
 -10   6  -6   35.28   21.40
  10  -6   6   17.43   21.41
 -10   6  -7  217.10   16.22
  10  -6   7  200.54   22.89
 -10   6  -8  202.77   17.76
  10  -6   8  162.79   17.46
  10  -6   9  221.22   23.59
 -10   6  -9  269.73   24.40
  10  -6  10  125.13   18.51
 -10   6 -10  199.48   25.18
  10  -5   1  116.43   18.31
  10  -5   1  135.87   17.74
  10  -5   2   38.23   17.81
  10  -5   2   36.38   12.49
  10  -5   3   25.63   13.35
  10  -5   3   43.64   18.05
 -10   5  -4  185.35   13.97
  10  -5   4  180.61   19.75
 -10   5  -5   64.41   14.27
  10  -5   5   60.38   19.54
 -10   5  -6   49.24   20.57
  10  -5   6   34.26   14.48
  10  -5   7   28.71   14.78
 -10   5  -7   41.74   21.21
 -10   5  -8  120.29   22.10
  10  -5   8   93.77   15.66
  10  -5   9  203.20   23.11
 -10   5  -9  251.50   17.54
  10  -5  10  210.08   25.26
 -10   5 -10  293.21   18.96
  10  -4   1  303.07   13.42
  10  -4   1  303.41   13.50
  10  -4   2  289.38   18.30
  10  -4   2  321.71   18.32
  10  -4   3    1.67   17.28
  10  -4   3   14.58   12.75
  10  -4   4  164.94   18.63
 -10   4  -4  127.26   14.13
  10  -4   5   16.75   13.42
 -10   4  -5   45.52   18.88
 -10   4  -6   86.18   14.73
  10  -4   6   73.87   14.41
 -10   4  -7  122.92   15.37
  10  -4   7   87.92   14.85
 -10   4  -8    5.44   21.49
  10  -4   8    2.05   15.11
  10  -4   9   56.84   16.60
 -10   4  -9  102.57   16.78
  10  -4  10  165.06   18.96
  10  -3   1  742.56   15.77
  10  -3   1  785.13   19.48
  10  -3   2  258.60   16.98
  10  -3   2  263.05   13.76
  10  -3   3   12.25   12.22
  10  -3   3   41.74   17.90
  10  -3   4    6.19   18.20
 -10   3  -4    4.13   13.47
  10  -3   5   14.32   13.72
 -10   3  -5    3.16   13.48
 -10   3  -6  190.01   15.52
  10  -3   6  191.83   21.10
  10  -3   7  106.04   21.38
 -10   3  -7  114.44   15.48
 -10   3  -8   38.95   22.66
  10  -3   8   30.06   15.27
  10  -3   9   18.55   17.15
 -10   3  -9   15.11   17.49
  10  -2   1  384.80   18.51
  10  -2   1  386.46   13.70
  10  -2   2  547.14   15.22
  10  -2   2  725.62   20.48
  10  -2   3  524.66   19.76
  10  -2   3  599.39   15.68
  10  -2   4  234.73   15.00
  10  -2   5   -0.17   19.58
 -10   2  -5    4.84   18.37
 -10   2  -6   98.07   15.13
  10  -2   6   93.38   14.60
 -10   2  -7  420.28   23.63
  10  -2   7  353.61   22.55
 -10   2  -8   37.00   16.74
  10  -2   8   32.76   17.39
  10  -2   9   16.60   25.04
 -10   2  -9   25.22   17.77
  10  -1   1    7.85   16.53
  10  -1   1    2.87   16.49
  10  -1   2  195.36   18.29
  10  -1   2  231.05   18.69
  10  -1   3  601.63   20.69
  10  -1   3  679.79   20.31
  10  -1   4  436.79   16.15
 -10   1  -5  177.03   14.62
  10  -1   5  175.45   20.77
 -10   1  -6  134.27   15.05
  10  -1   6  115.10   20.94
 -10   1  -7   99.28   22.00
  10  -1   7   74.23   16.00
 -10   1  -8  187.75   17.17
  10  -1   8  135.13   25.46
  10   0   0  101.84   17.68
  10   0   0  102.10   17.04
  10   0   1  168.09   13.04
  10   0   1  181.84   17.72
  10   0   2   50.98   18.22
  10   0   2   53.26   17.60
  10   0   3  277.08   20.50
  10   0   3  268.61   20.49
  10   0   4  676.51   22.18
  10   0   4  615.62   23.13
  10   0   5   49.58   21.44
 -10   0  -6   28.30   15.51
  10   0   6   56.01   21.97
 -10   0  -7   -7.73   23.14
  10   0   7   20.03   17.35
 -10   0  -8  203.42   25.58
  10   0   8  155.21   26.80
  10   1   0  151.50   17.91
  10   1   0  115.10   13.04
  10   1   1   72.89   13.25
  10   1   1   86.15   13.42
  10   1   2   86.99   14.32
  10   1   2   82.78   18.68
  10   1   3   91.60   20.91
  10   1   3   72.64   14.20
  10   1   4   18.69   19.86
  10   1   4   22.19   21.37
  10   1   5  105.37   21.44
  10   1   5  111.69   23.19
  10   1   6   69.32   22.59
  10   1   6   87.43   25.39
  10   1   7    2.39   26.34
  10   2   0  147.43   18.74
  10   2   0  148.33   18.80
  10   2   1  524.15   20.21
  10   2   1  471.07   16.41
  10   2   2   29.52   14.75
  10   2   2   20.20   18.51
  10   2   3   73.96   20.04
  10   2   3   82.75   21.57
  10   2   4   35.67   19.99
  10   2   4    5.74   23.06
  10   2   5    7.74   21.68
  10   2   5    8.74   17.68
  10   2   6  112.20   23.62
  10   2   6   94.11   26.63
  10   3   0  409.07   21.15
  10   3   0  362.42   16.44
  10   3   1   55.72   19.14
  10   3   1   46.26   20.75
  10   3   2  203.58   22.79
  10   3   2  224.49   20.59
  10   3   3  172.38   16.06
  10   3   3  191.72   23.80
  10   3   4    6.92   15.64
  10   3   4   22.75   24.43
  10   3   5   10.90   23.55
  10   3   5  -11.87   26.45
  10   4   0   14.74   20.87
  10   4   0   15.70   15.13
  10   4   1   12.91   21.95
  10   4   1   31.51   15.61
  10   4   2  279.69   23.67
  10   4   2  273.59   18.14
  10   4   3  285.23   17.91
  10   4   3  367.90   26.60
  10   4   4  111.71   18.20
  10   4   4  136.27   27.55
  10   5   0    4.31   22.60
  10   5   0   10.69   22.05
  10   5   1   14.40   16.30
  10   5   1   10.07   16.36
  10   5   2  147.39   25.27
  10   5   2  115.65   19.59
  10   5   3  287.17   26.55
  10   5   3  269.08   28.74
  10   6   0   39.05   24.76
  10   6   0   38.51   18.23
  10   6   1   24.00   25.61
  10   6   1   12.02   25.52
  11  -9   1   92.86   25.60
  11  -9   1  105.86   25.50
  11  -9   1   88.59   25.32
  11  -9   2  277.65   25.84
  11  -9   2  252.17   25.74
  11  -9   2  253.11   26.72
  11  -9   3  190.95   24.12
  11  -9   3  139.72   17.98
  11  -9   3  161.33   18.67
  11  -9   4   20.30   23.22
  11  -9   4    5.39   16.49
  11  -9   4    6.48   18.13
  11  -9   5  123.18   24.38
  11  -9   5   86.55   24.22
  11  -9   5  116.77   26.14
 -11   9  -6   19.55   17.30
  11  -9   6   36.39   16.86
  11  -9   6   44.33   26.08
  11  -8   1  131.28   23.79
  11  -8   1  116.23   24.04
  11  -8   1   98.64   23.42
  11  -8   2  297.31   17.55
  11  -8   2  294.27   18.77
  11  -8   2  368.89   24.87
  11  -8   3  143.64   22.53
  11  -8   3  127.59   22.35
  11  -8   3  146.75   24.39
  11  -8   4  -13.43   21.07
  11  -8   4   10.77   15.12
  11  -8   4   -3.94   23.65
  11  -8   5   17.97   21.49
  11  -8   5   47.44   23.34
 -11   8  -6  169.38   23.97
  11  -8   6  114.72   21.83
  11  -8   6  168.03   25.39
 -11   8  -7  276.12   18.80
  11  -8   7  140.53   16.50
  11  -8   7  211.99   25.82
  11  -7   1   47.99   20.85
  11  -7   1   58.26   22.37
  11  -7   1   58.92   21.69
  11  -7   2  137.00   14.88
  11  -7   2  132.45   21.61
  11  -7   2  133.72   15.68
  11  -7   3  112.15   15.08
  11  -7   3  135.17   20.73
  11  -7   3  135.73   21.70
  11  -7   4   39.83   15.02
  11  -7   4   29.07   14.40
  11  -7   4   49.20   22.35
  11  -7   5    9.27   13.86
  11  -7   5   24.26   16.26
 -11   7  -6   79.07   16.70
  11  -7   6   32.13   20.55
  11  -7   6   64.14   23.68
 -11   7  -7  307.23   24.96
  11  -7   7  118.10   16.90
  11  -7   7  283.95   25.82
  11  -7   8  112.40   22.44
 -11   7  -8  347.02   26.10
  11  -7   8  208.23   19.20
  11  -6   1   11.68   19.46
  11  -6   1    8.52   13.66
  11  -6   1   -6.67   19.68
  11  -6   2    4.20   19.26
  11  -6   2    5.25   14.45
  11  -6   2    2.56   19.19
  11  -6   3   24.98   13.78
  11  -6   3    8.07   13.75
  11  -6   3   30.22   20.92
  11  -6   4  206.46   21.15
  11  -6   4  166.12   21.84
 -11   6  -5  115.16   15.69
  11  -6   5   97.79   16.05
 -11   6  -6   13.82   21.82
  11  -6   6   -0.74   22.22
 -11   6  -7  199.79   25.38
  11  -6   7  127.17   16.72
 -11   6  -8   73.51   25.91
  11  -6   8   72.98   24.84
  11  -5   1  123.57   14.69
  11  -5   1  129.66   13.78
  11  -5   2  155.60   13.99
  11  -5   2  155.41   13.96
  11  -5   3   48.75   19.66
  11  -5   3   41.59   20.29
  11  -5   4   77.66   15.17
  11  -5   4   69.90   20.61
  11  -5   5  103.17   21.04
 -11   5  -5  119.42   15.37
 -11   5  -6   -4.91   21.43
  11  -5   6   -0.73   15.05
 -11   5  -7   30.69   22.54
  11  -5   7   13.69   22.86
 -11   5  -8   -4.43   23.59
  11  -5   8    2.49   23.28
  11  -4   1  636.66   21.37
  11  -4   1  669.61   20.57
  11  -4   2  282.23   14.42
  11  -4   2  303.22   19.53
  11  -4   3   57.63   18.90
  11  -4   3   57.26   13.64
  11  -4   4  118.10   20.05
  11  -4   4   73.08   13.73
 -11   4  -5   63.12   14.75
  11  -4   5   62.70   14.36
 -11   4  -6   27.07   15.28
  11  -4   6   15.08   14.87
 -11   4  -7    7.91   15.81
  11  -4   7    4.66   15.87
 -11   4  -8    4.30   24.05
  11  -4   8   12.35   17.24
  11  -3   1  538.19   19.46
  11  -3   1  580.36   19.93
  11  -3   2  624.43   16.11
  11  -3   2  730.81   16.96
  11  -3   3   41.56   13.10
  11  -3   3   45.56   19.06
  11  -3   4   -0.08   13.95
  11  -3   4    6.71   13.42
  11  -3   5   -8.81   20.38
 -11   3  -6  184.31   15.97
  11  -3   6  129.97   22.16
 -11   3  -7  135.18   17.60
  11  -3   7   96.45   23.44
 -11   3  -8   -4.63   25.23
  11  -3   8   27.62   25.23
  11  -2   1  326.71   13.94
  11  -2   1  427.70   14.79
  11  -2   2  265.60   14.25
  11  -2   2  289.63   19.74
  11  -2   3  217.99   19.86
  11  -2   3  259.91   19.95
  11  -2   4  158.58   14.16
  11  -2   4  143.61   20.42
  11  -2   5   12.66   14.88
  11  -2   6  260.59   23.35
 -11   2  -6  206.91   16.15
 -11   2  -7  283.46   24.92
  11  -2   7  244.72   25.24
  11  -1   1    5.52   12.80
  11  -1   1   37.91   17.87
  11  -1   2   28.16   13.15
  11  -1   2   52.77   12.85
  11  -1   3  186.33   20.45
  11  -1   3  205.54   14.78
  11  -1   4  218.27   20.74
  11  -1   4  213.83   21.34
  11  -1   5    5.94   21.36
  11  -1   5   11.85   23.38
  11  -1   6   56.66   25.05
  11  -1   7  190.61   19.61
  11   0   0   87.59   13.10
  11   0   0   79.26   13.38
  11   0   1  198.58   19.60
  11   0   1  188.52   19.55
  11   0   2   -6.68   13.65
  11   0   2   -4.51   18.98
  11   0   3   99.19   20.85
  11   0   3   69.76   14.14
  11   0   4   84.21   21.70
  11   0   4  105.32   23.12
  11   0   5   35.74   21.87
  11   0   5   20.55   17.39
  11   0   6   12.52   23.26
  11   0   6   18.46   24.71
  11   1   0  489.80   20.91
  11   1   0  480.58   20.89
  11   1   1  361.39   20.87
  11   1   1  295.36   16.20
  11   1   2   46.23   20.50
  11   1   2   26.98   20.09
  11   1   3    4.92   13.87
  11   1   3   30.44   22.73
  11   1   4   12.48   14.68
  11   1   4   15.92   16.47
  11   1   5    8.39   16.60
  11   1   5    3.66   18.84
  11   1   6   17.94   26.45
  11   2   0  171.39   14.52
  11   2   0  259.83   15.24
  11   2   1  406.64   17.57
  11   2   1  318.72   16.61
  11   2   2  238.79   23.10
  11   2   2  200.01   21.60
  11   2   3   19.63   21.14
  11   2   3   20.84   23.77
  11   2   4    4.91   22.50
  11   2   4   -1.87   24.72
  11   2   5   10.73   27.52
  11   3   0   51.67   20.95
  11   3   0   36.43   21.11
  11   3   1  211.76   23.01
  11   3   1  218.38   22.63
  11   3   2  150.90   22.61
  11   3   2  156.29   24.88
  11   3   3  100.69   16.94
  11   3   3  142.19   25.76
  11   4   0   11.20   22.76
  11   4   0   13.04   16.41
  11   4   1   47.13   24.40
  11   4   1   33.31   16.75
  11   4   2  225.21   24.49
  11   4   2  234.61   26.68
  11   5   0   -1.56   24.71
  11   5   0   -2.85   25.64
  12  -8   1   20.49   17.14
  12  -8   1   52.71   25.03
  12  -8   1   18.54   24.59
  12  -8   2   90.33   24.19
  12  -8   2   52.37   17.04
  12  -8   2   77.16   25.34
  12  -8   3   43.91   23.60
  12  -8   3   16.39   16.39
  12  -8   3   43.26   25.67
  12  -8   4   22.88   23.71
  12  -8   4   18.59   23.18
  12  -8   4   21.33   26.02
  12  -7   1    4.53   15.53
  12  -7   1   14.50   23.00
  12  -7   1   14.20   16.09
  12  -7   2   58.91   22.11
  12  -7   2   33.85   22.17
  12  -7   2   88.54   23.52
  12  -7   3   38.63   15.44
  12  -7   3   32.20   15.64
  12  -7   3   53.99   23.98
  12  -7   4   -3.93   23.33
  12  -7   4    4.01   21.37
  12  -7   4   -5.19   24.61
  12  -7   5   -4.32   24.14
  12  -7   5   18.58   21.52
  12  -7   5  -15.14   17.42
  12  -6   1   35.12   21.08
  12  -6   1   22.33   21.49
  12  -6   1   13.50   20.88
  12  -6   2   -1.78   20.58
  12  -6   2   -3.46   20.05
  12  -6   2    7.05   15.14
  12  -6   3   -4.85   14.78
  12  -6   3   -1.70   14.53
  12  -6   3   -3.66   21.78
  12  -6   4   37.48   16.32
  12  -6   4   30.06   23.55
  12  -6   5   76.95   16.73
  12  -6   5   51.48   16.40
  12  -6   6   12.39   23.93
  12  -5   1  118.10   20.83
  12  -5   1  122.85   20.94
  12  -5   2  156.18   15.09
  12  -5   2  164.35   15.79
  12  -5   3   -1.68   21.28
  12  -5   3    8.09   21.12
  12  -5   4   57.02   22.36
  12  -5   4   61.04   15.75
  12  -5   5   99.75   16.45
  12  -5   5   94.62   23.46
  12  -5   6    8.02   16.39
  12  -4   1  257.28   20.78
  12  -4   1  297.53   20.88
  12  -4   2  162.50   20.22
  12  -4   2  102.74   14.82
  12  -4   3   -2.59   20.14
  12  -4   3   15.54   13.71
  12  -4   4   56.15   21.41
  12  -4   4   38.11   20.95
  12  -4   5   93.34   22.82
  12  -4   5  117.49   22.18
  12  -4   6   69.45   23.61
  12  -3   1  413.41   20.97
  12  -3   1  414.11   21.17
  12  -3   2  195.14   20.32
  12  -3   2  218.47   15.47
  12  -3   3   18.50   14.00
  12  -3   3   17.62   14.08
  12  -3   4   -2.28   21.25
  12  -3   4   13.41   14.56
  12  -3   5   88.29   16.19
  12  -3   5   73.33   16.13
  12  -3   6  112.75   17.23
  12  -3   6   42.13   17.42
  12  -2   1  236.73   19.30
  12  -2   1  211.11   14.93
  12  -2   2   78.84   20.04
  12  -2   2   52.33   14.37
  12  -2   3   58.22   14.89
  12  -2   3   76.89   20.59
  12  -2   4   -4.11   21.21
  12  -2   4    7.92   21.80
  12  -2   5    6.10   23.34
  12  -2   5   -1.39   23.22
  12  -2   6  172.34   19.55
  12  -1   1   16.18   19.97
  12  -1   1   -6.92   14.38
  12  -1   2   65.98   20.17
  12  -1   2   53.36   14.79
  12  -1   3   37.04   21.67
  12  -1   3   39.46   20.91
  12  -1   4   69.18   16.74
  12  -1   4   85.58   23.49
  12  -1   5    5.48   17.41
  12  -1   5   11.61   17.81
  12   0   0  124.23   21.95
  12   0   0  114.15   14.63
  12   0   1   -3.11   21.41
  12   0   1   22.48   20.41
  12   0   2   29.21   20.68
  12   0   2   18.00   20.34
  12   0   3  144.36   16.87
  12   0   3  155.45   17.91
  12   0   4   89.57   16.68
  12   0   4  149.60   25.07
  12   1   0   83.27   15.44
  12   1   0   99.31   22.48
  12   1   1  417.17   17.90
  12   1   1  404.74   17.53
  12   1   2   20.23   22.84
  12   1   2   19.87   21.90
  12   1   3   10.10   22.43
  12   1   3   -0.27   24.19
  12   2   0  339.35   17.68
  12   2   0  345.64   23.63
  12   2   1  313.83   18.61
  12   2   1  372.33   23.97
  12   2   2   96.43   17.29
  12   2   2  120.74   25.50
  12   3   0   42.93   24.09
  12   3   0   32.10   23.63
  12   3   1   88.76   25.21
  12   3   1   54.94   17.40
  13  -6   1   -3.66   16.33
  13  -6   1    4.29   16.14
  13  -6   1   23.56   23.02
  13  -6   2   13.27   23.17
  13  -6   2    3.99   22.13
  13  -6   2   -1.42   16.99
  13  -5   1   90.70   23.21
  13  -5   1   59.87   17.14
  13  -5   2   13.57   15.97
  13  -5   2   -7.38   15.75
  13  -5   3   11.63   16.46
  13  -5   3   25.72   22.53
  13  -4   1  128.45   22.44
  13  -4   1   98.10   16.64
  13  -4   2  118.50   22.36
  13  -4   2   91.75   22.47
  13  -4   3   15.70   16.78
  13  -4   3   -3.71   15.16
  13  -3   1  132.06   15.42
  13  -3   1  136.58   15.70
  13  -3   2  162.84   21.53
  13  -3   2  135.21   16.39
  13  -3   3   14.07   22.78
  13  -3   3   13.15   22.01
  13  -2   1  106.41   21.23
  13  -2   1   89.90   21.78
  13  -2   2    9.85   15.21
  13  -2   2   21.59   21.56
  13  -2   3   18.44   23.29
  13  -2   3   15.47   16.40
  13  -1   1   16.05   21.95
  13  -1   1   16.57   21.73
  13  -1   2    9.11   15.75
  13  -1   2    2.60   15.94
  13   0   0  166.45   24.41
  13   0   0  163.94   23.16
  13   0   1   16.31   22.83
  13   0   1   21.92   16.24
  13   0   2   -4.16   25.06
  13   1   0  252.49   24.36
  13   1   0  313.08   19.61
;
_shelx_hkl_checksum     1244
_shelx_res_file
;
TITL SPACE GROUP P-1 WITH TMIN 0.6552 AND TMAX 0.8186
CELL  0.71073 10.03400 10.07000 12.12400 112.75000 95.58000 98.51000
ZERR 1  0.00200  0.00200  0.00200  0.03000  0.03000  0.03000
LATT 1
SFAC C H O S CL RU
UNIT 38 48 2 2 8 2
PLAN 300
FMAP 2
L.S. 20
BOND $H
EQIV $1 1-x, 2-y, -z
RTAB DIST RU1 RU1_$1
CONF
HTAB C9 Cl1
HTAB C8 Cl4_$1
ACTA
WGHT    0.047000
FVAR       0.62594
C1    1    0.792592    0.492524   -0.017715    11.00000    0.01915    0.02735 =
         0.03437    0.01567    0.00810    0.00708
AFIX  23
H1A   2    0.850804    0.476173    0.042564    11.00000   -1.20000
H1B   2    0.756469    0.398566   -0.085474    11.00000   -1.20000
AFIX   0
C2    1    0.873915    0.595744   -0.060277    11.00000    0.01756    0.02882 =
[truncated: 24,404 more chars]
