# Supplementary material for: Crystal structure of bis­[μ-(4-meth­oxy­phen­yl)methane­thiol­ato-κ2 S:S]bis­[chlorido­(η6-1-isopropyl-4-methyl­benzene)­ruthenium(II)] chloro­form disolvate
Source: Acta Crystallogr E Crystallogr Commun. 2015 Sep 26;71(Pt 10):1216–8. doi: 10.1107/S2056989015017399 (PMC4647371; doi:10.1107/S2056989015017399)
Supplement: Supplementary file 2 [file e-71-01216-Isup2.hkl]

#
# h,k,l, Fc-squared, Fo-squared, sigma(Fo-squared), status flag
#
data_I
_shelx_title ' SPACE GROUP P-1 WITH TMIN 0.6552 AND TMAX 0.8186'
_shelx_refln_list_code          4
_shelx_F_calc_maximum      174.17
_exptl_crystal_F_000       548.00
_reflns_d_resolution_high  0.7258

loop_
 _space_group_symop_operation_xyz
 'x, y, z'
 '-x, -y, -z'

_cell_length_a    10.0340
_cell_length_b    10.0700
_cell_length_c    12.1240
_cell_angle_alpha 112.750
_cell_angle_beta   95.580
_cell_angle_gamma  98.510

_shelx_F_squared_multiplier     1.000

loop_
 _refln_index_h
 _refln_index_k
 _refln_index_l
 _refln_F_squared_calc
 _refln_F_squared_meas
 _refln_F_squared_sigma
 _refln_observed_status
   1   0   0      14037.06      15554.33       141.64 o
   2   0   0       8782.21       8907.91       809.97 o
   3   0   0         80.63         87.90        41.83 o
   4   0   0        940.55        889.26        32.33 o
   5   0   0       7987.35       8112.04        54.71 o
   6   0   0       2463.85       2137.29       336.14 o
   7   0   0       3815.96       3968.91       152.73 o
   8   0   0       1570.93       1694.36        26.70 o
   9   0   0        208.29        227.12        29.51 o
  10   0   0        253.05        260.27        31.31 o
  11   0   0        239.38        213.68        23.89 o
  12   0   0        285.20        299.73        31.07 o
  13   0   0        453.58        421.48        42.88 o
 -13   1   0         12.52         23.93        38.54 o
 -12   1   0         41.15         26.77        30.32 o
 -11   1   0         26.37         46.33        26.57 o
 -10   1   0         15.68         14.62        24.60 o
  -9   1   0         90.07        108.11        24.10 o
  -8   1   0        595.09        647.11        29.62 o
  -7   1   0       2951.70       2965.12        69.10 o
  -6   1   0       2122.82       1942.82       481.64 o
  -5   1   0         47.78         55.69        20.61 o
  -4   1   0       1817.21       1783.44        51.05 o
  -3   1   0       6059.12       6579.90       314.44 o
  -2   1   0       7463.59       6761.67      1818.52 o
  -1   1   0       5875.43       6395.96       252.21 o
   1   1   0      14488.65      15272.26       138.25 o
   2   1   0       3125.59       3502.81        80.37 o
   3   1   0      14291.69      15475.62        91.98 o
   4   1   0        892.31        802.01        28.15 o
   5   1   0       1598.10       1579.81        32.31 o
   6   1   0       6642.73       6900.64        48.52 o
   7   1   0       2832.31       2978.47        97.64 o
   8   1   0       2389.54       2583.13        47.93 o
   9   1   0        297.15        315.98        30.13 o
  10   1   0        309.29        331.95        46.45 o
  11   1   0       1121.84       1238.44        37.72 o
  12   1   0        232.24        227.27        32.48 o
  13   1   0        976.98        745.99        77.32 o
 -13   2   0          0.46          5.50        31.36 o
 -12   2   0        123.10        134.30        34.59 o
 -11   2   0         62.52         62.53        40.11 o
 -10   2   0        102.55        129.35        29.44 o
  -9   2   0         11.05          8.52        28.21 o
  -8   2   0          5.58         11.60        19.55 o
  -7   2   0        228.07        209.64        22.10 o
  -6   2   0        124.64        151.35        26.73 o
  -5   2   0        892.24        883.85        25.97 o
  -4   2   0       1277.57       1404.37        48.93 o
  -3   2   0        838.01        911.18        37.04 o
  -2   2   0      30333.64      32266.90      1389.75 o
  -1   2   0       6569.56       6281.46       160.36 o
   1   2   0        719.19        728.82        83.47 o
   2   2   0       1486.90       1588.37        74.05 o
   3   2   0         37.13         52.10        23.73 o
   4   2   0       5574.40       5853.22        65.73 o
   5   2   0       1908.44       2024.95        37.57 o
   6   2   0       2765.19       2971.60       132.90 o
   7   2   0       2923.26       3045.01       110.39 o
   8   2   0        733.66        769.25        27.56 o
   9   2   0        373.66        405.29        31.58 o
  10   2   0        354.08        377.43        33.87 o
  11   2   0        642.89        568.17       112.86 o
  12   2   0        928.63        871.95        36.13 o
 -13   3   0        113.34         81.15        39.69 o
 -12   3   0        328.59        267.32        29.34 o
 -11   3   0        491.48        527.03        32.83 o
 -10   3   0        400.31        403.67        38.26 o
  -9   3   0        143.44        137.39        25.87 o
  -8   3   0         64.43         64.11        22.50 o
  -7   3   0          0.72         -9.13        25.40 o
  -6   3   0       1157.21       1171.36        43.63 o
  -5   3   0       7091.95       6204.80      1544.45 o
  -4   3   0       2453.09       2424.02        40.36 o
  -3   3   0          1.28          7.76        19.46 o
  -2   3   0        718.72        651.95        35.02 o
  -1   3   0       2392.21       2307.11        68.39 o
   1   3   0       7939.83       8605.72       857.24 o
   2   3   0         98.16         98.75        26.83 o
   3   3   0         88.44         81.36        26.85 o
   4   3   0         30.91         38.81        22.49 o
   5   3   0       1233.60       1296.03        32.05 o
   6   3   0         51.58         62.98        21.10 o
   7   3   0        183.52        198.25        24.58 o
   8   3   0         87.16         87.69        25.96 o
   9   3   0          1.86         -5.90        32.48 o
  10   3   0        945.41        973.28        59.53 o
  11   3   0        132.26        112.50        37.95 o
  12   3   0        102.10         95.62        43.06 o
 -13   4   0        412.52        332.32        34.95 o
 -12   4   0        529.24        458.11        26.35 o
 -11   4   0        566.35        478.03        47.13 o
 -10   4   0         85.13         96.12        25.07 o
  -9   4   0          5.00         -1.98        28.86 o
  -8   4   0        396.87        461.46        60.64 o
  -7   4   0       2154.43       2301.42        88.82 o
  -6   4   0        452.94        408.14        22.54 o
  -5   4   0       4404.68       4581.92       139.12 o
  -4   4   0        160.72        137.62        21.60 o
  -3   4   0       7106.31       6539.92       469.67 o
  -2   4   0       3612.33       3617.07       220.59 o
  -1   4   0        837.13        818.03        59.21 o
   1   4   0       2666.59       2861.47       317.49 o
   2   4   0       6525.69       6831.71       684.69 o
   3   4   0        740.27        783.34        76.24 o
   4   4   0        800.11        759.26        53.60 o
   5   4   0        978.51       1008.74        49.45 o
   6   4   0        364.24        385.05        35.04 o
   7   4   0        438.11        517.41        32.08 o
   8   4   0        307.08        334.21        34.21 o
   9   4   0        263.78        278.64        30.12 o
  10   4   0         52.57         39.04        31.26 o
  11   4   0         16.06         31.31        33.97 o
 -13   5   0        247.13        222.44        48.81 o
 -12   5   0        398.65        367.07        31.68 o
 -11   5   0        493.54        521.72        35.11 o
 -10   5   0       1318.33       1310.54        36.45 o
  -9   5   0        325.48        343.44        25.80 o
  -8   5   0        996.01       1075.66        27.38 o
  -7   5   0        266.97        300.20        21.68 o
  -6   5   0       2295.63       2463.25        79.25 o
  -5   5   0       4121.95       4350.11       127.57 o
  -4   5   0       2347.66       2169.97        68.56 o
  -3   5   0         80.13         77.44        18.72 o
  -2   5   0       1159.35       1160.94        89.20 o
  -1   5   0        577.14        570.79        41.02 o
   1   5   0       6775.01       6740.70       331.08 o
   2   5   0       3239.67       3404.22       192.94 o
   3   5   0       3495.09       3678.98       201.96 o
   4   5   0        384.85        409.24        31.13 o
   5   5   0        871.73        996.57        40.17 o
   6   5   0       1713.23       1901.45       126.13 o
   7   5   0       1277.70       1561.06        46.75 o
   8   5   0       2753.38       2805.24        40.72 o
   9   5   0        521.69        552.06        39.01 o
  10   5   0         52.72         19.24        40.28 o
  11   5   0         50.30         -5.60        45.41 o
 -13   6   0        405.54        262.90        28.15 o
 -12   6   0        546.91        426.47        46.57 o
 -11   6   0        305.64        281.91        35.72 o
 -10   6   0        102.95        104.92        24.06 o
  -9   6   0        147.46        180.80        26.73 o
  -8   6   0       1741.33       1932.22        41.32 o
  -7   6   0       1114.82       1212.79        31.16 o
  -6   6   0       1233.19       1300.58        59.16 o
  -5   6   0         21.35         33.15        22.69 o
  -4   6   0          0.89          3.86        19.46 o
  -3   6   0        222.06        211.11        21.12 o
  -2   6   0        707.39        715.02        53.19 o
  -1   6   0       2030.53       1964.70        48.19 o
   1   6   0       2523.94       2404.36        98.79 o
   2   6   0        768.01        827.59        44.61 o
   3   6   0        615.38        643.76        38.33 o
   4   6   0        928.92       1046.12        38.77 o
   5   6   0       1635.77       1766.33        67.46 o
   6   6   0       2055.93       2261.59       126.19 o
   7   6   0       1199.80       1319.02        40.20 o
   8   6   0        862.51        942.65        68.78 o
   9   6   0        871.74        946.65        44.00 o
  10   6   0        140.74         98.87        37.47 o
 -12   7   0          3.16         22.34        34.25 o
 -11   7   0        105.37        132.65        32.03 o
 -10   7   0         83.47         69.66        23.18 o
  -9   7   0        127.15        138.33        22.68 o
  -8   7   0        216.12        241.29        27.53 o
  -7   7   0        240.19        232.01        23.06 o
  -6   7   0        632.13        711.05        40.30 o
  -5   7   0        692.92        718.75        39.96 o
  -4   7   0         71.40         74.52        25.14 o
  -3   7   0        273.08        290.82        28.96 o
  -2   7   0         24.86         35.12        26.62 o
  -1   7   0        410.13        405.00        40.86 o
   2   7   0        549.77        544.17        48.94 o
   3   7   0        273.77        268.94        40.47 o
   4   7   0        418.51        440.21        38.77 o
   5   7   0       1059.04       1104.07        54.17 o
   6   7   0        762.47        770.93        39.44 o
   7   7   0        777.50        809.71        98.86 o
   8   7   0        599.45        607.90        42.89 o
   9   7   0        150.84         86.57        44.13 o
 -12   8   0          1.46         19.66        32.30 o
 -11   8   0          8.91          7.44        30.40 o
 -10   8   0        155.35        138.09        25.64 o
  -9   8   0          0.59         13.00        25.94 o
  -8   8   0        273.28        358.72        25.86 o
  -7   8   0        491.13        494.82        25.64 o
  -6   8   0        273.75        273.27        34.69 o
  -5   8   0          5.85          7.91        35.01 o
  -4   8   0        136.04        138.10        30.53 o
  -3   8   0         10.21         48.83        41.99 o
  -2   8   0        210.98        241.29        42.47 o
  -1   8   0        446.16        459.23        30.30 o
   0   8   0        857.25        884.98        45.84 o
   3   8   0        214.80        233.80        51.53 o
   4   8   0         55.62         72.70        44.05 o
   5   8   0        206.48        190.50        40.07 o
   6   8   0        256.60        284.25        40.92 o
   7   8   0         18.68         18.62        40.97 o
   8   8   0         36.52         44.32        43.68 o
 -11   9   0        228.13        175.80        33.66 o
 -10   9   0         98.54         93.31        27.83 o
  -9   9   0          6.48         22.90        32.65 o
  -8   9   0          1.35         26.92        26.37 o
  -7   9   0         45.40         34.95        39.01 o
  -6   9   0        114.43        108.63        39.17 o
  -5   9   0        375.43        322.90        44.45 o
  -4   9   0         47.33         51.30        32.16 o
  -3   9   0         60.94         68.48        45.81 o
  -2   9   0         31.69         71.46        44.74 o
  -1   9   0        111.65         98.93        31.50 o
   0   9   0         28.81         18.53        44.54 o
   4   9   0        278.85        214.33        60.96 o
   5   9   0         16.95          7.72        49.32 o
   6   9   0         15.11         24.24        50.99 o
   7   9   0          0.44          4.18        44.92 o
 -10  10   0        548.65        482.26        39.89 o
  -9  10   0        179.14        168.98        44.03 o
  -8  10   0        104.19         89.56        40.93 o
  -7  10   0        207.28        212.13        43.75 o
  -6  10   0        290.38        262.48        51.34 o
  -4  10   0        549.55        553.11        38.85 o
  -3  10   0        215.79        262.83        49.46 o
  -2  10   0        336.32        329.70        35.12 o
  -1  10   0         11.31         35.07        33.66 o
   0  10   0        195.27        155.82        35.60 o
   1  10   0        218.66        215.77        48.90 o
   5  10   0          0.40          6.05        86.50 o
   6  10   0         32.44          3.77        62.44 o
  -9  11   0        167.60         98.18        47.89 o
  -8  11   0        256.78        177.99        54.63 o
  -7  11   0        467.03        417.52        65.29 o
  -4  11   0        480.66        580.24        54.72 o
  -3  11   0        251.82        260.21        52.78 o
  -2  11   0         59.72         95.10        50.02 o
  -1  11   0        156.69        163.60        52.09 o
   0  11   0        241.14        252.60        53.44 o
   1  11   0        707.10        813.13        60.00 o
   2  11   0        111.84         73.53        42.88 o
   3  11   0         70.34         58.45        62.38 o
  -4  12   0        277.08        282.36        58.55 o
  -3  12   0        380.99        234.86        41.88 o
  -2  12   0        198.06        253.14        56.71 o
  -1  12   0        267.47        106.76        42.21 o
   0  12   0        559.40        610.05        64.65 o
   1  12   0        321.34        296.93        63.45 o
  -2 -12   1        376.18        220.47        45.23 o
  -1 -12   1        270.56        249.33        61.13 o
   0 -12   1        132.92        133.20        57.30 o
   1 -12   1          0.08          4.62        54.59 o
   2 -12   1         95.92        130.19        54.87 o
   3 -12   1          3.98         11.54        54.52 o
   4 -12   1          1.98         12.00        38.03 o
   7 -12   1         24.64         19.83        91.91 o
  -3 -11   1        664.61        695.91        60.36 o
  -2 -11   1        220.62        260.51        54.95 o
  -1 -11   1        660.29        672.63        54.13 o
   0 -11   1        326.27        449.00        51.12 o
   1 -11   1         80.15         29.79        49.36 o
   2 -11   1          7.51         10.67        47.80 o
   3 -11   1        211.06        247.67        50.74 o
   4 -11   1        232.97        257.45        38.97 o
   6 -11   1         60.60         57.64        56.99 o
   7 -11   1         29.17         46.18        49.00 o
   8 -11   1         18.21          8.31        42.61 o
   9 -11   1         34.84         24.14        51.72 o
  -6 -10   1        260.14         69.38        56.70 o
  -5 -10   1        283.57        195.93        65.05 o
  -2 -10   1       1042.25       1130.69        54.70 o
  -1 -10   1        750.07        875.74        50.79 o
   0 -10   1       2310.12       2447.87        48.49 o
   1 -10   1        631.13        705.94        48.19 o
   2 -10   1       1063.55       1143.55        51.40 o
   3 -10   1        738.65        883.47        49.59 o
   4 -10   1        576.12        653.18        38.49 o
   5 -10   1       1099.85       1054.94        55.35 o
   6 -10   1        813.18        813.18        49.53 o
   7 -10   1        296.10        263.16        42.92 o
   8 -10   1         99.60        106.01        40.63 o
   9 -10   1         21.76         39.51        34.35 o
  10 -10   1        351.20        299.37        38.90 o
  -7  -9   1         43.19         34.65        42.93 o
  -6  -9   1        270.72        256.79        43.20 o
  -5  -9   1         75.01         59.47        47.82 o
  -4  -9   1       1760.66       1859.87        61.34 o
  -3  -9   1       1419.97       1514.99        71.90 o
  -1  -9   1       1259.81       1341.87        49.69 o
   0  -9   1        835.48        799.40        46.48 o
   1  -9   1        472.61        478.17        44.15 o
   2  -9   1        841.89        973.34        49.13 o
   3  -9   1       2399.19       2622.68        46.94 o
   4  -9   1       3076.57       3389.57       188.48 o
   5  -9   1       1517.60       1582.03       182.97 o
   6  -9   1        770.84        819.04        85.23 o
   7  -9   1        386.25        401.77        30.30 o
   8  -9   1        475.64        476.27        32.42 o
   9  -9   1        309.75        346.77        29.04 o
  10  -9   1        182.30        212.45        34.59 o
  11  -9   1        304.52        245.81        37.54 o
  -9  -8   1          3.38         30.24        62.30 o
  -8  -8   1          0.54          5.28        41.55 o
  -7  -8   1         85.65         87.86        39.56 o
  -6  -8   1          0.35        -14.38        36.99 o
  -5  -8   1         47.06         48.99        39.39 o
  -4  -8   1        149.87        205.57        41.78 o
  -3  -8   1       1797.21       2020.01        97.20 o
  -2  -8   1         70.47         60.72        48.65 o
   0  -8   1         26.40         28.10        39.92 o
   1  -8   1        352.87        368.42        40.73 o
   2  -8   1       1792.60       1852.65        48.34 o
   3  -8   1        705.78        745.25        41.54 o
   4  -8   1       1028.48       1201.82        71.96 o
   5  -8   1        547.74        612.16        41.87 o
   6  -8   1        336.99        333.92        25.05 o
   7  -8   1        750.61        758.98        29.83 o
   8  -8   1        269.15        284.54        25.70 o
   9  -8   1        344.13        340.02        30.17 o
  10  -8   1        665.22        626.21        46.07 o
  11  -8   1        341.61        298.02        34.99 o
  12  -8   1         72.52         74.48        31.29 o
 -10  -7   1        102.52         65.95        45.84 o
  -9  -7   1         68.62         39.27        42.68 o
  -8  -7   1        600.00        674.54        41.07 o
  -7  -7   1        233.88        249.88        37.37 o
  -6  -7   1       1291.05       1370.24        55.01 o
  -5  -7   1        398.96        405.03        34.38 o
  -4  -7   1        129.94        144.55        32.49 o
  -3  -7   1         22.59         32.98        33.36 o
  -2  -7   1         35.11         37.67        37.71 o
  -1  -7   1        404.79        486.33        53.09 o
   0  -7   1        140.57        115.06        38.74 o
   1  -7   1        983.27       1024.72        32.90 o
   2  -7   1         29.74         29.51        32.34 o
   3  -7   1        954.95        989.48        60.77 o
   4  -7   1        341.86        371.41        37.88 o
   5  -7   1         78.29         96.60        24.20 o
   6  -7   1        369.91        376.41        25.87 o
   7  -7   1          1.83          9.05        25.52 o
   8  -7   1        906.62        965.56        29.55 o
   9  -7   1        588.93        658.83        29.02 o
  10  -7   1       2337.13       2489.10        79.27 o
  11  -7   1        111.76        140.20        31.84 o
  12  -7   1         43.43         27.09        25.65 o
 -10  -6   1        202.79        190.76        43.27 o
  -9  -6   1        357.84        359.76        34.66 o
  -8  -6   1       1139.98       1269.10        57.85 o
  -7  -6   1       1646.23       1678.56        35.48 o
  -6  -6   1        462.24        528.01        45.69 o
  -5  -6   1       2814.35       3142.47       203.25 o
  -4  -6   1         65.65         58.32        33.27 o
  -3  -6   1       2128.17       2522.39       254.08 o
  -2  -6   1       3118.84       3623.23       510.10 o
  -1  -6   1       3843.89       4359.25       567.54 o
   0  -6   1       5603.93       5474.65        57.24 o
   1  -6   1        172.28        155.98        28.04 o
   2  -6   1        465.64        490.13        30.70 o
   3  -6   1        101.24        128.71        19.46 o
   4  -6   1        448.13        429.67        23.55 o
   5  -6   1       1849.59       1835.58        35.79 o
   6  -6   1        321.23        347.33        25.35 o
   7  -6   1         57.87         63.68        20.54 o
   8  -6   1         29.60         33.07        25.67 o
   9  -6   1          7.33         15.44        25.63 o
  10  -6   1        112.35        108.35        21.21 o
  11  -6   1          4.53         12.88        24.81 o
  12  -6   1         53.55         60.30        31.16 o
  13  -6   1         29.80         16.31        26.22 o
 -11  -5   1         57.71         34.71        43.64 o
 -10  -5   1        114.67        132.74        40.55 o
  -9  -5   1        996.31       1041.02        34.14 o
  -8  -5   1       1181.09       1325.93        84.84 o
  -7  -5   1       1349.98       1540.85        36.71 o
  -6  -5   1       1215.61       1365.21        68.87 o
  -5  -5   1       1332.02       1573.73        86.46 o
  -4  -5   1       2290.41       2560.07       191.03 o
  -3  -5   1       2298.24       2488.47       274.29 o
  -2  -5   1       7106.34       6927.73       105.54 o
  -1  -5   1       2353.83       2334.32       159.94 o
   0  -5   1       3759.16       3342.96        70.80 o
   1  -5   1      11761.59      11274.19       649.48 o
   2  -5   1       4940.96       4783.48       310.71 o
   3  -5   1       5355.42       5333.30       214.92 o
   4  -5   1        754.14        743.53        50.56 o
   5  -5   1       2232.84       2138.15        29.52 o
   6  -5   1       6850.55       7131.57       311.90 o
   7  -5   1        567.86        602.22        24.26 o
   8  -5   1       3233.79       3540.71       104.36 o
   9  -5   1         59.65         59.62        23.92 o
  10  -5   1        302.26        324.66        32.52 o
  11  -5   1        336.14        323.84        25.65 o
  12  -5   1        298.01        307.57        37.69 o
  13  -5   1        197.89        188.40        39.34 o
 -12  -4   1         18.55         28.70        31.71 o
 -11  -4   1         21.74          9.25        32.59 o
 -10  -4   1        140.02        156.98        29.97 o
  -9  -4   1        373.99        405.78        34.90 o
  -8  -4   1       2375.10       2431.66       101.72 o
  -7  -4   1         66.58         57.73        21.74 o
  -6  -4   1       2269.73       2425.09       136.52 o
  -5  -4   1         81.31         86.80        28.81 o
  -4  -4   1        438.21        444.69        33.26 o
  -3  -4   1       3665.19       4056.50       420.48 o
  -2  -4   1       5164.66       5331.85       262.16 o
  -1  -4   1      16406.51      16164.43       494.49 o
   0  -4   1       3208.66       2626.49       222.52 o
   1  -4   1       1219.01       1109.75        29.95 o
   2  -4   1        726.54        675.21        22.50 o
   3  -4   1       2311.97       2147.04       165.02 o
   4  -4   1      11957.43      11222.49        62.19 o
   5  -4   1      10791.13      11099.55       426.61 o
   6  -4   1       3644.67       3823.72       177.56 o
   7  -4   1       1200.38       1173.18        35.58 o
   8  -4   1       1068.68       1163.15        77.55 o
   9  -4   1       2017.49       2024.83       252.96 o
  10  -4   1        810.09        773.95        24.29 o
  11  -4   1       1616.40       1669.65        42.05 o
  12  -4   1        782.42        711.50        51.36 o
  13  -4   1        427.45        282.81        38.73 o
 -12  -3   1          0.02         15.27        42.05 o
 -11  -3   1         26.22         43.84        38.42 o
 -10  -3   1          9.56         27.43        28.08 o
  -9  -3   1        227.74        294.45        26.90 o
  -8  -3   1        163.37        142.51        26.17 o
  -7  -3   1          1.75          2.35        23.99 o
  -6  -3   1        218.40        229.59        24.06 o
  -5  -3   1          9.62         19.54        20.56 o
  -4  -3   1          1.68          7.52        24.64 o
  -3  -3   1       5477.94       5339.54        70.60 o
  -2  -3   1       5242.84       5238.04       292.89 o
  -1  -3   1        720.80        734.23        38.23 o
   0  -3   1        157.41        149.14        35.76 o
   1  -3   1       1006.13        946.84        48.29 o
   2  -3   1       2717.43       2433.44        31.03 o
   3  -3   1       4679.08       4518.23        66.12 o
   4  -3   1        260.81        209.59        20.49 o
   5  -3   1      14471.30      14502.84      2054.54 o
   6  -3   1       1040.81       1125.04        66.35 o
   7  -3   1       3591.57       3583.41        54.77 o
   8  -3   1       1187.78       1189.38        87.63 o
   9  -3   1       1034.24       1091.14        25.96 o
  10  -3   1       2029.39       1939.70        54.33 o
  11  -3   1       1366.86       1428.18        53.81 o
  12  -3   1       1161.04       1056.03        38.02 o
  13  -3   1        431.51        342.82        28.08 o
 -13  -2   1         46.10          9.01        61.56 o
 -12  -2   1         75.68         54.39        27.78 o
 -11  -2   1          2.27         22.33        37.48 o
 -10  -2   1        110.11        109.29        32.61 o
  -9  -2   1        247.04        312.31        32.74 o
  -8  -2   1        260.71        261.66        46.94 o
  -7  -2   1         55.24         54.63        26.91 o
  -6  -2   1        185.07        226.87        27.67 o
  -5  -2   1        905.55       1020.65        60.29 o
  -4  -2   1       1621.11       1761.57        87.14 o
  -3  -2   1       4848.08       5087.03       341.41 o
  -2  -2   1         51.74         64.19        29.67 o
  -1  -2   1       2500.56       2428.66        56.51 o
   0  -2   1       5079.49       4852.12       155.42 o
   1  -2   1         41.26         23.85        22.06 o
   2  -2   1        952.87        895.49        37.51 o
   3  -2   1         58.32         64.72        21.89 o
   4  -2   1       2614.75       2619.97       199.58 o
   5  -2   1       1776.90       1638.42       195.33 o
   6  -2   1        535.45        494.67        90.26 o
   7  -2   1        215.96        227.56        37.01 o
   8  -2   1        844.89        933.71        49.30 o
   9  -2   1        148.06        151.13        29.07 o
  10  -2   1        977.15        984.86        28.11 o
  11  -2   1       1064.93        972.45       128.88 o
  12  -2   1        671.61        565.07        32.69 o
  13  -2   1        293.21        252.83        38.80 o
 -13  -1   1        649.79        574.18        41.47 o
 -12  -1   1         70.06         77.94        30.29 o
 -11  -1   1         82.09         82.32        28.04 o
 -10  -1   1         31.08         54.66        35.49 o
  -9  -1   1          6.45         15.04        24.60 o
  -8  -1   1         92.75         94.22        22.89 o
  -7  -1   1        876.19        937.42        25.62 o
  -6  -1   1       1549.77       1335.04        86.47 o
  -5  -1   1       4051.56       4166.21       193.23 o
  -4  -1   1        230.72        273.43        28.09 o
  -3  -1   1       1763.33       1925.10        56.39 o
  -2  -1   1        263.94        280.57        33.49 o
  -1  -1   1       2221.87       2033.07       220.44 o
   0  -1   1       3594.80       3654.84        71.14 o
   1  -1   1       1617.12       1609.83        50.82 o
   2  -1   1       4298.68       3919.78       393.73 o
   3  -1   1      10621.17      11132.11       240.16 o
   4  -1   1        457.55        479.72        24.89 o
   5  -1   1       2908.67       2778.19       370.50 o
   6  -1   1       1795.70       1747.20        75.57 o
   7  -1   1        536.47        542.43        23.59 o
   8  -1   1        510.82        504.81        29.22 o
   9  -1   1        100.38         80.34        23.95 o
  10  -1   1         21.05         13.67        29.80 o
  11  -1   1         44.25         48.59        41.33 o
  12  -1   1          0.29          7.02        29.78 o
  13  -1   1          2.49         41.63        39.41 o
 -13   0   1        770.36        729.65        42.57 o
 -12   0   1        150.14        144.15        28.88 o
 -11   0   1        253.96        269.41        33.06 o
 -10   0   1         44.40         53.92        25.58 o
  -9   0   1        640.84        680.01        28.87 o
  -8   0   1       1790.57       1951.50        33.71 o
  -7   0   1       2082.88       2113.46        62.25 o
  -6   0   1        110.30        117.65        19.24 o
  -5   0   1        197.85        254.28        22.07 o
  -4   0   1       1248.13       1248.74        60.31 o
  -3   0   1       4840.51       4637.96        90.78 o
  -2   0   1      21349.76      20749.05       143.97 o
  -1   0   1       2085.27       2100.29        57.51 o
   0   0   1      10401.45       9788.40       377.15 o
   1   0   1       5947.95       5770.98       228.03 o
   2   0   1       6193.79       6177.15       167.89 o
   3   0   1       1652.52       1539.42        31.20 o
   4   0   1       2781.10       2823.32       163.17 o
   5   0   1       1062.45       1033.62       141.17 o
   6   0   1       6575.14       6758.23        70.01 o
   7   0   1        779.50        793.29        33.31 o
   8   0   1        939.05        960.39        26.72 o
   9   0   1        766.98        760.99        26.04 o
  10   0   1        449.39        441.98        26.81 o
  11   0   1        505.28        494.30        35.33 o
  12   0   1         47.06         25.50        37.70 o
  13   0   1         72.09         49.99        33.78 o
 -13   1   1        567.04        476.09        32.66 o
 -12   1   1        249.22        265.19        34.68 o
 -11   1   1        673.16        687.43        34.52 o
 -10   1   1        675.37        702.01        32.44 o
  -9   1   1        776.24        752.78        26.10 o
  -8   1   1       1018.30       1039.45        62.17 o
  -7   1   1        925.96        900.61        37.97 o
  -6   1   1       4683.88       4814.03       105.92 o
  -5   1   1       2626.59       2617.91        31.97 o
  -4   1   1          1.11         34.05        22.19 o
  -3   1   1          3.33          4.03        40.61 o
  -2   1   1       5545.65       5314.14        65.19 o
  -1   1   1      11787.43      11600.82       373.32 o
   0   1   1      21427.84      19724.88      1169.85 o
   1   1   1          6.67          7.70        28.42 o
   2   1   1        326.46        298.55        33.06 o
   3   1   1       1052.90       1099.93        54.04 o
   4   1   1       1765.96       1513.93        78.87 o
   5   1   1       3722.62       3822.15        58.96 o
   6   1   1       2808.04       3009.40       141.26 o
   7   1   1       3885.58       3976.33        82.68 o
   8   1   1        668.03        751.98        30.09 o
   9   1   1        270.66        306.69        26.12 o
  10   1   1        207.22        204.15        24.06 o
  11   1   1        847.36        825.36        84.26 o
  12   1   1       1080.61       1048.78        31.97 o
 -13   2   1        407.92        350.30        38.83 o
 -12   2   1        227.49        179.44        24.50 o
 -11   2   1        107.78         93.61        27.08 o
 -10   2   1        383.14        419.68        22.93 o
  -9   2   1        830.03        777.23       156.34 o
  -8   2   1       3273.93       3410.60        38.64 o
  -7   2   1       1958.40       1840.17       127.86 o
  -6   2   1         10.94         25.50        26.03 o
  -5   2   1        181.96        143.29        48.49 o
  -4   2   1        160.63        196.67        43.82 o
  -3   2   1      18238.33      19034.73       434.37 o
  -2   2   1       3163.83       2612.36       319.35 o
  -1   2   1       2543.13       2528.11        59.81 o
   0   2   1       2031.26       1867.14       179.59 o
   1   2   1        924.04        851.15        99.00 o
   2   2   1          1.45          9.74        26.10 o
   3   2   1        950.03       1003.89        50.83 o
   4   2   1        822.08        796.42        26.40 o
   5   2   1       6848.08       7382.85       177.45 o
   6   2   1       1654.49       1728.89        56.11 o
   7   2   1        318.95        348.59        24.24 o
   8   2   1        238.64        258.82        30.18 o
   9   2   1        205.01        224.15        22.93 o
  10   2   1       1213.55       1259.63        67.74 o
  11   2   1       1044.55        933.02       112.20 o
  12   2   1        911.75        863.24        74.65 o
 -13   3   1         25.32         27.78        30.51 o
 -12   3   1         28.73         19.73        23.92 o
 -11   3   1         76.38        107.73        23.57 o
 -10   3   1        607.23        601.30        26.99 o
  -9   3   1       1248.43       1263.25        32.39 o
  -8   3   1        133.25        129.36        21.90 o
  -7   3   1        698.25        680.86        27.70 o
  -6   3   1       1431.97       1421.16        88.05 o
  -5   3   1        767.46        713.16        28.88 o
  -4   3   1        213.99        188.29        31.30 o
  -3   3   1        803.59        846.35        25.71 o
  -2   3   1       4137.21       3587.05       489.52 o
  -1   3   1       1279.76       1209.87       123.28 o
   1   3   1          0.64          2.05        32.43 o
   2   3   1        172.42        151.72        26.85 o
   3   3   1        536.71        480.45        31.03 o
   4   3   1        416.31        411.76        29.55 o
   5   3   1        223.83        242.60        28.85 o
   6   3   1        946.32        998.47        32.90 o
   7   3   1        383.72        452.22        31.34 o
   8   3   1        355.46        375.52        28.36 o
   9   3   1         28.69         55.45        27.83 o
  10   3   1        103.61        130.63        35.91 o
  11   3   1        510.76        549.19        41.18 o
  12   3   1        284.37        177.76        43.16 o
 -13   4   1        171.45        156.69        33.86 o
 -12   4   1        421.11        445.42        36.63 o
 -11   4   1        128.76        155.87        33.68 o
 -10   4   1          5.74         33.45        31.14 o
  -9   4   1        461.87        448.17        44.26 o
  -8   4   1       1792.54       1733.52       172.92 o
  -7   4   1         13.04         16.36        16.88 o
  -6   4   1        114.20        158.43        22.41 o
  -5   4   1       3893.38       4298.03        64.92 o
  -4   4   1          1.45         -1.36        21.94 o
  -3   4   1        802.93        788.95        34.71 o
  -2   4   1         80.56         78.43        26.40 o
  -1   4   1        559.66        624.65        45.35 o
   1   4   1        134.13        134.53        39.30 o
   2   4   1         65.63         63.19        26.49 o
   3   4   1        378.77        414.22        30.56 o
   4   4   1       1235.52       1367.03        34.84 o
   5   4   1        457.55        533.24        29.68 o
   6   4   1          6.16          1.63        29.44 o
   7   4   1        159.35        177.94        31.22 o
   8   4   1        267.83        284.29        28.07 o
   9   4   1         27.65         49.55        35.54 o
  10   4   1         81.45         60.69        32.47 o
  11   4   1        129.00         99.37        35.25 o
 -13   5   1        777.95        582.35        31.59 o
 -12   5   1        893.95        806.27        29.05 o
 -11   5   1        602.32        565.79        24.67 o
 -10   5   1        111.89        100.72        21.78 o
  -9   5   1        542.62        591.50        24.75 o
  -8   5   1       1359.68       1367.29       209.67 o
  -7   5   1       1066.16       1015.10        88.11 o
  -6   5   1        916.66        931.04        25.76 o
  -5   5   1        274.44        290.02        23.57 o
  -4   5   1       1293.59       1323.66        54.55 o
  -3   5   1        411.55        421.07        39.78 o
  -2   5   1        187.32        208.91        23.75 o
  -1   5   1        624.63        556.22        31.09 o
   1   5   1       1454.11       1347.49        92.65 o
   2   5   1         12.40         17.87        32.84 o
   3   5   1        121.79        131.83        31.64 o
   4   5   1          1.63          5.50        28.44 o
   5   5   1          0.36          8.57        30.49 o
   6   5   1        264.70        280.18        41.96 o
   7   5   1         33.75         50.34        27.92 o
   8   5   1         34.80         50.18        29.69 o
   9   5   1        147.83        143.41        38.80 o
  10   5   1          5.50         31.24        29.47 o
 -13   6   1        684.45        495.27        30.10 o
 -12   6   1        851.34        786.24        96.27 o
 -11   6   1       1076.18       1004.79        53.05 o
 -10   6   1       1859.19       2016.68        74.40 o
  -9   6   1        703.28        720.14        31.48 o
  -8   6   1       3247.55       3373.83       155.14 o
  -7   6   1       1000.28       1115.38        31.68 o
  -6   6   1       2110.20       2222.98       164.93 o
  -5   6   1       1773.82       1825.95        94.49 o
  -4   6   1        129.65        114.63        25.09 o
  -3   6   1       1130.27       1116.84        49.36 o
  -2   6   1        684.06        692.21        43.49 o
  -1   6   1       1134.91       1077.93        45.00 o
   2   6   1       1905.31       1872.38        64.27 o
   3   6   1         53.77         59.88        36.88 o
   4   6   1          9.86          6.74        33.26 o
   5   6   1          5.89         22.83        32.73 o
   6   6   1        146.49        187.39        35.21 o
   7   6   1        836.65        849.43        34.38 o
   8   6   1        240.78        248.91        33.06 o
   9   6   1        266.06        247.80        43.01 o
  10   6   1          9.94         45.94        46.14 o
 -12   7   1        481.78        483.85        36.72 o
 -11   7   1        240.38        219.68        29.02 o
 -10   7   1        140.34        150.71        27.05 o
  -9   7   1        917.51       1007.81        44.76 o
  -8   7   1       1854.76       2078.61        73.93 o
  -7   7   1       3353.42       3375.21       129.35 o
  -6   7   1       1361.57       1441.28        41.44 o
  -5   7   1       3324.80       3562.29       293.07 o
  -4   7   1        593.78        617.36        30.72 o
  -3   7   1        508.40        631.56        44.59 o
  -2   7   1       1712.98       1820.65        51.12 o
  -1   7   1       1587.65       1550.97        47.65 o
   3   7   1        748.29        756.71        48.09 o
   4   7   1        608.37        647.21        44.52 o
   5   7   1       1754.96       1874.21        44.97 o
   6   7   1       1321.66       1418.51        44.34 o
   7   7   1        172.51        159.00        40.07 o
   8   7   1        167.95        121.95        43.73 o
   9   7   1          8.82          2.60        38.60 o
 -12   8   1          7.67         26.87        46.00 o
 -11   8   1         99.66         82.91        27.97 o
 -10   8   1          0.84          6.12        33.41 o
  -9   8   1        444.76        506.49        30.11 o
  -8   8   1        871.05        975.31        48.85 o
  -7   8   1        689.68        769.98        55.55 o
  -6   8   1       1173.76       1229.41        67.64 o
  -5   8   1        388.69        356.75        41.61 o
  -4   8   1        869.67        962.59        76.98 o
  -3   8   1       1263.87       1323.85        38.51 o
  -2   8   1       2216.48       2033.99        42.01 o
  -1   8   1       2935.78       3056.21        58.63 o
   0   8   1        523.58        544.22        34.23 o
   3   8   1        829.23        817.12        76.11 o
   4   8   1        835.33        871.68        56.87 o
   5   8   1        386.72        372.34        57.66 o
   6   8   1        739.52        780.75        48.53 o
   7   8   1         63.64         31.87        43.28 o
   8   8   1         90.13         70.11        51.98 o
 -11   9   1         83.50         42.15        33.22 o
 -10   9   1         23.80         41.29        35.02 o
  -9   9   1          9.22         14.82        40.75 o
  -8   9   1        140.15        162.96        43.38 o
  -7   9   1         13.27         13.21        35.99 o
  -6   9   1         64.68         71.69        43.58 o
  -5   9   1         46.29         45.48        58.98 o
  -4   9   1          2.77        -13.17        32.52 o
  -3   9   1        214.53        259.52        46.27 o
  -2   9   1        346.78        393.46        45.46 o
  -1   9   1       1153.32       1236.56        51.02 o
   0   9   1        683.11        763.93        36.93 o
   5   9   1        685.89        464.56        61.57 o
   6   9   1        349.63        199.72        49.17 o
 -10  10   1        246.68        177.80        47.86 o
  -9  10   1         39.80         46.55        53.58 o
  -8  10   1        150.72        126.94        46.44 o
  -7  10   1        280.61        250.05        52.33 o
  -6  10   1        588.06        602.53        76.29 o
  -4  10   1        126.37        149.08        49.23 o
  -3  10   1         34.82         45.12        48.31 o
  -2  10   1        135.05        133.97        35.09 o
  -1  10   1          8.59         10.95        50.13 o
   0  10   1         37.16         39.92        35.71 o
   1  10   1         90.56        113.12        53.06 o
  -8  11   1        477.17        356.70        64.99 o
  -4  11   1        160.48        125.39        38.51 o
  -3  11   1        218.89        142.70        37.72 o
  -2  11   1        216.49        180.98        39.38 o
  -1  11   1        311.96        376.03        56.23 o
   0  11   1        523.67        486.16        42.75 o
   1  11   1        308.50        166.38        41.24 o
   2  11   1        110.28        126.01        62.10 o
   3  11   1         97.25         90.25        63.76 o
  -4  12   1        771.11        668.39        47.47 o
  -3  12   1        283.36        259.41        60.59 o
  -2  12   1        327.77        235.93        61.03 o
  -1  12   1        482.46        353.21        63.30 o
   0  12   1        899.57        755.09        49.18 o
   0 -13   2        126.77         84.20        62.12 o
   1 -13   2        169.61        148.42        61.43 o
   2 -13   2        410.26        404.87        44.95 o
   3 -13   2        531.71        541.80        62.00 o
   4 -13   2        194.70        174.55        61.87 o
  -3 -12   2        186.66         54.11        42.57 o
  -2 -12   2        228.60         67.46        43.06 o
  -1 -12   2         64.05        111.51        57.91 o
   0 -12   2         19.91         27.46        54.57 o
   1 -12   2        274.38        316.08        53.47 o
   2 -12   2        228.84        251.43        53.93 o
   3 -12   2         64.80         81.11        53.57 o
   4 -12   2         17.82          3.47        55.56 o
   6 -12   2         70.86         74.90        90.13 o
   7 -12   2        101.88         79.30        54.32 o
   8 -12   2        218.83        185.53        58.90 o
  -5 -11   2        107.92          1.73        77.68 o
  -3 -11   2        366.16        384.43        56.25 o
  -2 -11   2        683.89        404.61        37.65 o
  -1 -11   2        334.14        417.94        52.07 o
   0 -11   2        203.85        177.79        35.96 o
   1 -11   2        161.97        177.51        49.18 o
   2 -11   2        117.26         95.12        35.37 o
   3 -11   2        346.58        349.54        51.30 o
   4 -11   2          0.31          3.70        50.76 o
   5 -11   2        317.39        317.99        53.65 o
   6 -11   2         51.23         53.21        45.88 o
   7 -11   2         58.76         75.44        40.98 o
   8 -11   2        147.97        124.07        47.01 o
   9 -11   2         51.32         38.85        46.30 o
  -7 -10   2        159.64        106.80        57.28 o
  -6 -10   2        102.17         72.91        48.36 o
  -5 -10   2         51.82         38.14        51.15 o
  -4 -10   2        202.10        177.88        55.19 o
  -3 -10   2        864.66        743.32        78.77 o
  -2 -10   2       1137.97       1040.95        39.87 o
  -1 -10   2       1556.91       1602.48        42.93 o
   0 -10   2        676.40        662.01        46.68 o
   1 -10   2        240.06        272.84        31.55 o
   2 -10   2        634.52        578.88        34.15 o
   3 -10   2       1917.41       2123.73        44.54 o
   4 -10   2       2075.90       2336.81       129.17 o
   5 -10   2        519.57        550.67        50.70 o
   6 -10   2        414.89        421.56        42.00 o
   7 -10   2         82.56         98.53        39.27 o
   8 -10   2        153.71        176.88        32.91 o
   9 -10   2        293.22        294.99        35.04 o
  10 -10   2        459.15        441.48        37.55 o
  -8  -9   2        290.42        209.10        61.36 o
  -7  -9   2         70.78         63.54        41.84 o
  -6  -9   2        124.74        133.50        40.06 o
  -5  -9   2        359.00        400.00        39.58 o
  -4  -9   2        680.14        738.61        49.28 o
  -3  -9   2       1256.69       1468.66       104.10 o
  -2  -9   2       1042.44       1153.68       134.94 o
  -1  -9   2        253.90        270.01        43.72 o
   0  -9   2       2944.65       3105.75        57.15 o
   1  -9   2        329.19        380.11        42.01 o
   2  -9   2       2534.95       2751.69       243.78 o
   3  -9   2       1281.65       1427.36       115.98 o
   4  -9   2       2450.32       2760.73       157.04 o
   5  -9   2       3839.05       4442.32       615.57 o
   6  -9   2       2080.57       2234.00       122.14 o
   7  -9   2       1116.18       1142.58        36.18 o
   8  -9   2        247.13        270.36        26.72 o
   9  -9   2        428.79        451.67        32.70 o
  10  -9   2        694.19        681.04        71.47 o
  11  -9   2        730.04        667.84        38.44 o
  -9  -8   2        200.45        174.93        45.06 o
  -8  -8   2         68.73         66.14        40.99 o
  -7  -8   2         18.72         -4.52        37.72 o
  -6  -8   2         17.58         41.96        36.23 o
  -5  -8   2        111.50         82.56        34.49 o
  -4  -8   2        182.30        202.27        37.57 o
  -3  -8   2        974.47       1140.03       110.18 o
  -2  -8   2        798.26        977.77       100.80 o
  -1  -8   2        673.31        698.21        60.31 o
   0  -8   2         86.94        105.45        24.76 o
   1  -8   2         79.96         94.95        28.69 o
   2  -8   2        618.06        652.62        74.69 o
   3  -8   2       4214.42       4666.91       313.07 o
   4  -8   2       1624.12       1867.78       131.06 o
   5  -8   2       1491.89       1672.59       161.63 o
   6  -8   2        808.01        861.35        34.25 o
   7  -8   2        645.93        688.80        45.46 o
   8  -8   2       1116.59       1182.96        67.30 o
   9  -8   2        585.90        567.23        26.95 o
  10  -8   2        944.44       1071.81        44.55 o
  11  -8   2        934.98        801.57        54.97 o
  12  -8   2        257.57        183.25        31.16 o
 -10  -7   2         27.56         22.28        44.63 o
  -9  -7   2         89.61         90.57        41.94 o
  -8  -7   2         21.85         30.81        38.34 o
  -7  -7   2         36.08         58.32        35.67 o
  -6  -7   2          0.24         -9.68        33.70 o
  -5  -7   2        196.39        201.79        46.45 o
  -4  -7   2        342.19        433.17        43.34 o
  -3  -7   2        702.40        784.34        74.30 o
  -2  -7   2       1087.20       1188.46        73.58 o
  -1  -7   2          0.03         -0.63        34.77 o
   0  -7   2         79.82         70.98        25.71 o
   1  -7   2        853.50        869.99        29.87 o
   2  -7   2       1022.44       1052.02        60.58 o
   3  -7   2        112.46        105.85        24.86 o
   4  -7   2        194.42        214.90        23.89 o
   5  -7   2          4.66         18.66        22.75 o
   6  -7   2        441.39        468.49        35.57 o
   7  -7   2        371.42        442.40        32.60 o
   8  -7   2       1111.75       1170.78        55.34 o
   9  -7   2        966.33       1063.60        64.74 o
  10  -7   2       1144.52       1157.30        33.05 o
  11  -7   2        312.64        344.24        24.65 o
  12  -7   2        175.45        158.36        34.79 o
 -11  -6   2          0.20         -9.14        45.23 o
 -10  -6   2          6.46         24.08        34.21 o
  -9  -6   2         21.48         44.84        30.32 o
  -8  -6   2          0.94         -3.16        34.94 o
  -7  -6   2         87.19        121.50        33.01 o
  -6  -6   2        339.60        373.81        38.62 o
  -5  -6   2        148.87        156.48        30.70 o
  -4  -6   2         11.47         32.45        28.31 o
  -3  -6   2         23.08         24.53        28.29 o
  -2  -6   2         13.02         19.07        28.87 o
  -1  -6   2         44.62         46.47        29.53 o
   0  -6   2        241.84        247.52        25.91 o
   1  -6   2       1360.33       1274.01        30.87 o
   2  -6   2        254.73        226.24        24.19 o
   3  -6   2         34.11         40.01        17.75 o
   4  -6   2         28.81         32.58        21.73 o
   5  -6   2        228.78        276.85        33.65 o
   6  -6   2        867.81        966.24        31.97 o
   7  -6   2          8.44         22.77        17.58 o
   8  -6   2         62.29         88.75        24.80 o
   9  -6   2        100.58         92.90        18.17 o
  10  -6   2        477.07        421.10        25.01 o
  11  -6   2          0.12         10.53        25.27 o
  12  -6   2          0.18          3.21        26.59 o
  13  -6   2         13.15         11.61        29.73 o
 -11  -5   2        104.84         86.22        41.61 o
 -10  -5   2         39.37         64.57        39.24 o
  -9  -5   2        444.21        477.31        37.31 o
  -8  -5   2        770.74        845.09        36.10 o
  -7  -5   2        874.98        981.63       102.73 o
  -6  -5   2        158.46        173.34        29.51 o
  -5  -5   2         38.88         51.40        19.16 o
  -4  -5   2        482.22        478.30        41.14 o
  -3  -5   2        187.33        137.03        29.24 o
  -2  -5   2       1559.16       1498.48        38.37 o
  -1  -5   2       3578.74       3332.86        52.37 o
   0  -5   2       1733.34       1638.23        47.45 o
   1  -5   2        386.64        367.83        22.97 o
   2  -5   2       1045.30        977.41        52.19 o
   3  -5   2       1050.59       1000.60        34.24 o
   4  -5   2       3879.82       3827.69       142.15 o
   5  -5   2       1076.49       1060.76        23.26 o
   6  -5   2       1666.89       1966.76        50.26 o
   7  -5   2         89.79        112.12        19.61 o
   8  -5   2         44.95        196.73        31.70 o
   9  -5   2         25.63         25.66        20.95 o
  10  -5   2         87.56         94.80        26.10 o
  11  -5   2        414.94        396.89        25.22 o
  12  -5   2        462.66        408.84        27.84 o
  13  -5   2          8.74          7.71        28.62 o
 -12  -4   2        127.77        146.08        44.18 o
 -11  -4   2        252.72        258.03        40.32 o
 -10  -4   2       1577.15       1620.51        36.52 o
  -9  -4   2        836.15        862.70        31.46 o
  -8  -4   2       4060.08       4228.21       236.14 o
  -7  -4   2         38.74         48.17        24.11 o
  -6  -4   2        400.21        421.71        38.57 o
  -5  -4   2       1075.12       1088.53        28.85 o
  -4  -4   2       2306.85       2341.21       166.87 o
  -3  -4   2       5678.03       4653.37       915.71 o
  -2  -4   2       2291.41       2109.64       110.95 o
  -1  -4   2        373.45        295.21        48.00 o
   0  -4   2       1934.10       1725.10        33.98 o
   1  -4   2        533.08        453.53        21.43 o
   2  -4   2       1224.39       1140.78        22.28 o
   3  -4   2       2075.80       2019.77        49.95 o
   4  -4   2        899.85        851.60        29.99 o
   5  -4   2       2704.59       2717.82        62.82 o
   6  -4   2        938.44        912.23       169.93 o
   7  -4   2        272.86        261.68        22.70 o
   8  -4   2        758.78        853.53        37.77 o
   9  -4   2        625.76        648.80        31.56 o
  10  -4   2        733.76        781.98        41.26 o
  11  -4   2        754.54        740.12        29.61 o
  12  -4   2        425.55        332.29        76.26 o
  13  -4   2        313.67        272.82        40.45 o
 -12  -3   2        454.81        389.14        31.00 o
 -11  -3   2        549.59        532.00        32.09 o
 -10  -3   2        906.82       1021.76        38.61 o
  -9  -3   2       1241.79       1392.39        37.40 o
  -8  -3   2       1552.28       1605.37        57.13 o
  -7  -3   2       1664.54       1793.44        42.57 o
  -6  -3   2       1541.33       1544.52        72.42 o
  -5  -3   2       2800.00       2866.93        52.83 o
  -4  -3   2       2036.02       1860.47        73.07 o
  -3  -3   2       2710.25       2617.06       131.72 o
  -2  -3   2       7923.07       7584.21        70.50 o
  -1  -3   2       2097.45       1513.92       237.26 o
   0  -3   2        158.71        200.37        23.42 o
   1  -3   2       2077.06       2184.53        46.06 o
   2  -3   2       1290.87       1361.07        27.21 o
   3  -3   2       6325.95       5850.13       302.96 o
   4  -3   2       2119.10       1882.58       216.59 o
   5  -3   2       5973.19       6230.65       488.33 o
   6  -3   2       2572.27       2589.40       229.35 o
   7  -3   2        622.26        639.11        25.18 o
   8  -3   2        658.76        694.41        25.51 o
   9  -3   2        518.30        494.84        83.03 o
  10  -3   2        750.45        666.92        27.29 o
  11  -3   2       1733.68       1733.18       135.76 o
  12  -3   2        569.15        537.29        31.42 o
  13  -3   2        448.13        374.08        35.26 o
 -13  -2   2         49.83         39.38        31.45 o
 -12  -2   2          4.77          5.92        27.69 o
 -11  -2   2        976.23       1014.77       104.08 o
 -10  -2   2         61.00         80.74        27.44 o
  -9  -2   2       3006.01       3188.47       201.24 o
  -8  -2   2       1256.60       1280.10        35.53 o
  -7  -2   2         36.47         39.46        21.76 o
  -6  -2   2        216.97        156.30        26.95 o
  -5  -2   2        291.51        192.68        19.37 o
  -4  -2   2       7803.77       7605.59       467.21 o
  -3  -2   2       8510.46       8434.95       518.32 o
  -2  -2   2       2223.39       2181.76        41.94 o
  -1  -2   2       2093.56       1963.51        45.14 o
   0  -2   2         62.01         61.10        24.73 o
   1  -2   2       1041.07       1016.36        30.63 o
   2  -2   2       6074.93       5876.45        69.13 o
   3  -2   2       4037.22       3756.73       111.80 o
   4  -2   2       4620.55       4434.15       103.04 o
   5  -2   2       1513.12       1504.35        79.34 o
   6  -2   2        551.74        569.38        56.66 o
   7  -2   2          1.31         10.37        26.12 o
   8  -2   2        538.41        511.86        30.86 o
   9  -2   2       1494.59       1622.82       140.80 o
  10  -2   2       1688.73       1589.05       227.77 o
  11  -2   2        728.85        700.11        30.67 o
  12  -2   2        261.70        163.10        33.83 o
  13  -2   2         64.47         37.53        31.72 o
 -13  -1   2        170.32        153.73        71.68 o
 -12  -1   2          0.99         12.25        36.34 o
 -11  -1   2         71.81        110.31        34.57 o
 -10  -1   2        154.25        160.89        31.19 o
  -9  -1   2          5.78          4.06        20.90 o
  -8  -1   2         34.83         39.62        28.35 o
  -7  -1   2        114.44        142.34        26.53 o
  -6  -1   2        636.91        630.16        32.08 o
  -5  -1   2       2614.24       2615.26       191.10 o
  -4  -1   2         73.16         72.25        18.81 o
  -3  -1   2       2651.00       2647.31        75.91 o
  -2  -1   2       2995.07       3018.98        95.72 o
  -1  -1   2       7375.92       6845.36        79.79 o
   0  -1   2       6151.62       6016.76       137.89 o
   1  -1   2       1072.72       1034.27        45.21 o
   2  -1   2       9191.90       8861.51       167.14 o
   3  -1   2        874.31        785.55        32.65 o
   4  -1   2         64.86         68.12        26.03 o
   5  -1   2        382.59        378.59        47.37 o
   6  -1   2          4.24         -1.69        21.51 o
   7  -1   2        300.51        275.85        23.85 o
   8  -1   2        145.96        155.26        40.79 o
   9  -1   2         28.61         26.82        24.26 o
  10  -1   2        556.08        546.99        45.55 o
  11  -1   2        131.31        108.52        31.41 o
  12  -1   2        174.84        149.05        30.44 o
  13  -1   2          0.86         14.99        28.59 o
 -13   0   2       1096.05        810.26        31.77 o
 -12   0   2         22.37         42.52        25.68 o
 -11   0   2        502.48        499.17        34.19 o
 -10   0   2        275.35        308.01        48.47 o
  -9   0   2          9.15         13.10        21.87 o
  -8   0   2       1149.07       1123.74        34.37 o
  -7   0   2       1547.63       1626.90        61.00 o
  -6   0   2       4267.68       3915.25       151.47 o
  -5   0   2        151.11        142.74        19.01 o
  -4   0   2       2157.06       2080.66        34.00 o
  -3   0   2        135.65        144.24        28.90 o
  -2   0   2        488.47        505.37        36.96 o
  -1   0   2       1407.13       1366.94        48.90 o
   0   0   2       1120.54       1026.74        43.70 o
   1   0   2          2.86         22.07        29.45 o
   2   0   2        253.15        267.10        32.06 o
   3   0   2       3881.53       3782.83       159.71 o
   4   0   2          8.40         14.57        26.05 o
   5   0   2        688.51        746.50        53.50 o
   6   0   2        651.89        742.33        34.74 o
   7   0   2        702.53        553.31        74.85 o
   8   0   2          0.09         -1.31        19.64 o
   9   0   2        170.69        195.64        25.04 o
  10   0   2        105.65        133.09        32.31 o
  11   0   2          0.09        -14.73        28.28 o
  12   0   2         19.72         60.13        37.01 o
  13   0   2          2.89        -10.62        63.96 o
 -13   1   2        913.77        876.07        68.78 o
 -12   1   2        596.14        668.27        36.79 o
 -11   1   2        171.57        205.29        33.40 o
 -10   1   2       1494.09       1397.07       204.26 o
  -9   1   2       1942.48       1764.81       332.15 o
  -8   1   2       5318.79       5505.57        42.98 o
  -7   1   2       6066.56       6163.19       106.09 o
  -6   1   2        544.97        548.44        47.33 o
  -5   1   2       2153.00       2060.90        49.41 o
  -4   1   2       1103.22       1094.22        34.29 o
  -3   1   2       1441.67       1374.43        33.98 o
  -2   1   2       3278.45       3179.67       123.19 o
  -1   1   2        324.33        335.08        32.60 o
   0   1   2      14407.98      13041.47       564.35 o
   1   1   2        268.61        243.77        33.05 o
   2   1   2       1231.92       1217.30        68.84 o
   3   1   2        708.77        747.25        36.00 o
   4   1   2        612.46        607.76        29.07 o
   5   1   2       2196.27       2044.71        62.54 o
   6   1   2         30.44         55.76        21.80 o
   7   1   2         80.95         94.22        19.52 o
   8   1   2         50.18         57.89        29.33 o
   9   1   2         16.02         53.52        30.92 o
  10   1   2        192.29        218.17        29.01 o
  11   1   2         43.16         93.18        36.62 o
  12   1   2         36.45         51.16        40.35 o
 -13   2   2        402.81        389.60        33.11 o
 -12   2   2        433.38        389.51        45.28 o
 -11   2   2       1573.09       1663.44        51.94 o
 -10   2   2       1005.20        994.43        29.07 o
  -9   2   2       1119.73       1037.68       101.02 o
  -8   2   2        654.68        701.81        36.93 o
  -7   2   2       3018.60       2905.45       139.94 o
  -6   2   2       5381.15       5475.54       125.92 o
  -5   2   2       2360.38       2415.50        33.31 o
  -4   2   2       7934.60       7510.03       183.27 o
  -3   2   2       7986.51       7972.59        60.92 o
  -2   2   2      10846.64      10484.01       109.58 o
  -1   2   2       6335.96       6237.77        83.54 o
   0   2   2       1353.10       1236.04        61.62 o
   1   2   2      10425.18       9971.09       192.49 o
   2   2   2        414.23        331.84        28.41 o
   3   2   2       5054.78       5206.80       446.33 o
   4   2   2        469.66        403.29        36.46 o
   5   2   2        407.98        420.70        32.35 o
   6   2   2       2262.94       2445.53       157.64 o
   7   2   2        863.11        865.85        28.61 o
   8   2   2        187.54        206.58        31.65 o
   9   2   2          0.36          4.74        26.92 o
  10   2   2         59.15         64.79        29.44 o
  11   2   2        556.11        561.03        49.49 o
  12   2   2        352.28        268.78        36.52 o
 -13   3   2        158.00        133.66        31.42 o
 -12   3   2          1.89         19.60        29.08 o
 -11   3   2        155.67        158.84        28.16 o
 -10   3   2        515.95        566.35        32.51 o
  -9   3   2       1076.44       1114.83        28.12 o
  -8   3   2       2687.73       2888.48        49.45 o
  -7   3   2        528.58        561.91        28.79 o
  -6   3   2       1025.42        723.75       140.69 o
  -5   3   2       3529.21       3820.84        37.12 o
  -4   3   2       4853.35       5154.71        55.96 o
  -3   3   2      16854.77      17357.13       420.46 o
  -2   3   2       4502.13       4429.99        54.09 o
  -1   3   2      11138.75      10887.94       331.80 o
   0   3   2      12112.43      11846.57       615.09 o
   1   3   2        590.18        551.38        58.43 o
   2   3   2       1900.16       2008.86       229.57 o
   3   3   2       2457.04       2632.34       309.52 o
   4   3   2       8985.30       8902.84        95.66 o
   5   3   2       4284.47       4539.21       146.74 o
   6   3   2        303.95        331.61        30.42 o
   7   3   2        511.18        608.89        33.24 o
   8   3   2         20.96         26.20        31.97 o
   9   3   2        547.15        551.11        47.75 o
  10   3   2        542.76        550.26        38.99 o
  11   3   2        467.99        391.48        42.71 o
 -13   4   2        283.70        228.00        34.81 o
 -12   4   2         71.31         80.65        36.17 o
 -11   4   2         68.22         88.69        27.74 o
 -10   4   2        651.08        630.90       109.79 o
  -9   4   2        386.94        413.89        31.63 o
  -8   4   2        156.18        179.82        24.53 o
  -7   4   2        169.48        148.82        20.98 o
  -6   4   2         86.84         80.10        20.49 o
  -5   4   2         32.11         32.64        19.71 o
  -4   4   2       1111.09       1123.07        28.86 o
  -3   4   2       4014.09       4183.88       124.14 o
  -2   4   2       6251.38       5995.60       143.11 o
  -1   4   2         40.34         44.84        74.14 o
   0   4   2       3526.81       3550.67       302.92 o
   1   4   2       1184.29       1014.99        60.67 o
   2   4   2       5531.67       6152.38       587.70 o
   3   4   2       4536.27       4938.74       468.49 o
   4   4   2        552.26        585.71        40.11 o
   5   4   2        626.16        686.20        43.53 o
   6   4   2        284.76        325.00        26.48 o
   7   4   2        618.02        706.52        34.57 o
   8   4   2        557.49        601.52        31.01 o
   9   4   2        338.62        327.94        52.31 o
  10   4   2        683.01        704.12        36.75 o
  11   4   2        535.88        586.02        46.05 o
 -13   5   2        243.45        220.25        30.76 o
 -12   5   2        313.18        277.02        32.20 o
 -11   5   2        176.05        200.22        30.17 o
 -10   5   2         70.90         74.18        28.18 o
  -9   5   2          1.07         -7.23        19.87 o
  -8   5   2        218.36        256.58        26.14 o
  -7   5   2        909.28       1021.14        32.01 o
  -6   5   2        557.67        635.56        25.52 o
  -5   5   2        743.32        835.31        26.53 o
  -4   5   2          9.31         31.21        29.89 o
  -3   5   2         26.36         29.39        21.53 o
  -2   5   2        122.66        151.49        24.71 o
   1   5   2         58.47         67.12        41.82 o
   2   5   2        226.43        257.24        36.64 o
   3   5   2       1044.39       1078.15        57.48 o
   4   5   2       3443.75       3592.77       119.05 o
   5   5   2        496.33        557.99        33.08 o
   6   5   2        537.55        554.92        28.93 o
   7   5   2          3.75         -0.52        34.84 o
   8   5   2        198.65        228.88        31.34 o
   9   5   2        336.53        362.79        41.65 o
  10   5   2        379.32        330.31        40.50 o
 -12   6   2        277.60        244.08        34.38 o
 -11   6   2        158.00        141.79        27.55 o
 -10   6   2        333.70        363.20        31.26 o
  -9   6   2        708.15        718.28        49.40 o
  -8   6   2        914.54        938.63        64.69 o
  -7   6   2       1539.92       1582.82        58.43 o
  -6   6   2       1792.05       1929.24        38.31 o
  -5   6   2       1362.33       1505.44        64.19 o
  -4   6   2        704.55        703.81        66.12 o
  -3   6   2         81.12         92.84        27.89 o
  -2   6   2       2405.81       2629.49        54.93 o
  -1   6   2       2347.57       2412.35        56.20 o
   2   6   2        205.85        198.43        42.14 o
   3   6   2        147.35        138.42        38.27 o
   4   6   2        165.92        180.14        32.48 o
   5   6   2         35.26         43.29        33.84 o
   6   6   2         64.78         74.48        35.71 o
   7   6   2          4.15         16.45        30.07 o
   8   6   2          6.08         24.31        41.03 o
   9   6   2         13.90         21.90        44.32 o
 -12   7   2        141.00        109.51        31.67 o
 -11   7   2        133.07        117.35        34.58 o
 -10   7   2        155.51        147.90        31.77 o
  -9   7   2        738.07        759.61        53.38 o
  -8   7   2       1678.44       1862.03        35.55 o
  -7   7   2       1600.84       1740.59        34.38 o
  -6   7   2        643.94        672.82        41.37 o
  -5   7   2        538.89        494.53        37.29 o
  -4   7   2        838.16        872.51        61.61 o
  -3   7   2       2857.84       3096.69        59.67 o
  -2   7   2       1874.09       1998.16        52.02 o
  -1   7   2       1664.12       1689.10        49.57 o
   3   7   2        498.24        531.78        50.34 o
   4   7   2       1254.18       1295.90        51.01 o
   5   7   2        514.03        541.79        39.29 o
   6   7   2        760.48        759.68        43.58 o
   7   7   2        250.61        235.47        42.03 o
   8   7   2         89.98         77.42        45.27 o
 -11   8   2         84.00         81.34        36.52 o
 -10   8   2        133.51        120.68        33.85 o
  -9   8   2        318.81        323.13        32.51 o
  -8   8   2        681.79        688.60        42.80 o
  -7   8   2        726.54        687.61        36.66 o
  -6   8   2        617.04        652.07        45.24 o
  -5   8   2        898.90        867.58        51.63 o
  -4   8   2         72.37         60.92        44.82 o
  -3   8   2        761.90        819.34        46.83 o
  -2   8   2       1402.32       1418.66        51.38 o
  -1   8   2       3012.30       3163.69        60.46 o
   4   8   2       1230.39       1097.52        60.96 o
   5   8   2       1587.39       1228.63       144.34 o
   6   8   2        845.85        661.39       119.10 o
   7   8   2        384.91        191.77        46.45 o
 -10   9   2         45.86         48.30        44.71 o
  -9   9   2        177.00        161.76        41.81 o
  -8   9   2        659.26        647.43        61.83 o
  -7   9   2        196.45        180.30        47.09 o
  -6   9   2          5.32          2.89        53.91 o
  -4   9   2         30.56         23.20        47.17 o
  -3   9   2        300.32        337.44        48.62 o
  -2   9   2        849.00        956.11        50.79 o
  -1   9   2        556.01        460.99        34.79 o
   0   9   2        152.76        158.93        50.00 o
   5   9   2        842.51          2.65        72.04 o
   6   9   2        457.62          3.81        63.83 o
  -9  10   2         13.91         15.09        45.07 o
  -8  10   2          7.78          3.66        48.97 o
  -7  10   2          9.61         24.44        60.58 o
  -4  10   2          3.63         24.88        51.07 o
  -3  10   2         17.87         13.14        37.29 o
  -2  10   2         19.45         43.13        49.46 o
  -1  10   2         95.04        129.58        52.04 o
   0  10   2         25.62        -12.89        53.62 o
   1  10   2         67.75         27.69        39.28 o
  -4  11   2         17.52         30.65        56.33 o
  -3  11   2         14.49         21.01        54.16 o
  -2  11   2          0.35          4.19        56.74 o
  -1  11   2        103.90        133.23        56.92 o
   0  11   2        189.93        225.85        60.90 o
   1  11   2        285.70        298.75        64.50 o
   2  11   2         17.72         56.64        64.52 o
  -1 -13   3        134.23        115.75        43.64 o
   0 -13   3        117.99        124.58        58.93 o
   1 -13   3        263.99        265.54        60.69 o
   2 -13   3        240.14        230.42        41.60 o
   3 -13   3        320.79        321.03        58.22 o
   4 -13   3        158.25        117.92        60.49 o
  -3 -12   3         44.22         34.74        41.09 o
  -2 -12   3          0.21         27.92        39.76 o
  -1 -12   3         28.52          4.26        56.15 o
   0 -12   3         51.81         55.33        52.19 o
   1 -12   3        139.53        106.97        35.60 o
   2 -12   3        497.90        606.12        53.47 o
   3 -12   3        333.13        353.11        55.13 o
   4 -12   3         19.57          5.64        53.14 o
   5 -12   3         58.98         48.41        62.70 o
   6 -12   3          5.33          5.45        49.07 o
   7 -12   3        280.14        242.26        46.09 o
   8 -12   3        437.06        357.50        54.16 o
  -5 -11   3        114.37         20.51        63.72 o
  -4 -11   3         10.13         11.06        40.57 o
  -3 -11   3         21.27         30.98        37.93 o
  -2 -11   3         39.14         64.90        50.99 o
  -1 -11   3          0.01         -0.74        34.05 o
   0 -11   3        436.01        500.30        49.18 o
   1 -11   3        116.20        106.10        48.21 o
   2 -11   3        229.51        243.69        47.32 o
   3 -11   3         80.92         87.77        34.05 o
   4 -11   3          0.04         -4.93        35.13 o
   5 -11   3         52.99         72.66        46.83 o
   6 -11   3         90.06         81.50        48.25 o
   7 -11   3         74.10         56.54        41.94 o
   8 -11   3        214.00        190.91        44.59 o
   9 -11   3         37.76         63.34        36.62 o
  -7 -10   3          3.99          5.39        48.42 o
  -6 -10   3          4.33         13.59        51.09 o
  -5 -10   3         19.77         13.73        39.93 o
  -4 -10   3         18.91         22.72        47.99 o
  -3 -10   3        148.43        183.27        28.79 o
  -2 -10   3          9.57          5.95        35.93 o
  -1 -10   3          0.10         -4.02        28.34 o
   0 -10   3         38.96         87.39        44.49 o
   1 -10   3          5.94         15.86        28.16 o
   2 -10   3         33.60         58.31        31.59 o
   3 -10   3        106.91        142.31        30.97 o
   4 -10   3         83.91         92.92        25.78 o
   5 -10   3        134.75        136.19        51.48 o
   6 -10   3          2.49         21.64        51.79 o
   7 -10   3         35.89         45.82        32.19 o
   8 -10   3         13.03         29.25        31.78 o
   9 -10   3        188.74        215.49        33.83 o
  10 -10   3        346.42        284.49        32.60 o
  -8  -9   3        341.42        265.34        64.11 o
  -7  -9   3        404.48        383.77        79.71 o
  -6  -9   3        109.61        106.07        38.24 o
  -5  -9   3        226.33        226.85        40.73 o
  -4  -9   3        467.37        481.87        94.63 o
  -3  -9   3        725.30        848.65        66.50 o
  -2  -9   3       1903.51       1913.24        37.75 o
  -1  -9   3         21.90         42.68        29.90 o
   0  -9   3        150.86        141.00        24.32 o
   1  -9   3         34.58         21.81        23.49 o
   2  -9   3        522.65        552.51        30.69 o
   3  -9   3       1470.07       1648.49       126.90 o
   4  -9   3        725.32        867.94        50.06 o
   5  -9   3        183.15        192.34        27.15 o
   6  -9   3        155.84        149.48        23.62 o
   7  -9   3          1.10         17.01        33.80 o
   8  -9   3        167.02        215.29        25.95 o
   9  -9   3        240.99        264.69        31.46 o
  10  -9   3        589.02        595.08        33.87 o
  11  -9   3        550.82        412.56        31.01 o
  -9  -8   3        753.15        650.45        46.26 o
  -8  -8   3        270.27        282.07        41.02 o
  -7  -8   3        102.39        112.51        38.85 o
  -6  -8   3        641.43        696.07        42.61 o
  -5  -8   3       1091.31       1172.75        75.55 o
  -4  -8   3       2659.08       2992.29       301.34 o
  -3  -8   3       1608.89       1701.56        61.28 o
  -2  -8   3        377.72        395.47        35.33 o
  -1  -8   3        378.52        366.66        33.38 o
   0  -8   3        847.72        860.32        26.40 o
   1  -8   3        992.39        972.21        66.10 o
   2  -8   3        422.11        436.73        24.19 o
   3  -8   3        991.14       1177.11        43.59 o
   4  -8   3       1039.69       1098.71        72.39 o
   5  -8   3        390.13        397.44        26.49 o
   6  -8   3         96.97        105.91        19.85 o
   7  -8   3        142.04        154.49        25.83 o
   8  -8   3        438.08        493.72        34.49 o
   9  -8   3        776.12        839.65        50.60 o
  10  -8   3        342.20        348.40        25.14 o
  11  -8   3        417.20        355.78        33.95 o
  12  -8   3        101.60         81.51        30.43 o
 -10  -7   3        477.26        472.87        45.81 o
  -9  -7   3        137.37        145.07        40.88 o
  -8  -7   3        488.77        498.96        38.28 o
  -7  -7   3        452.33        451.95        30.41 o
  -6  -7   3        770.47        850.98        51.49 o
  -5  -7   3       1761.35       1937.40       166.08 o
  -4  -7   3        318.21        371.71        31.91 o
  -3  -7   3       6114.03       6399.68       247.39 o
  -2  -7   3        331.52        303.27        31.80 o
  -1  -7   3       1088.50       1070.32        44.36 o
   0  -7   3        616.08        600.59        24.86 o
   1  -7   3       1132.83       1124.83        52.12 o
   2  -7   3       5036.94       5203.18       164.76 o
   3  -7   3       3485.87       3575.88       106.44 o
   4  -7   3       1444.60       1469.71        61.51 o
   5  -7   3        916.33        942.44        34.13 o
   6  -7   3        125.87        155.63        20.82 o
   7  -7   3        448.17        472.48        22.68 o
   8  -7   3        393.96        458.36        38.48 o
   9  -7   3        452.27        440.90        26.24 o
  10  -7   3       1040.29       1141.44        49.73 o
  11  -7   3        399.94        318.93        27.13 o
  12  -7   3        137.63        102.03        25.49 o
 -11  -6   3         34.16         43.31        36.13 o
 -10  -6   3        173.72        183.28        34.59 o
  -9  -6   3        135.34        137.13        26.99 o
  -8  -6   3          0.02         27.66        34.00 o
  -7  -6   3        109.60        118.99        35.74 o
  -6  -6   3        361.70        367.74        30.46 o
  -5  -6   3       1935.76       1980.40        54.47 o
  -4  -6   3       2976.73       3130.97        98.80 o
  -3  -6   3        811.62        756.44        31.46 o
  -2  -6   3        543.63        566.97        30.81 o
  -1  -6   3         27.78         32.44        24.05 o
   0  -6   3       5467.91       5363.71       196.40 o
   1  -6   3       3371.72       3185.21       191.82 o
   2  -6   3       4765.37       4893.75       113.12 o
   3  -6   3       5098.24       5228.33       137.12 o
   4  -6   3       1034.82        978.35        54.57 o
   5  -6   3        143.90        169.79        22.70 o
   6  -6   3          1.38         38.91        20.56 o
   7  -6   3        179.40        184.46        24.52 o
   8  -6   3       1623.08       1734.21        73.60 o
   9  -6   3        438.47        458.60        35.78 o
  10  -6   3        364.57        336.87        28.29 o
  11  -6   3         74.18         50.81        22.52 o
  12  -6   3         10.15         -8.58        23.88 o
 -11  -5   3          3.86          3.56        40.80 o
 -10  -5   3        369.03        408.26        32.35 o
  -9  -5   3        419.85        499.52        36.26 o
  -8  -5   3        132.57        159.43        33.28 o
  -7  -5   3        178.48        243.69        31.30 o
  -6  -5   3       1071.76        887.94       216.11 o
  -5  -5   3        789.38        735.09        33.98 o
  -4  -5   3       1154.83       1298.40        42.21 o
  -3  -5   3        292.95        315.04        28.92 o
  -2  -5   3         44.13         34.38        28.27 o
  -1  -5   3        703.86        557.16       108.98 o
   0  -5   3        186.56        206.70        23.27 o
   1  -5   3        199.02        161.24        22.41 o
   2  -5   3         13.12          7.82        18.03 o
   3  -5   3         19.82         17.53        21.54 o
   4  -5   3        631.70        610.63        25.77 o
   5  -5   3        138.84        126.98        19.08 o
   6  -5   3        990.06        991.45        23.29 o
   7  -5   3        771.17        769.67        23.50 o
   8  -5   3        184.04        192.23        30.60 o
   9  -5   3        215.50        192.68        25.30 o
  10  -5   3         61.21         84.96        27.39 o
  11  -5   3         88.17        115.43        36.04 o
  12  -5   3         17.03          8.23        38.26 o
  13  -5   3         55.38         44.86        33.92 o
 -12  -4   3        282.59        255.68        36.30 o
 -11  -4   3        452.78        475.68        65.13 o
 -10  -4   3        780.80        835.00        51.95 o
  -9  -4   3       1469.94       1654.28        57.21 o
  -8  -4   3       1724.63       1886.86       120.14 o
  -7  -4   3       1411.42       1569.19       136.99 o
  -6  -4   3       1051.92       1070.30        35.12 o
  -5  -4   3        131.44        148.66        26.32 o
  -4  -4   3       2020.04       1973.76        47.01 o
  -3  -4   3        166.88        124.14        26.47 o
  -2  -4   3      10036.91       8804.80       702.73 o
  -1  -4   3        552.21        434.88        26.54 o
   0  -4   3        231.94        259.97        24.93 o
   1  -4   3       2403.48       2371.66        26.42 o
   2  -4   3         25.24         37.23        19.36 o
   3  -4   3        131.72        131.14        15.57 o
   4  -4   3         57.78         71.33        18.46 o
   5  -4   3          0.89         -3.11        21.88 o
   6  -4   3        169.98        167.70        32.47 o
   7  -4   3       1054.21       1171.75        65.05 o
   8  -4   3        456.97        451.55        24.68 o
   9  -4   3         31.42         19.51        21.29 o
  10  -4   3         17.48         23.22        26.19 o
  11  -4   3        135.80        146.47        28.23 o
  12  -4   3          0.37         20.92        28.93 o
  13  -4   3          9.96         14.04        28.71 o
 -12  -3   3        154.60        124.78        33.12 o
 -11  -3   3        620.38        605.40        33.96 o
 -10  -3   3       2305.45       2418.57        50.60 o
  -9  -3   3       1776.11       1988.31       111.74 o
  -8  -3   3       4204.64       4722.07       248.77 o
  -7  -3   3         52.06         65.11        19.58 o
  -6  -3   3       2326.97       2137.66       198.25 o
  -5  -3   3       4718.40       4384.77       306.04 o
  -4  -3   3       4941.52       4471.82       135.91 o
  -3  -3   3      15373.00      14636.32       451.86 o
  -2  -3   3       5486.22       5252.35        86.87 o
  -1  -3   3       5193.20       4919.86       129.46 o
   0  -3   3        553.94        576.65        22.52 o
   1  -3   3         29.40         12.14        16.74 o
   2  -3   3       5192.22       4511.32       376.50 o
   3  -3   3       4151.90       4102.35        52.92 o
   4  -3   3       7781.26       7399.59       319.75 o
   5  -3   3       1016.17       1033.61        53.80 o
   6  -3   3          3.93         17.51        22.25 o
   7  -3   3          3.16          4.66        19.48 o
   8  -3   3         13.49         25.32        28.96 o
   9  -3   3        900.63        997.71        91.03 o
  10  -3   3         23.76         61.80        37.63 o
  11  -3   3         90.25        110.09        27.55 o
  12  -3   3         27.25         46.10        25.34 o
  13  -3   3         23.77         34.72        40.40 o
 -13  -2   3         85.06         99.98        36.79 o
 -12  -2   3        147.01        134.61        32.67 o
 -11  -2   3        675.00        622.08        41.64 o
 -10  -2   3        612.33        711.57        51.07 o
  -9  -2   3        978.30       1075.96        73.76 o
  -8  -2   3        991.67       1080.44        83.42 o
  -7  -2   3       2406.11       2264.80        72.14 o
  -6  -2   3       1045.95        974.40        28.28 o
  -5  -2   3       8547.90       7471.78       733.78 o
  -4  -2   3       1315.07       1197.31        49.55 o
  -3  -2   3      11023.35      11021.65       396.88 o
  -2  -2   3      15225.19      14745.40       381.57 o
  -1  -2   3       3390.59       3118.75        40.16 o
   0  -2   3      10337.28       9521.11       175.26 o
   1  -2   3       5079.52       4293.50       338.34 o
   2  -2   3      12192.58      11478.95       213.36 o
   3  -2   3       6117.61       5903.05       141.26 o
   4  -2   3       2515.23       2385.75        83.75 o
   5  -2   3       7342.35       7315.34       406.80 o
   6  -2   3       2883.68       2905.60        92.56 o
   7  -2   3        726.54        777.52        32.96 o
   8  -2   3       1172.73       1273.95       109.05 o
   9  -2   3        603.68        470.03        23.38 o
  10  -2   3       1418.50       1462.04        95.37 o
  11  -2   3        570.01        614.32        53.50 o
  12  -2   3        183.80        168.06        30.79 o
  13  -2   3         58.72         42.62        34.22 o
 -13  -1   3          0.05          8.42        41.27 o
 -12  -1   3          2.14          4.89        31.40 o
 -11  -1   3        206.15        230.89        28.29 o
 -10  -1   3         55.61         93.77        31.66 o
  -9  -1   3        935.98       1011.19        76.82 o
  -8  -1   3        304.57        352.79        37.02 o
  -7  -1   3         44.88         46.58        26.77 o
  -6  -1   3       1517.88       1514.84        92.79 o
  -5  -1   3       1481.19       1440.05        72.06 o
  -4  -1   3       5741.88       5522.81       168.46 o
  -3  -1   3       1123.70       1025.39        47.51 o
  -2  -1   3       7076.31       6793.75       219.41 o
  -1  -1   3       3336.73       3121.18        43.33 o
   0  -1   3        673.19        661.76        35.38 o
   1  -1   3       9225.84       8585.33       372.02 o
   2  -1   3       3955.45       3587.45       133.25 o
   3  -1   3      15697.99      14119.56      1082.22 o
   4  -1   3       9392.80       8937.95       364.89 o
   5  -1   3       2685.83       2682.61       107.35 o
   6  -1   3       1657.49       1760.83       143.78 o
   7  -1   3        138.97        133.88        24.23 o
   8  -1   3       3737.20       4059.95       323.90 o
   9  -1   3       2664.35       2680.11        54.64 o
  10  -1   3       1503.67       1643.20        99.74 o
  11  -1   3        453.40        508.84        30.57 o
  12  -1   3         88.55         97.68        38.40 o
 -13   0   3         79.89         90.90        39.89 o
 -12   0   3        109.29         84.77        29.88 o
 -11   0   3        110.60        159.42        33.88 o
 -10   0   3          8.67          1.82        25.46 o
  -9   0   3        743.65        825.57        75.37 o
  -8   0   3        366.87        366.84        49.85 o
  -7   0   3       1337.01       1431.90        86.01 o
  -6   0   3        366.34        388.75        23.82 o
  -5   0   3         67.51         70.52        20.81 o
  -4   0   3         30.91         17.32        18.71 o
  -3   0   3        222.62        184.56        24.99 o
  -2   0   3       2796.39       2741.52        46.88 o
  -1   0   3         83.43        105.04        34.55 o
   0   0   3         11.69         13.23        34.37 o
   1   0   3      10108.22       8936.97       263.06 o
   2   0   3      10097.39       9395.98       384.59 o
   3   0   3        467.51        400.24        38.73 o
   4   0   3        193.33        162.75        24.87 o
   5   0   3        994.46       1039.89        73.29 o
   6   0   3       1041.77       1066.07        44.79 o
   7   0   3       2357.42       2520.58       174.42 o
   8   0   3        896.41        976.50        32.81 o
   9   0   3       1283.81       1369.69        30.89 o
  10   0   3        687.30        696.54        36.99 o
  11   0   3        292.61        207.75        37.56 o
  12   0   3        482.87        382.28        31.34 o
 -13   1   3         74.07         70.53        32.76 o
 -12   1   3          4.14          3.28        28.26 o
 -11   1   3         29.73         67.17        23.23 o
 -10   1   3        504.96        543.69        27.16 o
  -9   1   3        952.68       1015.00        74.82 o
  -8   1   3       3092.41       3318.22       152.97 o
  -7   1   3       2411.65       2579.92       135.34 o
  -6   1   3       1282.42       1136.69       113.18 o
  -5   1   3         50.93         59.88        18.08 o
  -4   1   3        206.45        151.79        22.59 o
  -3   1   3        968.01        849.09        36.16 o
  -2   1   3        345.99        372.16        33.42 o
  -1   1   3       3939.02       3763.05        86.06 o
   0   1   3         28.62         67.46        31.95 o
   1   1   3       2820.71       2590.38        76.34 o
   2   1   3         14.59         28.35        28.50 o
   3   1   3        393.00        383.27        31.29 o
   4   1   3         12.21          5.03        24.56 o
   5   1   3        262.57        287.44        31.83 o
   6   1   3        732.25        812.10        36.46 o
   7   1   3        106.03        127.92        29.10 o
   8   1   3        658.23        664.00        28.22 o
   9   1   3        737.86        791.41        35.01 o
  10   1   3        209.62        203.19        29.98 o
  11   1   3         15.49         37.24        32.57 o
  12   1   3         49.84         13.04        41.98 o
 -13   2   3        332.52        268.16        34.71 o
 -12   2   3         37.52         38.10        25.14 o
 -11   2   3         16.99         33.05        23.91 o
 -10   2   3        482.49        536.45        62.42 o
  -9   2   3        612.61        731.78        31.69 o
  -8   2   3       1988.65       2145.69        74.00 o
  -7   2   3        874.18        844.56        25.60 o
  -6   2   3       1315.28       1255.06        46.32 o
  -5   2   3        787.55        740.45        25.15 o
  -4   2   3         75.97         76.65        22.98 o
  -3   2   3       2964.79       2812.33        38.35 o
  -2   2   3       7178.88       6962.81       165.30 o
  -1   2   3      16413.99      15144.30       246.69 o
   0   2   3       3646.57       3200.99        73.66 o
   1   2   3        497.59        525.09        30.71 o
   2   2   3         80.95        152.18        27.31 o
   3   2   3       2409.47       2388.02       136.88 o
   4   2   3       5002.49       5006.21       329.97 o
   5   2   3       4090.19       4129.69       373.97 o
   6   2   3        606.19        649.29        45.23 o
   7   2   3        261.44        260.33        33.41 o
   8   2   3          1.84         16.10        21.51 o
   9   2   3          0.16          8.68        33.52 o
  10   2   3        199.29        199.79        37.47 o
  11   2   3         24.01         51.56        40.32 o
 -13   3   3        261.36        269.44        33.43 o
 -12   3   3         82.41         95.93        37.39 o
 -11   3   3        333.35        364.23        36.26 o
 -10   3   3        390.52        413.98        33.73 o
  -9   3   3        426.93        370.98        67.39 o
  -8   3   3        575.99        638.71        31.40 o
  -7   3   3        721.00        803.86        26.74 o
  -6   3   3        356.69        412.85        21.91 o
  -5   3   3       1278.85       1433.34        35.86 o
  -4   3   3       5198.18       5240.75        72.35 o
  -3   3   3       5424.96       5176.66       343.01 o
  -2   3   3       5169.71       4867.94       205.00 o
  -1   3   3        237.59        222.50        30.19 o
   0   3   3       3816.94       3693.28        61.16 o
   1   3   3       6299.06       5945.88       275.98 o
   2   3   3       4488.41       4409.85       303.24 o
   3   3   3       4718.37       4820.75       431.92 o
   4   3   3        940.78        990.33        74.53 o
   5   3   3       3712.85       4202.85       294.94 o
   6   3   3       2205.71       2486.26       142.30 o
   7   3   3       1356.56       1407.21        75.71 o
   8   3   3        396.58        429.82        25.21 o
   9   3   3        196.83        203.19        30.19 o
  10   3   3        463.90        456.56        33.98 o
  11   3   3        327.63        297.15        52.96 o
 -13   4   3         79.93         69.33        33.96 o
 -12   4   3         44.64         16.29        26.67 o
 -11   4   3        438.70        412.55        30.83 o
 -10   4   3        721.13        820.40        32.26 o
  -9   4   3       1116.85       1270.14        30.36 o
  -8   4   3         89.56         96.81        19.80 o
  -7   4   3        319.28        330.69        22.13 o
  -6   4   3        975.10        943.17        50.60 o
  -5   4   3        504.73        545.17        24.59 o
  -4   4   3        635.99        642.82        45.18 o
  -3   4   3        260.06        250.12        23.62 o
  -2   4   3       4087.56       4080.51        98.33 o
  -1   4   3       5132.50       5036.50       224.58 o
   0   4   3       2547.62       2688.03       167.35 o
   1   4   3        691.39        644.94       107.36 o
   2   4   3        566.98        609.02        66.60 o
   3   4   3       2031.06       2247.69       246.87 o
   4   4   3       2395.60       2415.38        59.29 o
   5   4   3        663.51        712.87        45.14 o
   6   4   3        555.80        650.37        34.21 o
   7   4   3        547.61        613.69        36.15 o
   8   4   3        552.03        633.70        43.48 o
   9   4   3       1169.39       1172.17        37.61 o
  10   4   3        850.97        805.84       105.50 o
 -13   5   3          5.03         -6.97        31.07 o
 -12   5   3         30.38         63.19        32.95 o
 -11   5   3        251.55        316.39        31.35 o
 -10   5   3        425.78        477.68        29.99 o
  -9   5   3        542.24        567.74        25.52 o
  -8   5   3        230.14        233.45        27.06 o
  -7   5   3          9.78         14.98        24.59 o
  -6   5   3         60.43         58.95        24.27 o
  -5   5   3        107.06        110.85        30.05 o
  -4   5   3       1138.69       1231.78        40.35 o
  -3   5   3       3230.24       3161.84       240.42 o
  -2   5   3          4.10         12.10        27.41 o
   1   5   3        223.04        223.43        39.03 o
   2   5   3       2417.06       2511.95       327.59 o
   3   5   3        337.03        386.84        38.94 o
   4   5   3        834.35        871.57        49.76 o
   5   5   3         79.47         97.25        32.55 o
   6   5   3        137.84        148.83        34.16 o
   7   5   3        433.08        481.97        38.38 o
   8   5   3        538.99        585.66        41.40 o
   9   5   3        982.16        989.75        40.08 o
  10   5   3        720.16        712.43        49.77 o
 -12   6   3         26.84         64.78        35.43 o
 -11   6   3         38.65         36.68        29.18 o
 -10   6   3        308.50        322.29        27.05 o
  -9   6   3          4.77          8.26        28.47 o
  -8   6   3        148.49        170.33        27.14 o
  -7   6   3          1.17         14.55        26.31 o
  -6   6   3         80.19         81.67        30.36 o
  -5   6   3        411.49        467.81        38.45 o
  -4   6   3         90.02         99.59        25.58 o
  -3   6   3          0.58          8.88        26.68 o
  -2   6   3         10.24         15.31        37.72 o
   2   6   3         30.26         27.74        40.31 o
   3   6   3        424.68        444.76        37.07 o
   4   6   3        132.60        118.92        36.78 o
   5   6   3         37.05         28.02        34.37 o
   6   6   3          0.20          3.90        36.53 o
   7   6   3          0.07         13.20        39.68 o
   8   6   3         52.94         49.57        42.86 o
   9   6   3         56.54         43.54        47.49 o
 -12   7   3         13.97          5.45        33.41 o
 -11   7   3         42.50         33.06        29.36 o
 -10   7   3         24.46         20.28        32.63 o
  -9   7   3         16.67         22.13        30.80 o
  -8   7   3        101.93         89.69        27.93 o
  -7   7   3        207.07        203.87        37.87 o
  -6   7   3        119.68        111.03        35.76 o
  -5   7   3        132.62        134.50        39.46 o
  -4   7   3        202.81        254.25        31.64 o
  -3   7   3          5.67         32.52        42.88 o
  -2   7   3        265.18        246.93        32.01 o
  -1   7   3        643.87        610.07        46.76 o
   3   7   3          4.56          4.06        45.34 o
   4   7   3         60.47         60.33        42.76 o
   5   7   3        370.42        366.47        47.94 o
   6   7   3        226.94        199.47        44.96 o
   7   7   3        150.15        130.59        47.86 o
   8   7   3          1.25         -3.72        47.62 o
 -11   8   3        119.58         90.25        37.44 o
 -10   8   3        264.65        214.65        45.95 o
  -9   8   3        913.18        886.47        54.12 o
  -8   8   3        796.79        807.97        40.75 o
  -7   8   3        373.96        367.93        36.92 o
  -6   8   3         16.74         19.47        42.39 o
  -5   8   3        138.23        117.94        51.88 o
  -4   8   3        660.83        631.49        48.85 o
  -3   8   3        800.90        779.26        48.49 o
  -2   8   3       1005.90       1084.16        50.15 o
  -1   8   3        374.15        369.37        46.43 o
   4   8   3        339.94        198.42        61.23 o
   5   8   3        421.09        259.09        51.38 o
   6   8   3        177.62        106.19        47.32 o
   7   8   3         26.92         -4.34        89.53 o
 -10   9   3        705.24        534.80        49.77 o
  -9   9   3        911.29        763.51        58.88 o
  -8   9   3        992.75        928.12        64.70 o
  -7   9   3        430.69        402.20        50.88 o
  -6   9   3        370.88        364.87        58.53 o
  -4   9   3        141.83        147.83        48.62 o
  -3   9   3        334.13        374.09        49.23 o
  -2   9   3        300.97        241.40        35.04 o
  -1   9   3       1007.92        968.13        53.80 o
   0   9   3         31.63         39.33        52.04 o
  -9  10   3        659.32        442.92        56.13 o
  -8  10   3        890.79        757.12        64.89 o
  -7  10   3        198.16        148.48        94.83 o
  -4  10   3        217.31        188.69        39.46 o
  -3  10   3        514.53        319.11        39.94 o
  -2  10   3        820.36        831.69        56.92 o
  -1  10   3        689.09        756.50        57.76 o
   0  10   3        259.70        283.43        57.15 o
   1  10   3         23.53         20.72        42.14 o
  -4  11   3        671.09        534.83        62.30 o
  -3  11   3        193.39        265.92        59.52 o
  -2  11   3        332.06        148.24        43.54 o
  -1  11   3         74.16        116.79        61.51 o
   0  11   3         36.89         65.13        63.68 o
  -1 -13   4        106.90         63.88        60.23 o
   0 -13   4        100.29         83.51        41.07 o
   1 -13   4        211.36        184.94        42.04 o
   2 -13   4        452.30        520.05        57.07 o
   3 -13   4        280.17        213.73        43.03 o
   5 -13   4         37.36         30.05        86.25 o
   6 -13   4         32.26         18.50        59.26 o
  -4 -12   4        383.85        182.66       117.24 o
  -3 -12   4        346.14        383.94        58.01 o
  -2 -12   4        339.49        360.33        54.29 o
  -1 -12   4        358.68        403.01        41.09 o
   0 -12   4        934.14       1045.21        41.58 o
   1 -12   4        900.57        975.82        54.90 o
   2 -12   4        602.95        620.56        38.77 o
   3 -12   4        568.09        645.79        39.44 o
   4 -12   4         22.62         13.48        30.70 o
   5 -12   4        292.31        347.75        51.65 o
   6 -12   4         41.55         56.82        46.04 o
   7 -12   4        178.97        165.61        46.36 o
   8 -12   4        499.70        413.30        87.61 o
  -6 -11   4        635.07        424.27        52.62 o
  -5 -11   4        362.61        318.97        40.15 o
  -4 -11   4        443.77        253.40        49.85 o
  -3 -11   4        285.99        254.51        36.55 o
  -2 -11   4        566.06        581.72        55.46 o
  -1 -11   4        641.37        586.25        32.99 o
   0 -11   4        750.99        752.59        57.60 o
   1 -11   4       1350.20       1530.24        59.86 o
   2 -11   4       1564.01       1785.53        77.48 o
   3 -11   4        589.88        687.35        64.79 o
   4 -11   4        342.27        394.49        72.17 o
   5 -11   4        356.88        397.28        73.84 o
   6 -11   4        748.95        732.02        74.83 o
   7 -11   4        432.54        444.81        60.49 o
   8 -11   4        732.07        634.81        32.30 o
   9 -11   4        364.19        348.46        52.14 o
  -7 -10   4         11.13         14.07        48.16 o
  -6 -10   4        201.73        169.21        50.62 o
  -5 -10   4        133.26        118.22        40.29 o
  -4 -10   4          3.50         -8.84        42.74 o
  -3 -10   4          6.36         10.91        24.83 o
  -2 -10   4          0.15         17.51        31.07 o
  -1 -10   4        662.65        734.13        28.53 o
   0 -10   4       1458.55       1515.38        30.80 o
   1 -10   4        443.78        496.34        33.05 o
   2 -10   4        962.02       1043.76        50.58 o
   3 -10   4          0.37          7.82        23.15 o
   4 -10   4        249.35        268.88        49.02 o
   5 -10   4        571.40        700.77       115.96 o
   6 -10   4        502.97        507.22        51.42 o
   7 -10   4        944.00       1008.42        86.48 o
   8 -10   4        577.54        594.28        40.71 o
   9 -10   4        146.14        162.08        29.04 o
  10 -10   4         21.21         32.38        30.69 o
  -8  -9   4        292.60        315.72        44.57 o
  -7  -9   4         70.22         70.88        40.75 o
  -6  -9   4        379.65        404.10        49.22 o
  -5  -9   4        375.63        414.41        37.84 o
  -4  -9   4        817.72        881.59        57.58 o
  -3  -9   4        323.80        339.79        36.58 o
  -2  -9   4         49.43         50.31        27.85 o
  -1  -9   4        102.80        101.52        29.20 o
   0  -9   4         13.93         33.74        26.58 o
   1  -9   4         18.85         30.39        27.62 o
   2  -9   4          1.69          3.31        22.09 o
   3  -9   4         15.94         21.29        25.41 o
   4  -9   4        173.24        174.92        32.94 o
   5  -9   4        695.37        709.88        28.00 o
   6  -9   4        255.69        295.95        23.70 o
   7  -9   4        291.50        318.83        28.61 o
   8  -9   4         76.13         84.85        25.36 o
   9  -9   4         20.26         24.86        31.20 o
  10  -9   4         30.46         49.94        28.68 o
  11  -9   4         27.40         25.04        27.56 o
  -9  -8   4        199.57        190.52        43.94 o
  -8  -8   4        531.80        556.72        42.10 o
  -7  -8   4        603.34        624.73        44.63 o
  -6  -8   4        337.83        395.96        35.58 o
  -5  -8   4       1462.74       1489.26        57.66 o
  -4  -8   4       1581.21       1670.20        88.67 o
  -3  -8   4       3160.25       3340.85       121.00 o
  -2  -8   4       2417.47       2581.02        87.35 o
  -1  -8   4        278.33        267.24        22.68 o
   0  -8   4       1620.00       1652.98        56.74 o
   1  -8   4        123.49        146.96        20.52 o
   2  -8   4        349.88        359.54        22.58 o
   3  -8   4        368.56        439.21        22.57 o
   4  -8   4         36.51         44.87        20.22 o
   5  -8   4        442.18        409.41        28.24 o
   6  -8   4        100.25         94.88        24.68 o
   7  -8   4         73.02         71.87        20.46 o
   8  -8   4         33.52         56.84        23.67 o
   9  -8   4         65.89         85.79        29.26 o
  10  -8   4        278.71        272.43        28.75 o
  11  -8   4          0.91         -1.50        27.82 o
  12  -8   4         70.80         53.35        35.68 o
 -10  -7   4        426.91        307.48        95.20 o
  -9  -7   4        278.53        327.68        57.31 o
  -8  -7   4         20.94         24.98        37.28 o
  -7  -7   4        411.80        447.25        69.64 o
  -6  -7   4       1108.27       1108.76        52.22 o
  -5  -7   4       3074.81       3203.34       185.67 o
  -4  -7   4       2726.69       2813.11       109.12 o
  -3  -7   4        921.61        976.88        33.55 o
  -2  -7   4        891.67        822.01        53.04 o
  -1  -7   4       1558.26       1514.68        51.19 o
   0  -7   4       2676.02       2516.19       203.45 o
   1  -7   4       5903.74       5809.59       170.22 o
   2  -7   4       3411.46       3526.59       139.05 o
   3  -7   4       8516.60       8426.74       228.26 o
   4  -7   4        922.39        886.14        50.51 o
   5  -7   4        320.85        332.50        25.58 o
   6  -7   4        768.33        849.76        38.21 o
   7  -7   4       1809.50       1986.76        84.23 o
   8  -7   4       2348.18       2567.68       137.93 o
   9  -7   4        690.49        787.95        34.46 o
  10  -7   4        274.53        251.32        27.17 o
  11  -7   4        112.68         97.03        24.06 o
  12  -7   4         32.23         -3.76        33.87 o
 -11  -6   4        286.66        280.49        44.61 o
 -10  -6   4         65.84         60.25        40.78 o
  -9  -6   4         26.19         16.01        52.76 o
  -8  -6   4        252.61        255.29        36.79 o
  -7  -6   4        274.96        235.37        26.21 o
  -6  -6   4       1056.96        911.28        56.37 o
  -5  -6   4       1008.78       1064.11        28.82 o
  -4  -6   4       1158.55       1176.86        28.41 o
  -3  -6   4       1746.33       1688.63        35.55 o
  -2  -6   4         47.68         55.81        27.93 o
  -1  -6   4       2207.20       2148.97        58.33 o
   0  -6   4       7973.14       7729.02       159.75 o
   1  -6   4      11073.20      10823.40       328.31 o
   2  -6   4      11723.00      11714.83       259.77 o
   3  -6   4       3039.62       2853.15        59.16 o
   4  -6   4       2714.62       2571.55        38.35 o
   5  -6   4       1273.91       1236.77        52.95 o
   6  -6   4       1647.01       1681.46        48.70 o
   7  -6   4       1861.95       1906.35       135.68 o
   8  -6   4       1161.79       1222.08        69.72 o
   9  -6   4       2193.08       2277.24       236.44 o
  10  -6   4       1125.63       1269.30       146.87 o
  11  -6   4        455.31        482.67        51.48 o
  12  -6   4        121.98         87.91        34.24 o
 -11  -5   4         72.76         78.33        33.00 o
 -10  -5   4         74.51         86.69        31.24 o
  -9  -5   4         32.03         51.25        29.12 o
  -8  -5   4         10.44         33.85        26.83 o
  -7  -5   4         18.13         64.14        42.65 o
  -6  -5   4        479.71        499.37        42.21 o
  -5  -5   4        910.52        794.16        50.52 o
  -4  -5   4        398.99        390.93        24.34 o
  -3  -5   4        279.51        282.15        23.14 o
  -2  -5   4        180.77        183.30        27.62 o
  -1  -5   4         23.82         30.78        22.19 o
   0  -5   4       1517.96       1476.57        34.54 o
   1  -5   4         68.89         61.78        14.91 o
   2  -5   4       8671.33       8073.13       330.05 o
   3  -5   4       4760.36       4454.58        72.38 o
   4  -5   4        763.16        707.21        23.49 o
   5  -5   4        100.71         86.93        16.85 o
   6  -5   4        342.46        353.37        23.12 o
   7  -5   4       3717.33       3460.45       631.77 o
   8  -5   4       2946.69       3255.12       155.28 o
   9  -5   4       1371.03       1625.06       114.70 o
  10  -5   4        489.78        469.10        29.11 o
  11  -5   4        178.89        191.72        31.18 o
  12  -5   4        152.05        152.17        32.86 o
 -12  -4   4         15.36         -5.05        41.72 o
 -11  -4   4         29.11         53.72        38.65 o
 -10  -4   4        229.60        248.90        36.82 o
  -9  -4   4        226.00        268.86        34.01 o
  -8  -4   4        135.46        133.98        31.53 o
  -7  -4   4          2.45         15.86        28.75 o
  -6  -4   4          0.55         -1.55        21.24 o
  -5  -4   4         23.73         16.15        25.49 o
  -4  -4   4        148.25        150.83        27.02 o
  -3  -4   4        728.66        644.36        29.47 o
  -2  -4   4       2702.37       2804.95        41.64 o
  -1  -4   4        221.57        213.84        18.00 o
   0  -4   4          8.31          1.88        20.87 o
   1  -4   4        431.36        380.27        17.83 o
   2  -4   4        640.04        511.83        63.35 o
   3  -4   4        122.13        108.32        16.63 o
   4  -4   4          0.14         -7.71        27.36 o
   5  -4   4        552.07        504.31        29.88 o
   6  -4   4       1822.52       1948.12        67.27 o
   7  -4   4        304.24        334.93        33.70 o
   8  -4   4        745.25        783.96        54.12 o
   9  -4   4        245.43        227.67        36.22 o
  10  -4   4        420.61        365.88        48.09 o
  11  -4   4        214.46        236.06        57.45 o
  12  -4   4        133.38        120.04        38.22 o
 -12  -3   4        158.10        116.47        33.63 o
 -11  -3   4        223.30        281.13        37.56 o
 -10  -3   4        712.08        795.39       103.24 o
  -9  -3   4        169.13        203.48        32.48 o
  -8  -3   4        360.52        327.20        25.12 o
  -7  -3   4          0.88          5.52        23.21 o
  -6  -3   4         16.23         27.78        21.12 o
  -5  -3   4       1241.11       1066.44        92.93 o
  -4  -3   4       2199.10       1733.24       215.49 o
  -3  -3   4       1022.31        914.03        27.92 o
  -2  -3   4       2230.35       2299.00        37.76 o
  -1  -3   4          0.84          8.99        24.34 o
   0  -3   4       7899.09       7633.14        63.32 o
   1  -3   4       2281.49       2037.85        30.85 o
   2  -3   4       1257.30       1200.04        29.37 o
   3  -3   4        486.64        436.62        29.12 o
   4  -3   4        490.37        418.25        29.00 o
   5  -3   4       2302.99       2299.74       127.32 o
   6  -3   4         85.51         87.96        27.61 o
   7  -3   4         12.51          4.37        23.93 o
   8  -3   4         44.10         41.97        24.09 o
   9  -3   4          0.00          4.88        25.56 o
  10  -3   4          1.37         12.78        27.63 o
  11  -3   4          7.38          8.63        24.68 o
  12  -3   4          4.88         17.94        30.66 o
 -13  -2   4         46.53         22.48        35.20 o
 -12  -2   4        254.04        215.79        44.54 o
 -11  -2   4        621.74        601.04        99.48 o
 -10  -2   4        833.27        921.41        35.24 o
  -9  -2   4        921.37        984.44        30.88 o
  -8  -2   4        105.05        132.06        42.60 o
  -7  -2   4        229.07        230.22        29.33 o
  -6  -2   4         17.03         21.96        21.83 o
  -5  -2   4       1299.57       1331.14        40.22 o
  -4  -2   4       2460.93       2270.01        87.36 o
  -3  -2   4       7584.22       7643.61        58.89 o
  -2  -2   4       9963.77       9452.50       231.77 o
  -1  -2   4       3263.24       2948.12       122.31 o
   0  -2   4        180.60        185.56        25.61 o
   1  -2   4       1406.21       1319.63        38.10 o
   2  -2   4       6401.12       5845.52       635.62 o
   3  -2   4      11358.11      10540.79       268.72 o
   4  -2   4       6033.75       5590.98       243.69 o
   5  -2   4        180.48        172.95        27.57 o
   6  -2   4        744.83        766.06        70.40 o
   7  -2   4        217.72        228.20        24.39 o
   8  -2   4       1732.71       1824.33       214.38 o
   9  -2   4       1453.01       1486.98       238.60 o
  10  -2   4        604.58        599.10        38.28 o
  11  -2   4        365.63        393.15        29.70 o
  12  -2   4         12.74          4.65        38.80 o
 -13  -1   4        210.75        169.33        42.57 o
 -12  -1   4        254.81        281.67        31.83 o
 -11  -1   4       1197.99       1412.00       107.91 o
 -10  -1   4        686.00        768.50        67.10 o
  -9  -1   4       1207.39       1144.63       184.71 o
  -8  -1   4       1856.53       2012.48        40.10 o
  -7  -1   4        339.57        343.23        23.98 o
  -6  -1   4       1754.16       1688.58       127.15 o
  -5  -1   4       3932.46       3692.83        36.79 o
  -4  -1   4       3509.59       3237.86        81.05 o
  -3  -1   4       2473.36       2373.71        71.40 o
  -2  -1   4        996.92        982.44        27.82 o
  -1  -1   4       1509.54       1402.03        34.00 o
   0  -1   4       1482.26       1239.16       139.25 o
   1  -1   4       6278.68       5812.32       158.91 o
   2  -1   4       7768.85       7429.41        72.40 o
   3  -1   4       1444.47       1372.01        30.23 o
   4  -1   4       3805.87       3612.31       167.33 o
   5  -1   4       1418.00       1380.17        72.80 o
   6  -1   4       1767.21       1752.77       121.90 o
   7  -1   4       1358.49       1486.19       136.92 o
   8  -1   4       1181.61       1321.56        74.00 o
   9  -1   4       1834.99       2130.27       162.73 o
  10  -1   4       1114.19       1114.81        41.22 o
  11  -1   4        536.83        551.64        37.96 o
  12  -1   4        267.53        192.72        34.79 o
 -13   0   4        230.55        191.29        42.81 o
 -12   0   4        674.81        635.61        35.14 o
 -11   0   4        600.58        605.79       162.20 o
 -10   0   4       1046.40       1063.00        45.86 o
  -9   0   4        161.99        189.30        22.59 o
  -8   0   4       1803.78       1910.21        48.75 o
  -7   0   4        693.39        684.29        25.54 o
  -6   0   4       1098.75       1102.52        61.20 o
  -5   0   4       1449.29       1348.88        56.67 o
  -4   0   4         21.59         11.20        21.71 o
  -3   0   4        444.94        361.63        22.76 o
  -2   0   4       2888.94       2602.07        52.21 o
  -1   0   4       1481.81       1423.03        40.41 o
   0   0   4        155.07        104.79        27.33 o
   1   0   4        223.91        246.26        26.91 o
   2   0   4        818.99        641.49        32.25 o
   3   0   4       5591.10       4998.22       242.58 o
   4   0   4        772.10        742.27        47.69 o
   5   0   4       1410.85       1416.84       107.31 o
   6   0   4        127.13        156.33        27.36 o
   7   0   4       1012.09       1119.29        85.21 o
   8   0   4       1778.33       1932.04       238.06 o
   9   0   4       1182.80       1218.74        40.17 o
  10   0   4       1505.22       1655.85        77.70 o
  11   0   4        234.75        243.17        40.38 o
  12   0   4        388.88        293.74        76.61 o
 -13   1   4         39.18         36.82        32.89 o
 -12   1   4        470.75        498.07        46.60 o
 -11   1   4        342.63        372.29        35.53 o
 -10   1   4          7.53         10.56        25.17 o
  -9   1   4         25.83         36.84        22.18 o
  -8   1   4         53.83         63.01        29.27 o
  -7   1   4         28.83         35.68        27.32 o
  -6   1   4        622.73        668.97        24.99 o
  -5   1   4       2426.42       2458.58        37.65 o
  -4   1   4       7847.05       7564.41        58.08 o
  -3   1   4        272.74        258.37        25.10 o
  -2   1   4          9.20          9.02        23.55 o
  -1   1   4        108.59        126.28        30.99 o
   0   1   4        559.24        501.00        32.98 o
   1   1   4       4957.98       4484.80       177.51 o
   2   1   4         61.03         50.76        26.87 o
   3   1   4        190.84        174.83        26.15 o
   4   1   4         70.32         84.80        20.85 o
   5   1   4        141.29        167.16        25.78 o
   6   1   4       1776.32       1878.99       105.03 o
   7   1   4        813.21        878.93        71.06 o
   8   1   4        966.30       1075.99        57.39 o
   9   1   4        307.49        357.43        29.58 o
  10   1   4         40.62         52.01        37.13 o
  11   1   4         33.13         35.99        27.97 o
 -13   2   4          4.77         29.88        34.65 o
 -12   2   4         28.71         36.09        36.89 o
 -11   2   4         18.80         39.32        35.41 o
 -10   2   4        650.56        756.79        28.99 o
  -9   2   4        252.53        277.41        31.53 o
  -8   2   4         25.80         26.23        24.14 o
  -7   2   4         51.77         38.62        39.59 o
  -6   2   4       1198.24       1158.25       117.63 o
  -5   2   4        107.75        140.45        20.19 o
  -4   2   4        171.47        127.50        20.06 o
  -3   2   4        258.03        237.91        28.32 o
  -2   2   4        134.73        138.69        21.17 o
  -1   2   4       3269.13       3099.98        52.58 o
   0   2   4        767.76        808.77        33.76 o
   1   2   4         18.43         16.16        28.71 o
   2   2   4        836.00        830.22        37.07 o
   3   2   4        250.16        233.31        27.13 o
   4   2   4         30.42         37.40        27.66 o
   5   2   4        561.57        561.33        42.32 o
   6   2   4         61.49         66.48        30.03 o
   7   2   4        156.41        173.09        25.01 o
   8   2   4         33.75         44.59        33.24 o
   9   2   4        155.04        141.97        36.28 o
  10   2   4         62.24         55.57        38.55 o
  11   2   4          0.58          4.29        42.47 o
 -13   3   4        379.29        234.76        31.49 o
 -12   3   4        197.12        179.06        32.53 o
 -11   3   4        919.56       1010.64        38.86 o
 -10   3   4        799.86        890.80        27.15 o
  -9   3   4        776.85        760.36       116.50 o
  -8   3   4        456.82        527.74        28.27 o
  -7   3   4        340.35        378.44        28.39 o
  -6   3   4       1466.48       1403.21        72.13 o
  -5   3   4        461.06        495.09        25.77 o
  -4   3   4        273.41        305.72        29.01 o
  -3   3   4        738.33        657.40        26.01 o
  -2   3   4       1976.41       1985.74        70.69 o
  -1   3   4       1545.28       1452.60        54.20 o
   0   3   4        756.25        768.48        34.39 o
   1   3   4        153.76        173.28        29.11 o
   2   3   4         54.19         58.87        27.12 o
   3   3   4        829.89        865.92        35.37 o
   4   3   4       3395.96       3541.60       259.95 o
   5   3   4        641.19        718.92        55.49 o
   6   3   4        286.55        328.76        31.94 o
   7   3   4          0.03         -6.34        33.64 o
   8   3   4         33.23         60.52        35.35 o
   9   3   4         11.70         14.22        37.88 o
  10   3   4         59.57         33.43        33.62 o
 -13   4   4        521.56        379.26        33.01 o
 -12   4   4        294.55        259.11        28.86 o
 -11   4   4       1269.67       1434.88        54.08 o
 -10   4   4       2223.45       2523.03        38.76 o
  -9   4   4       2311.55       2498.27        49.09 o
  -8   4   4       1616.05       1772.71        32.00 o
  -7   4   4        208.43        218.11        24.55 o
  -6   4   4        337.95        349.74        22.24 o
  -5   4   4       1718.68       1780.86        51.99 o
  -4   4   4       4227.55       4414.79       255.33 o
  -3   4   4       5515.46       5461.33       270.40 o
  -2   4   4        330.47        377.13        26.74 o
  -1   4   4         46.74         48.48        33.66 o
   0   4   4       1168.89       1173.61        43.51 o
   1   4   4        287.67        240.12        29.76 o
   2   4   4       1004.43        976.48        97.88 o
   3   4   4        307.60        314.57        37.46 o
   4   4   4        467.75        562.41        43.25 o
   5   4   4        403.08        354.16        35.48 o
   6   4   4        142.80        164.10        32.74 o
   7   4   4        311.24        335.73        36.57 o
   8   4   4         77.13         97.01        26.98 o
   9   4   4        313.35        293.56        30.77 o
  10   4   4        329.94        306.89        38.76 o
 -12   5   4        352.79        346.94        30.75 o
 -11   5   4        957.73        978.29        52.17 o
 -10   5   4       1180.67       1229.64        43.88 o
  -9   5   4       1046.62       1178.72        33.34 o
  -8   5   4        290.38        298.03        35.85 o
  -7   5   4       2835.20       3081.09        80.98 o
  -6   5   4       1713.60       1848.10        85.80 o
  -5   5   4       1843.38       1991.18        56.57 o
  -4   5   4       1637.67       1576.90        38.62 o
  -3   5   4       1877.30       2055.60        89.06 o
  -2   5   4       3207.32       3325.64       104.32 o
  -1   5   4        753.86        766.92        47.20 o
   0   5   4       1072.98       1107.45        50.86 o
   1   5   4        863.80        980.68       118.12 o
   2   5   4        483.88        551.07        86.62 o
   3   5   4       1244.22       1182.65        54.72 o
   4   5   4        483.47        512.93        55.98 o
   5   5   4        250.66        277.35        34.89 o
   6   5   4        220.91        226.10        36.34 o
   7   5   4        155.71        188.56        38.98 o
   8   5   4        419.69        392.50        43.01 o
   9   5   4         91.59         33.69        45.06 o
 -12   6   4         77.86         40.56        36.05 o
 -11   6   4        150.90        153.94        29.80 o
 -10   6   4        420.94        434.98        28.28 o
  -9   6   4        649.45        672.83        50.62 o
  -8   6   4        147.42        126.05        28.39 o
  -7   6   4         62.71         61.90        32.06 o
  -6   6   4        351.36        373.63        33.41 o
  -5   6   4       1205.50       1216.65       143.68 o
  -4   6   4       4807.53       5260.16       220.84 o
  -3   6   4       3129.51       3291.09       169.40 o
  -2   6   4        786.30        811.37        46.04 o
   1   6   4       1372.44       1370.95        70.81 o
   2   6   4       1300.38       1328.26        80.04 o
   3   6   4        965.24       1073.56        93.92 o
   4   6   4       1655.20       1685.45       118.73 o
   5   6   4          6.23          9.03        35.61 o
   6   6   4         45.81         25.05        38.01 o
   7   6   4        172.22        182.31        41.53 o
   8   6   4        287.65        225.54        46.42 o
 -11   7   4          6.54          2.46        31.21 o
 -10   7   4         13.83         20.16        33.84 o
  -9   7   4        252.69        267.68        39.58 o
  -8   7   4         41.21         46.65        35.56 o
  -7   7   4         39.16         55.15        34.56 o
  -6   7   4        302.26        306.15        34.82 o
  -5   7   4        249.64        223.34        38.42 o
  -4   7   4        116.88        120.03        31.77 o
  -3   7   4        395.79        365.05        46.04 o
  -2   7   4         48.09         66.59        43.75 o
  -1   7   4        123.92        124.70        31.39 o
   3   7   4        228.68        218.90        49.48 o
   4   7   4         95.69         89.24        41.06 o
   5   7   4        117.97         93.90        38.94 o
   6   7   4         31.96         52.98        46.72 o
   7   7   4        399.86        380.18        47.65 o
 -10   8   4        151.16        125.38        42.94 o
  -9   8   4        201.84        175.83        41.33 o
  -8   8   4        364.96        356.49        41.32 o
  -7   8   4        236.62        239.72        42.29 o
  -6   8   4        473.88        423.54        44.87 o
  -5   8   4        226.74        195.52        56.80 o
  -4   8   4        304.96        323.66        49.11 o
  -3   8   4        471.39        409.62        48.06 o
  -2   8   4        171.07        177.18        47.80 o
  -1   8   4         45.09         21.54        46.73 o
   4   8   4         32.61         29.16        71.89 o
   5   8   4         16.13          8.09        55.06 o
   6   8   4          0.47          5.88        50.88 o
  -9   9   4       1074.43        905.77        90.71 o
  -8   9   4        936.38        889.31        56.53 o
  -7   9   4        372.66        330.92        57.30 o
  -4   9   4        461.17        485.06        54.90 o
  -3   9   4       1049.12       1132.37        56.02 o
  -2   9   4        734.66        642.79        53.04 o
  -1   9   4        523.30        669.52        55.28 o
   0   9   4         30.77         46.35        54.16 o
  -8  10   4        338.44        226.18        73.33 o
  -4  10   4        781.05        894.35        60.49 o
  -3  10   4        885.64        939.45        59.88 o
  -2  10   4        834.37        928.32        61.25 o
  -1  10   4        588.72        538.48        58.65 o
   0  10   4        424.06        449.64        65.16 o
   1  10   4        477.92        328.66        65.64 o
  -3  11   4        422.57        363.73        63.25 o
  -2 -13   5        192.42        191.91        59.39 o
  -1 -13   5         42.57         35.35        41.65 o
   0 -13   5        291.75        344.18        56.81 o
   1 -13   5        410.58        462.55        57.30 o
   2 -13   5        204.60        146.37        41.50 o
   3 -13   5        102.57        107.75        47.56 o
   4 -13   5          0.86         -1.58        60.86 o
   5 -13   5          1.59          6.42        53.71 o
   6 -13   5         22.53         -5.14        49.40 o
  -4 -12   5        313.14        158.49        71.83 o
  -3 -12   5        385.20        331.34        90.30 o
  -2 -12   5        247.55        218.72        45.73 o
  -1 -12   5        450.92        430.42        54.49 o
   0 -12   5        506.16        499.43        37.62 o
   1 -12   5       1223.85       1325.35       134.37 o
   2 -12   5        902.58        928.06        70.71 o
   3 -12   5        569.21        571.12        32.07 o
   4 -12   5        244.55        213.99        40.81 o
   5 -12   5        233.60        227.52        42.83 o
   6 -12   5        278.69        286.72        44.05 o
   7 -12   5        343.95        273.94        68.32 o
   8 -12   5        435.14        412.18        49.86 o
  -6 -11   5        567.43        442.75        58.00 o
  -5 -11   5        850.35        737.73        91.46 o
  -4 -11   5        126.66        138.40        37.15 o
  -3 -11   5        251.96        244.33        43.26 o
  -2 -11   5        256.54        273.05        28.60 o
  -1 -11   5        735.93        778.46        30.04 o
   0 -11   5       1609.13       1739.57        38.54 o
   1 -11   5       1239.90       1387.67        38.45 o
   2 -11   5       1736.17       1934.06        83.73 o
   3 -11   5        951.99       1124.58        79.30 o
   4 -11   5        798.36        880.99        77.93 o
   5 -11   5        967.07       1174.11       171.35 o
   6 -11   5       1045.75       1232.31       200.37 o
   7 -11   5       1129.68       1107.43       142.61 o
   8 -11   5       1188.95       1237.44        84.68 o
   9 -11   5        411.83        257.90        33.95 o
  -7 -10   5        238.33        191.98        44.61 o
  -6 -10   5        289.63        307.05        42.43 o
  -5 -10   5         96.26         84.63        39.33 o
  -4 -10   5         73.46         78.93        25.90 o
  -3 -10   5         96.26         79.70        29.77 o
  -2 -10   5        682.76        708.51        31.15 o
  -1 -10   5        762.24        799.11        30.29 o
   0 -10   5       1524.14       1601.77        38.12 o
   1 -10   5        682.95        619.22        64.10 o
   2 -10   5        131.09        142.10        27.16 o
   3 -10   5         97.76        146.17        23.59 o
   4 -10   5        249.69        290.16        34.64 o
   5 -10   5       1484.64       1627.62        65.98 o
   6 -10   5       1523.63       1660.10       117.75 o
   7 -10   5        859.88        925.33        70.37 o
   8 -10   5       1152.37       1194.74       114.48 o
   9 -10   5        484.51        501.46        27.61 o
  10 -10   5        584.88        468.84        44.59 o
  -8  -9   5         10.68         11.58        43.00 o
  -7  -9   5         11.74         30.97        32.37 o
  -6  -9   5        130.78        129.34        38.78 o
  -5  -9   5          0.76          7.92        28.13 o
  -4  -9   5         30.08         56.44        34.25 o
  -3  -9   5         74.86         81.61        26.77 o
  -2  -9   5          5.31          5.16        25.78 o
  -1  -9   5        414.61        450.17        27.25 o
   0  -9   5         37.85         52.15        20.99 o
   1  -9   5         60.49         72.07        25.61 o
   2  -9   5         38.12         37.54        21.09 o
   3  -9   5         32.62         57.19        24.45 o
   4  -9   5         25.79         31.37        25.08 o
   5  -9   5        282.58        301.91        26.30 o
   6  -9   5       1135.92       1255.56        76.69 o
   7  -9   5       1728.71       1873.14       103.04 o
   8  -9   5        710.84        784.67        61.19 o
   9  -9   5        147.03        205.34        31.62 o
  10  -9   5         72.45         55.67        28.42 o
  11  -9   5        315.05        282.83        36.65 o
  -9  -8   5          0.08         33.84        43.00 o
  -8  -8   5         31.11         32.63        39.77 o
  -7  -8   5          0.20          4.12        37.05 o
  -6  -8   5         33.39         17.87        33.85 o
  -5  -8   5        245.12        263.61        27.58 o
  -4  -8   5        707.22        736.16        34.31 o
  -3  -8   5        385.71        398.28        31.91 o
  -2  -8   5        520.09        561.53        23.21 o
  -1  -8   5         21.03         40.07        23.73 o
   0  -8   5        242.10        243.48        24.19 o
   1  -8   5         11.94         16.20        23.17 o
   2  -8   5         24.17         41.77        23.20 o
   3  -8   5        605.90        571.23        35.41 o
   4  -8   5          0.01         16.67        19.87 o
   5  -8   5        252.02        260.35        24.96 o
   6  -8   5          9.92         16.98        18.99 o
   7  -8   5          0.02         19.31        19.64 o
   8  -8   5        140.12        153.62        24.44 o
   9  -8   5         16.94         19.89        25.20 o
  10  -8   5          3.61         32.00        26.83 o
  11  -8   5         90.65         81.92        40.35 o
 -10  -7   5        138.53        152.76        44.43 o
  -9  -7   5         57.16         61.56        39.04 o
  -8  -7   5         65.39         53.74        35.71 o
  -7  -7   5         69.80         46.96        49.11 o
  -6  -7   5        496.61        513.15        32.26 o
  -5  -7   5        323.90        343.68        31.51 o
  -4  -7   5        671.40        681.66        31.59 o
  -3  -7   5        360.35        350.39        38.04 o
  -2  -7   5          1.69          4.72        21.87 o
  -1  -7   5        630.45        558.95        56.46 o
   0  -7   5        456.32        419.73        23.77 o
   1  -7   5       1106.23        976.51        59.71 o
   2  -7   5          1.19         36.81        26.44 o
   3  -7   5        259.74        216.39        24.35 o
   4  -7   5       1576.97       1622.25        53.87 o
   5  -7   5       1243.58       1310.93        48.39 o
   6  -7   5        547.94        576.12        22.73 o
   7  -7   5        331.35        353.41        20.53 o
   8  -7   5        417.45        441.18        24.72 o
   9  -7   5        641.22        697.81        54.49 o
  10  -7   5        369.09        391.66        29.84 o
  11  -7   5         45.13         41.26        26.92 o
  12  -7   5          7.37         -3.24        30.14 o
 -11  -6   5        714.51        598.77        39.31 o
 -10  -6   5        578.53        534.66        34.34 o
  -9  -6   5         75.08        104.86        36.28 o
  -8  -6   5        290.23        293.21        35.05 o
  -7  -6   5        738.96        760.71        33.92 o
  -6  -6   5       1276.01       1195.31        65.13 o
  -5  -6   5       1438.18       1385.92        69.03 o
  -4  -6   5        281.86        264.51        23.97 o
  -3  -6   5       1303.54       1347.09        33.41 o
  -2  -6   5        854.10        789.62        26.86 o
  -1  -6   5         41.23         42.48        18.89 o
   0  -6   5       2386.17       2315.13        30.83 o
   1  -6   5       2149.11       2047.82        43.00 o
   2  -6   5       5610.94       5450.62        87.65 o
   3  -6   5       2300.49       2091.09        57.78 o
   4  -6   5          9.40         15.92        19.28 o
   5  -6   5        419.96        454.45        23.79 o
   6  -6   5        333.97        344.13        19.65 o
   7  -6   5       3465.27       3752.84       211.11 o
   8  -6   5       1410.12       1556.96        75.10 o
   9  -6   5        716.16        822.59        65.79 o
  10  -6   5        556.09        642.53        63.92 o
  11  -6   5        281.65        274.06        28.64 o
  12  -6   5        261.05        169.72        32.50 o
 -11  -5   5        507.54        505.57        43.90 o
 -10  -5   5        456.20        436.75        35.54 o
  -9  -5   5        569.28        574.87        66.90 o
  -8  -5   5        267.85        273.61        46.53 o
  -7  -5   5       1905.73       1775.69        50.25 o
  -6  -5   5       1856.96       1863.59       132.12 o
  -5  -5   5       2302.39       2326.13        36.10 o
  -4  -5   5       1820.47       1740.98        34.52 o
  -3  -5   5         38.77         72.45        26.42 o
  -2  -5   5        579.33        556.71        19.45 o
  -1  -5   5        871.69        747.62        85.08 o
   0  -5   5      10144.97       9850.20       155.27 o
   1  -5   5       4726.11       4263.25       124.54 o
   2  -5   5          1.45         10.58        17.85 o
   3  -5   5        248.24        218.77        22.05 o
   4  -5   5        663.69        656.10        26.29 o
   5  -5   5       1171.58       1094.54        68.04 o
   6  -5   5       1331.24       1418.36        89.66 o
   7  -5   5       1065.16       1182.63        41.77 o
   8  -5   5       1422.83       1566.02        79.95 o
   9  -5   5        471.81        550.26        29.72 o
  10  -5   5        153.16        160.96        29.41 o
  11  -5   5        256.10        291.71        31.68 o
  12  -5   5        304.38        250.43        34.38 o
 -12  -4   5        162.62        139.30        44.47 o
 -11  -4   5        398.96        408.71        34.06 o
 -10  -4   5        106.56        136.68        29.38 o
  -9  -4   5        180.10        221.93        26.46 o
  -8  -4   5        446.22        464.83        59.69 o
  -7  -4   5        824.89        829.15        84.74 o
  -6  -4   5       1571.80       1488.43        71.02 o
  -5  -4   5         31.29         33.81        25.59 o
  -4  -4   5        402.62        407.58        29.10 o
  -3  -4   5       4692.27       4364.05       228.57 o
  -2  -4   5       1081.02       1006.96        26.16 o
  -1  -4   5       2518.60       2488.00        36.36 o
   0  -4   5        706.66        679.75        21.64 o
   1  -4   5       3087.79       2878.92        33.06 o
   2  -4   5       4655.80       4424.72        38.18 o
   3  -4   5          5.89          3.36        18.96 o
   4  -4   5        794.13        767.84        37.89 o
   5  -4   5        183.30        183.90        23.17 o
   6  -4   5       1221.74       1317.47        80.35 o
   7  -4   5       1856.74       2043.21       149.31 o
   8  -4   5        639.05        666.90        71.41 o
   9  -4   5        402.96        416.26        24.57 o
  10  -4   5         46.52         73.26        36.71 o
  11  -4   5        154.11        160.55        26.26 o
  12  -4   5        272.24        273.44        40.59 o
 -12  -3   5         27.74         34.99        33.29 o
 -11  -3   5        216.87        257.16        39.64 o
 -10  -3   5          0.21        -12.08        27.20 o
  -9  -3   5         64.47         89.60        25.49 o
  -8  -3   5        219.63        225.90        48.47 o
  -7  -3   5        686.75        714.24        55.97 o
  -6  -3   5        928.22        850.54        23.55 o
  -5  -3   5       2570.65       2545.63        74.95 o
  -4  -3   5         70.66         83.36        28.30 o
  -3  -3   5        227.37        248.23        24.17 o
  -2  -3   5        114.36        133.00        18.33 o
  -1  -3   5       2613.37       2509.88        32.07 o
   0  -3   5      12151.73      11997.93       237.37 o
   1  -3   5       1196.82       1126.78        27.96 o
   2  -3   5         28.56         37.26        23.28 o
   3  -3   5         28.21         37.14        22.91 o
   4  -3   5        108.85        113.38        28.11 o
   5  -3   5        951.67        939.74        36.50 o
   6  -3   5        176.06        187.97        24.40 o
   7  -3   5        849.33        886.39        32.48 o
   8  -3   5        216.75        243.14        31.56 o
   9  -3   5         11.53         21.16        23.77 o
  10  -3   5         12.67         22.18        24.54 o
  11  -3   5          4.26        -22.49        52.02 o
  12  -3   5        207.21        207.95        29.16 o
 -13  -2   5        258.27        224.80        44.72 o
 -12  -2   5        450.33        452.35        39.94 o
 -11  -2   5        999.30        833.82       145.21 o
 -10  -2   5        799.73        754.74       114.65 o
  -9  -2   5        141.56        117.20        31.27 o
  -8  -2   5         19.92         32.33        29.16 o
  -7  -2   5        712.63        705.73        32.72 o
  -6  -2   5          9.53          4.07        26.92 o
  -5  -2   5       3458.92       3619.55       130.50 o
  -4  -2   5        496.19        475.77        25.45 o
  -3  -2   5        263.26        254.91        32.72 o
  -2  -2   5        257.17        221.61        20.61 o
  -1  -2   5        149.77        128.56        18.26 o
   0  -2   5        530.66        558.44        25.96 o
   1  -2   5       1418.24       1438.99        36.22 o
   2  -2   5       1244.82       1204.78        38.21 o
   3  -2   5        744.85        787.00        27.04 o
   4  -2   5         26.57         31.67        19.56 o
   5  -2   5          0.15        -18.27        21.36 o
   6  -2   5        212.86        195.99        21.01 o
   7  -2   5         43.53         33.06        24.31 o
   8  -2   5          2.40          9.62        38.39 o
   9  -2   5        123.72        134.21        26.91 o
  10  -2   5          9.43          6.16        34.19 o
  11  -2   5         30.52         32.31        37.98 o
  12  -2   5          0.01          5.99        42.01 o
 -13  -1   5        273.32        280.86        35.89 o
 -12  -1   5       1249.99       1357.15        46.91 o
 -11  -1   5       1004.12       1023.45        60.40 o
 -10  -1   5       1535.36       1714.41       158.39 o
  -9  -1   5       1566.67       1274.41        38.64 o
  -8  -1   5       1808.00       1824.96       120.00 o
  -7  -1   5       3265.57       3346.14       151.07 o
  -6  -1   5        587.17        581.25        44.55 o
  -5  -1   5       3517.27       3521.16       169.42 o
  -4  -1   5       2012.31       1873.49        41.77 o
  -3  -1   5       3943.89       3740.51       153.21 o
  -2  -1   5       4016.62       3841.27        46.93 o
  -1  -1   5         19.36         22.82        23.39 o
   0  -1   5          3.79          6.12        30.22 o
   1  -1   5       1900.87       1868.74        35.26 o
   2  -1   5       4535.45       4431.72       106.86 o
   3  -1   5       3463.71       3347.86        58.64 o
   4  -1   5         25.29         38.63        27.35 o
   5  -1   5         19.28         10.92        22.18 o
   6  -1   5        219.68        234.42        23.80 o
   7  -1   5        216.70        211.03        31.47 o
   8  -1   5        187.53        190.75        47.24 o
   9  -1   5        250.94        343.31        39.78 o
  10  -1   5        405.93        450.50        30.51 o
  11  -1   5         19.36         22.36        40.25 o
  12  -1   5          4.00         21.72        31.78 o
 -13   0   5        341.45        349.02        42.12 o
 -12   0   5       1013.70       1001.29        55.51 o
 -11   0   5       1614.13       1809.74       148.67 o
 -10   0   5       1808.77       1925.11       118.54 o
  -9   0   5       1920.29       2056.18        78.57 o
  -8   0   5       1290.57       1455.51        72.19 o
  -7   0   5       1082.65       1096.81        28.05 o
  -6   0   5       6272.73       6267.11       204.74 o
  -5   0   5       8162.97       7798.42       348.25 o
  -4   0   5       7562.10       6602.63       143.18 o
  -3   0   5        860.91        795.17        27.33 o
  -2   0   5        201.06        116.35        24.34 o
  -1   0   5       5263.55       5060.34        51.81 o
   0   0   5        721.44        578.78        28.88 o
   1   0   5       8192.43       7402.86        62.34 o
   2   0   5       3486.14       3100.46        97.98 o
   3   0   5       1048.92        992.96        28.01 o
   4   0   5        497.21        449.33        30.49 o
   5   0   5          3.76          4.10        20.95 o
   6   0   5        360.04        388.29        25.80 o
   7   0   5        343.80        367.75        32.09 o
   8   0   5        765.11        932.11        71.40 o
   9   0   5        865.32        863.68        31.67 o
  10   0   5        113.85        126.54        54.72 o
  11   0   5         55.61         69.62        34.74 o
 -13   1   5        320.66        285.89        36.36 o
 -12   1   5        601.78        607.27        40.13 o
 -11   1   5        534.77        555.36        33.84 o
 -10   1   5        159.32        189.76        24.33 o
  -9   1   5         60.08         73.13        25.18 o
  -8   1   5       1669.36       1889.28        61.28 o
  -7   1   5       1718.37       1824.22        94.75 o
  -6   1   5       4234.88       4228.58        39.77 o
  -5   1   5       2339.29       2291.71        30.37 o
  -4   1   5       2716.52       2540.87        67.11 o
  -3   1   5       4172.84       3874.19        45.46 o
  -2   1   5       4619.89       4234.74        48.83 o
  -1   1   5       3661.49       3262.26        45.42 o
   0   1   5       1338.64       1078.83        30.36 o
   1   1   5       1735.81       1426.33        60.29 o
   2   1   5       6252.39       5715.15       204.17 o
   3   1   5       1751.20       1723.72        70.40 o
   4   1   5       3337.52       3193.55       193.99 o
   5   1   5       3068.14       3112.74       229.12 o
   6   1   5       1540.98       1642.91       122.36 o
   7   1   5       1327.44       1440.19        93.38 o
   8   1   5        427.32        474.24        28.58 o
   9   1   5        472.13        493.23        55.90 o
  10   1   5        270.67        276.60        40.18 o
  11   1   5          7.02         15.76        31.79 o
 -13   2   5          2.62         23.29        33.87 o
 -12   2   5         20.32         24.61        31.14 o
 -11   2   5         30.49         25.19        36.02 o
 -10   2   5          6.87         41.94        34.04 o
  -9   2   5          0.86        -17.52        23.46 o
  -8   2   5         62.35         83.41        45.94 o
  -7   2   5         22.05         31.53        20.86 o
  -6   2   5        513.87        478.49        23.09 o
  -5   2   5       3049.83       2757.92       108.85 o
  -4   2   5       2539.48       2499.21        62.20 o
  -3   2   5         39.70         29.04        26.08 o
  -2   2   5       1170.49       1150.31        34.22 o
  -1   2   5        866.87        786.19        33.85 o
   0   2   5       4208.82       3964.61        51.32 o
   1   2   5       5200.80       4872.20       117.58 o
   2   2   5       3090.59       2968.72       131.11 o
   3   2   5       1678.17       1608.41        93.20 o
   4   2   5        332.76        322.88        29.91 o
   5   2   5        913.87        976.80        95.29 o
   6   2   5        983.48       1098.84        64.01 o
   7   2   5       1147.14       1302.75        79.85 o
   8   2   5       1031.16       1097.61        57.48 o
   9   2   5        324.33        352.82        36.60 o
  10   2   5         30.60         21.16        34.97 o
  11   2   5         17.12         27.39        70.24 o
 -13   3   5         91.90         94.28        31.47 o
 -12   3   5        112.35        147.56        33.39 o
 -11   3   5        322.33        366.87        33.54 o
 -10   3   5       1255.65       1276.65        81.07 o
  -9   3   5        495.60        558.46        29.02 o
  -8   3   5        328.09        358.11        23.84 o
  -7   3   5        152.09        163.33        22.73 o
  -6   3   5         65.18         89.95        21.50 o
  -5   3   5        439.92        426.75        24.80 o
  -4   3   5        565.08        594.18        29.98 o
  -3   3   5        556.63        530.96        26.42 o
  -2   3   5        136.87        147.86        23.53 o
  -1   3   5        468.77        439.16        30.80 o
   0   3   5         57.65         61.07        27.74 o
   1   3   5       1178.49       1086.65        34.05 o
   2   3   5          5.23         19.20        27.15 o
   3   3   5         10.89         16.76        22.10 o
   4   3   5         29.06         35.55        29.96 o
   5   3   5        325.80        392.23        46.16 o
   6   3   5       1046.04       1231.04        88.51 o
   7   3   5        439.98        557.24        52.78 o
   8   3   5        160.37        195.05        30.88 o
   9   3   5        207.61        190.89        34.72 o
  10   3   5         23.73          0.45        44.89 o
 -13   4   5        244.89        197.60        64.98 o
 -12   4   5        569.68        483.02        31.70 o
 -11   4   5        970.84        839.39        97.36 o
 -10   4   5        760.09        795.61        34.03 o
  -9   4   5        635.71        713.64        30.21 o
  -8   4   5        612.77        652.15        30.07 o
  -7   4   5       1320.53       1439.91        57.57 o
  -6   4   5       1547.65       1537.20       260.04 o
  -5   4   5       1024.64       1093.82        34.27 o
  -4   4   5       1594.97       1694.24        80.78 o
  -3   4   5       1188.74       1247.70        48.77 o
  -2   4   5        991.77       1018.59        43.86 o
  -1   4   5        242.46        232.49        31.50 o
   0   4   5        374.58        407.17        33.12 o
   1   4   5        262.99        267.96        34.29 o
   2   4   5        150.14        164.71        32.28 o
   3   4   5        366.69        373.44        39.70 o
   4   4   5         12.52         26.02        31.13 o
   5   4   5         58.31         71.20        33.97 o
   6   4   5         12.31         12.63        50.33 o
   7   4   5         45.11         53.86        37.03 o
   8   4   5         59.10         46.11        40.98 o
   9   4   5         16.71          1.46        37.26 o
 -12   5   5        104.27         93.63        36.37 o
 -11   5   5        689.67        628.35        37.45 o
 -10   5   5        699.10        753.83        37.26 o
  -9   5   5       1421.97       1472.04        55.72 o
  -8   5   5        161.34        182.35        34.06 o
  -7   5   5        224.48        218.40        32.12 o
  -6   5   5       1329.57       1441.83        80.44 o
  -5   5   5       2102.84       2100.20        58.24 o
  -4   5   5       3432.33       3322.73       290.60 o
  -3   5   5       1972.48       2067.75        97.45 o
  -2   5   5        361.54        408.13        29.05 o
  -1   5   5       1276.18       1320.57        46.70 o
   0   5   5        343.90        369.24        39.16 o
   1   5   5       1901.76       2028.83       151.16 o
   2   5   5       2598.23       2726.55       344.78 o
   3   5   5       2514.45       2835.11       353.72 o
   4   5   5       1226.84       1180.61        55.90 o
   5   5   5         34.46         56.28        35.14 o
   6   5   5          7.67         16.66        37.26 o
   7   5   5        116.26        112.09        40.77 o
   8   5   5        346.80        321.12        44.71 o
 -12   6   5        316.10        238.40        55.58 o
 -11   6   5        343.60        308.26        37.88 o
 -10   6   5        156.51        176.04        41.42 o
  -9   6   5         12.44         45.26        36.76 o
  -8   6   5         17.18         18.72        35.37 o
  -7   6   5        212.58        226.12        38.19 o
  -6   6   5       1144.58       1098.74        38.68 o
  -5   6   5       1724.88       1812.11       115.24 o
  -4   6   5       2266.74       2502.45       126.53 o
  -3   6   5       2294.75       2481.18       154.12 o
  -2   6   5        691.54        669.73        40.10 o
   0   6   5       1787.34       1910.90       122.61 o
   1   6   5       1928.43       2076.89       240.83 o
   2   6   5       2868.03       2971.54       219.45 o
   3   6   5        610.10        685.72        47.47 o
   4   6   5        758.31        740.00        42.23 o
   5   6   5        579.39        627.61        41.80 o
   6   6   5        535.32        481.80        47.84 o
   7   6   5        720.25        689.83        47.69 o
 -11   7   5         19.61         24.68        36.79 o
 -10   7   5        173.89        126.55        34.90 o
  -9   7   5         42.11         44.12        39.69 o
  -8   7   5         19.89         29.97        37.93 o
  -7   7   5         30.78         32.12        36.01 o
  -6   7   5        250.38        259.96        44.95 o
  -5   7   5        557.53        498.60        45.51 o
  -4   7   5        959.92        911.00        54.05 o
  -3   7   5        261.01        258.90        46.40 o
  -2   7   5        649.57        643.53        49.51 o
  -1   7   5         68.42         93.87        45.94 o
   3   7   5       1242.99        987.31        61.53 o
   4   7   5        437.90        301.10        49.45 o
   5   7   5        318.61        202.48        44.64 o
   6   7   5         65.90         53.26        53.98 o
 -10   8   5          3.59          5.93        44.58 o
  -9   8   5          1.15         -5.14        41.64 o
  -8   8   5         53.29         45.05        49.51 o
  -7   8   5          8.17         26.39        48.32 o
  -6   8   5          2.05          5.97        45.73 o
  -5   8   5         12.42         23.61        66.60 o
  -4   8   5          2.66         11.13        49.18 o
  -3   8   5         91.54         91.55        47.98 o
  -2   8   5        179.27        232.97        50.10 o
  -1   8   5          3.48         -5.49        48.49 o
   5   8   5          3.93          0.12        63.32 o
  -9   9   5        107.51         40.84        66.21 o
  -8   9   5         84.86         52.77        45.41 o
  -7   9   5          0.36          2.25        53.75 o
  -4   9   5        441.12        513.72        56.94 o
  -3   9   5        179.00        163.96        52.86 o
  -2   9   5         28.16         31.11        52.53 o
  -1   9   5          9.05         45.92        55.18 o
   0   9   5          2.41         19.40        58.47 o
  -4  10   5         79.47         67.92        57.58 o
  -3  10   5        372.50        253.01        60.77 o
  -2  10   5        215.35        191.98        61.23 o
  -1  10   5        318.71        299.77        63.09 o
   0  10   5         35.48         -2.40        65.87 o
  -2 -13   6          9.42         -6.37        42.25 o
  -1 -13   6          3.81         17.09        48.07 o
   0 -13   6          2.83         36.48        40.37 o
   1 -13   6         27.31         25.92        39.97 o
   2 -13   6          2.51         10.83        40.96 o
   3 -13   6         47.27         45.41        32.68 o
   4 -13   6        105.57         76.73        48.60 o
   5 -13   6        114.91         86.59        49.41 o
   6 -13   6         18.73         23.98        47.10 o
  -4 -12   6          0.44          5.11        39.52 o
  -3 -12   6         10.79         27.62        35.12 o
  -2 -12   6          7.01         23.40        35.91 o
  -1 -12   6          0.06          4.40        27.71 o
   0 -12   6        141.59        155.34        29.22 o
   1 -12   6         89.25         90.80        30.63 o
   2 -12   6        190.95        203.29        26.40 o
   3 -12   6          2.18         10.55        34.33 o
   4 -12   6         35.11         31.13        42.74 o
   5 -12   6         20.54         24.05        40.90 o
   6 -12   6         96.36        116.34        44.25 o
   7 -12   6        275.51        288.74        46.26 o
   8 -12   6         85.55         74.16        37.38 o
  -6 -11   6        235.82        232.10        31.42 o
  -5 -11   6        491.86        435.69        44.95 o
  -4 -11   6         31.46         24.45        27.65 o
  -3 -11   6          5.02         10.42        26.03 o
  -2 -11   6        104.34        127.54        29.80 o
  -1 -11   6        162.10        164.82        32.55 o
   0 -11   6        386.99        412.38        26.39 o
   1 -11   6        523.69        485.55        28.17 o
   2 -11   6        436.53        458.23        35.36 o
   3 -11   6        585.00        633.81        27.15 o
   4 -11   6        318.98        325.35        37.68 o
   5 -11   6        344.14        367.62        51.76 o
   6 -11   6        365.04        401.40        28.58 o
   7 -11   6         79.21         99.05        28.30 o
   8 -11   6        281.99        282.51        31.08 o
   9 -11   6         76.44         77.61        31.31 o
  -7 -10   6        670.54        698.77        51.76 o
  -6 -10   6       1089.48        772.04        75.41 o
  -5 -10   6        521.45        522.61        32.28 o
  -4 -10   6        463.85        490.67        45.73 o
  -3 -10   6        566.31        541.56        25.93 o
  -2 -10   6        745.85        778.28        26.59 o
  -1 -10   6       1715.94       1836.74        32.67 o
   0 -10   6        512.61        567.91        28.11 o
   1 -10   6        921.92       1009.82        54.75 o
   2 -10   6        431.97        522.01        31.76 o
   3 -10   6         33.88         22.48        22.58 o
   4 -10   6        139.24        161.84        34.47 o
   5 -10   6        228.23        250.38        23.69 o
   6 -10   6       1105.12       1159.16        77.52 o
   7 -10   6        472.93        551.85        57.67 o
   8 -10   6        269.80        248.76        25.41 o
   9 -10   6        106.18        124.97        34.23 o
  10 -10   6         76.48         59.39        35.70 o
  -9  -9   6        189.06        117.48        65.70 o
  -8  -9   6       1174.36       1072.63       332.70 o
  -7  -9   6        508.19        501.29        41.38 o
  -6  -9   6        843.17        999.85        41.60 o
  -5  -9   6        670.09        695.08        37.85 o
  -4  -9   6        243.52        239.85        27.45 o
  -3  -9   6        898.90        949.64        29.32 o
  -2  -9   6       1697.88       1630.17       128.16 o
  -1  -9   6       2539.98       2660.60        54.00 o
   0  -9   6       1350.48       1382.59        47.91 o
   1  -9   6          5.24         11.77        21.38 o
   2  -9   6          3.61          8.32        21.34 o
   3  -9   6         35.84         65.60        26.09 o
   4  -9   6        491.01        514.60        23.25 o
   5  -9   6       2382.55       2439.87        69.44 o
   6  -9   6        767.91        794.44        35.21 o
   7  -9   6        636.81        655.64        28.22 o
   8  -9   6        257.91        237.21        26.58 o
   9  -9   6        177.18        189.30        27.73 o
  10  -9   6        300.11        289.26        39.99 o
  11  -9   6        127.22         81.89        27.97 o
  -9  -8   6        176.44        206.91        35.90 o
  -8  -8   6        159.46        173.61        39.66 o
  -7  -8   6        412.59        462.85        31.10 o
  -6  -8   6        103.31        100.41        33.47 o
  -5  -8   6         91.88         92.01        31.62 o
  -4  -8   6        340.58        325.09        27.10 o
  -3  -8   6        290.58        278.00        20.14 o
  -2  -8   6       2467.79       2527.77        40.12 o
  -1  -8   6        640.83        631.05        29.43 o
   0  -8   6        811.83        810.83        30.00 o
   1  -8   6       1412.02       1447.88        35.13 o
   2  -8   6        619.76        636.59        20.95 o
   3  -8   6        706.15        683.02        20.84 o
   4  -8   6         71.60         62.60        23.56 o
   5  -8   6       1344.27       1345.50        34.56 o
   6  -8   6       1438.29       1536.26        57.98 o
   7  -8   6        357.62        394.56        34.55 o
   8  -8   6        108.09        132.28        27.94 o
   9  -8   6         62.64         77.94        22.83 o
  10  -8   6        196.91        199.96        28.16 o
  11  -8   6        459.49        389.00        42.28 o
 -10  -7   6        269.64        249.78        35.18 o
  -9  -7   6         13.69         24.06        38.76 o
  -8  -7   6          2.67         20.49        51.48 o
  -7  -7   6         40.89         42.92        32.27 o
  -6  -7   6          3.13          5.95        30.73 o
  -5  -7   6        105.11        116.75        29.87 o
  -4  -7   6         37.90         36.86        29.22 o
  -3  -7   6         19.27         28.22        23.47 o
  -2  -7   6        509.56        505.03        22.28 o
  -1  -7   6       1973.22       1864.93        30.01 o
   0  -7   6        349.54        358.60        20.86 o
   1  -7   6          0.01          8.91        22.71 o
   2  -7   6          6.95         13.28        16.86 o
   3  -7   6         13.90          8.57        20.23 o
   4  -7   6       1823.75       1789.96        45.76 o
   5  -7   6        767.81        712.89        42.58 o
   6  -7   6        289.41        282.92        22.13 o
   7  -7   6         12.84         27.31        22.94 o
   8  -7   6         56.97         89.94        26.79 o
   9  -7   6        141.10        160.68        21.13 o
  10  -7   6          3.63          8.45        20.90 o
  11  -7   6        199.17        161.68        29.02 o
 -11  -6   6        543.30        474.55        37.52 o
 -10  -6   6        208.69        191.15        39.22 o
  -9  -6   6        268.46        266.91        36.91 o
  -8  -6   6        263.67        266.80        34.04 o
  -7  -6   6       1370.59       1439.63        48.68 o
  -6  -6   6       3628.94       3644.31       105.03 o
  -5  -6   6       1851.05       1809.42        31.61 o
  -4  -6   6       1906.42       1851.79        35.58 o
  -3  -6   6         71.51         81.68        23.38 o
  -2  -6   6         29.91         22.98        22.51 o
  -1  -6   6        971.55        919.50        21.56 o
   0  -6   6        898.29        828.81        22.47 o
   1  -6   6        529.01        519.87        20.10 o
   2  -6   6        132.14        139.66        19.90 o
   3  -6   6        172.32        149.04        21.66 o
   4  -6   6         46.52         50.21        21.93 o
   5  -6   6        151.83        127.50        22.86 o
   6  -6   6         15.66         37.58        18.79 o
   7  -6   6         93.14        123.73        19.68 o
   8  -6   6        131.78         96.61        27.20 o
   9  -6   6         17.37         33.13        35.66 o
  10  -6   6         11.74         67.27        38.63 o
  11  -6   6          3.15         16.86        39.74 o
  12  -6   6         39.99         31.62        61.08 o
 -11  -5   6        803.74        780.00        39.69 o
 -10  -5   6        404.18        348.22        28.52 o
  -9  -5   6        735.60        681.15        52.48 o
  -8  -5   6       1798.96       1920.09        81.63 o
  -7  -5   6       2586.12       2647.12       211.20 o
  -6  -5   6       3261.82       3203.98        74.81 o
  -5  -5   6       2009.65       2041.77       130.33 o
  -4  -5   6       4168.42       4145.48        46.17 o
  -3  -5   6       4180.72       3950.66        81.94 o
  -2  -5   6        595.80        558.59        21.36 o
  -1  -5   6        400.20        292.39        29.30 o
   0  -5   6       2004.94       1870.92        23.19 o
   1  -5   6       3741.35       3457.68        52.37 o
   2  -5   6       4538.70       4297.64       107.16 o
   3  -5   6        455.45        406.70        21.23 o
   4  -5   6        192.45        205.83        19.79 o
   5  -5   6        343.65        379.88        20.40 o
   6  -5   6        173.10        212.90        30.05 o
   7  -5   6       1290.24       1394.01       154.04 o
   8  -5   6         55.40         64.82        26.69 o
   9  -5   6        139.05        170.96        34.48 o
  10  -5   6         79.04        103.24        30.22 o
  11  -5   6          1.54         -6.26        31.43 o
  12  -5   6         13.81         20.47        41.83 o
 -12  -4   6        428.54        316.13        37.28 o
 -11  -4   6        380.79        456.52        40.38 o
 -10  -4   6        467.24        522.72        74.58 o
  -9  -4   6        251.08        237.89        26.73 o
  -8  -4   6        104.41        129.54        28.99 o
  -7  -4   6       1557.47       1579.12       112.61 o
  -6  -4   6       1969.93       1910.23       126.93 o
  -5  -4   6       4219.34       4321.05       105.01 o
  -4  -4   6        999.97       1052.93        27.84 o
  -3  -4   6       1496.93       1417.96        25.65 o
  -2  -4   6       5163.55       4965.77        46.89 o
  -1  -4   6      10699.64       9560.96       481.46 o
   0  -4   6      12659.66      11959.92       162.69 o
   1  -4   6       2430.78       2184.41        33.08 o
   2  -4   6       2136.05       2027.12        29.82 o
   3  -4   6       1802.09       1629.53        27.13 o
   4  -4   6       2088.15       2044.97       187.44 o
   5  -4   6       1520.03       1506.16        75.73 o
   6  -4   6       2268.04       2378.19       107.36 o
   7  -4   6       2784.48       2958.90       168.16 o
   8  -4   6       1447.78       1618.82       142.99 o
   9  -4   6         27.80         26.89        34.20 o
  10  -4   6        209.94        205.11        26.29 o
  11  -4   6         78.86         53.58        27.20 o
  12  -4   6        345.89        177.26        60.26 o
 -12  -3   6         29.31         44.66        33.76 o
 -11  -3   6         71.19         54.67        27.53 o
 -10  -3   6          4.12         20.10        27.36 o
  -9  -3   6        194.71        232.56        32.41 o
  -8  -3   6        560.17        556.94        64.84 o
  -7  -3   6       1285.15       1261.94        81.42 o
  -6  -3   6         31.99         33.17        28.92 o
  -5  -3   6         52.01         31.74        22.55 o
  -4  -3   6       2598.02       2499.94        93.80 o
  -3  -3   6       4545.01       4455.92        66.83 o
  -2  -3   6       5944.95       5740.40        44.74 o
  -1  -3   6       3216.95       3053.30        30.27 o
   0  -3   6       4524.21       4315.04        52.86 o
   1  -3   6       6443.33       6030.31        43.79 o
   2  -3   6       3556.28       3478.17       106.66 o
   3  -3   6       2429.97       2262.13        94.42 o
   4  -3   6       4314.64       4183.28       159.43 o
   5  -3   6       2727.94       2759.05       267.42 o
   6  -3   6       3002.31       3113.92       203.47 o
   7  -3   6       1171.09       1193.29       110.68 o
   8  -3   6        469.09        499.88        72.98 o
   9  -3   6        628.40        675.53        56.99 o
  10  -3   6        432.09        486.60        31.91 o
  11  -3   6        387.36        433.23        69.35 o
  12  -3   6        264.30        231.54        90.12 o
 -12  -2   6        168.72        158.24        33.72 o
 -11  -2   6        222.33        269.66        36.84 o
 -10  -2   6          8.12          2.87        27.94 o
  -9  -2   6         20.57         26.95        32.16 o
  -8  -2   6         28.76         44.03        29.59 o
  -7  -2   6         36.56         34.25        23.16 o
  -6  -2   6        673.25        598.47        47.09 o
  -5  -2   6        129.27        109.44        27.30 o
  -4  -2   6        931.44        897.26        27.65 o
  -3  -2   6        543.79        553.94        22.55 o
  -2  -2   6         28.18         28.18        19.42 o
  -1  -2   6       5747.23       5712.54        44.51 o
   0  -2   6        501.44        453.59        21.79 o
   1  -2   6       1790.72       1773.95        47.52 o
   2  -2   6        245.08        182.69        25.07 o
   3  -2   6        860.28        836.76        37.06 o
   4  -2   6        943.04        914.94        61.04 o
   5  -2   6        527.57        507.99        25.06 o
   6  -2   6       1029.50       1005.52       120.34 o
   7  -2   6       1641.97       1800.10       171.56 o
   8  -2   6         60.44         64.03        30.27 o
   9  -2   6        237.70        285.69        37.48 o
  10  -2   6        225.54        244.25        26.81 o
  11  -2   6        672.55        579.60        68.50 o
  12  -2   6        676.35        439.86        49.90 o
 -13  -1   6         11.30        -10.71        30.25 o
 -12  -1   6        386.00        384.37        40.24 o
 -11  -1   6        864.95        890.36        92.66 o
 -10  -1   6        412.48        447.41        57.39 o
  -9  -1   6        219.76        210.23        23.23 o
  -8  -1   6         24.82         29.26        21.05 o
  -7  -1   6        173.90        178.95        24.46 o
  -6  -1   6       2438.84       2490.48        30.62 o
  -5  -1   6       2580.91       2510.90        92.75 o
  -4  -1   6       2961.36       2898.78        41.26 o
  -3  -1   6        163.94        172.77        20.63 o
  -2  -1   6        320.51        331.41        24.70 o
  -1  -1   6        547.85        522.37        21.33 o
   0  -1   6        499.72        567.25        26.78 o
   1  -1   6       2984.91       2859.18        40.62 o
   2  -1   6       2268.39       2104.32       181.03 o
   3  -1   6        501.75        483.46        30.24 o
   4  -1   6        672.82        669.31        29.63 o
   5  -1   6       1397.54       1452.72       129.81 o
   6  -1   6        614.68        630.81       100.66 o
   7  -1   6         14.56         17.69        25.71 o
   8  -1   6          1.99          4.65        25.71 o
   9  -1   6         35.16         38.55        36.60 o
  10  -1   6        277.15        327.68        31.19 o
  11  -1   6        213.10        144.61        63.93 o
 -13   0   6        292.47        233.13       100.10 o
 -12   0   6        496.21        447.00        66.22 o
 -11   0   6        239.53        212.05        38.48 o
 -10   0   6         97.51        119.58        44.29 o
  -9   0   6        249.99        243.68        31.60 o
  -8   0   6       1765.41       1869.17       157.67 o
  -7   0   6        937.87       1038.55        35.44 o
  -6   0   6       1424.30       1452.57        55.83 o
  -5   0   6       2077.03       2010.92        28.91 o
  -4   0   6       1618.23       1428.57        34.04 o
  -3   0   6       5416.98       5131.37        46.63 o
  -2   0   6        125.01         99.74        22.42 o
  -1   0   6       5609.46       5184.70        96.71 o
   0   0   6       3132.19       2593.50       282.98 o
   1   0   6       3031.86       2813.70        71.68 o
   2   0   6       2519.89       2416.53        81.25 o
   3   0   6        330.13        312.06        27.77 o
   4   0   6        654.90        625.93        38.34 o
   5   0   6        432.38        424.72        21.25 o
   6   0   6         43.65         63.66        25.15 o
   7   0   6        200.33        233.81        27.30 o
   8   0   6        143.83        165.98        33.60 o
   9   0   6        424.34        466.45        30.92 o
  10   0   6        107.25        101.50        35.36 o
  11   0   6          3.14         39.31        43.23 o
 -13   1   6        244.48        169.66        45.09 o
 -12   1   6        659.70        538.26       122.15 o
 -11   1   6        459.62        530.94        32.56 o
 -10   1   6        332.84        351.27        34.66 o
  -9   1   6         77.71         87.54        32.31 o
  -8   1   6        125.38        142.20        24.25 o
  -7   1   6       1481.00       1589.47        65.86 o
  -6   1   6       1773.98       1895.27        79.93 o
  -5   1   6       3421.19       3442.69        87.85 o
  -4   1   6       1457.06       1379.85        33.28 o
  -3   1   6        517.34        485.21        21.58 o
  -2   1   6       1981.26       1707.12        37.85 o
  -1   1   6       1015.89        842.83        27.28 o
   0   1   6       5546.81       4882.74       115.92 o
   1   1   6       3616.68       3544.33       110.67 o
   2   1   6       7163.38       6733.36       278.39 o
   3   1   6       2813.49       2678.99        73.17 o
   4   1   6        762.33        766.36        27.66 o
   5   1   6        918.61        942.58        41.18 o
   6   1   6       1277.90       1399.80        87.85 o
   7   1   6       2129.45       2416.46       200.15 o
   8   1   6       1640.03       1787.51       195.91 o
   9   1   6        321.16        332.34        32.60 o
  10   1   6        191.21        200.02        43.07 o
  11   1   6         20.79         45.79        67.51 o
 -13   2   6        487.45        435.93        47.07 o
 -12   2   6        798.83        779.49        36.93 o
 -11   2   6        283.03        345.99        39.08 o
 -10   2   6          1.04         19.85        29.65 o
  -9   2   6        142.25        151.72        28.77 o
  -8   2   6        568.52        614.36        28.35 o
  -7   2   6       1090.06       1137.67        27.24 o
  -6   2   6       1874.83       1908.00        55.83 o
  -5   2   6        103.71         87.92        23.22 o
  -4   2   6       1572.50       1531.31        44.69 o
  -3   2   6         93.99        119.16        23.21 o
  -2   2   6        511.35        496.35        30.64 o
  -1   2   6       4074.05       3674.77        47.03 o
   0   2   6       2873.69       2681.92        72.69 o
   1   2   6       4085.74       3716.99       318.33 o
   2   2   6        505.15        491.09        29.64 o
   3   2   6        328.64        318.73        41.47 o
   4   2   6       1945.20       2026.38       111.11 o
   5   2   6       1291.49       1397.77       142.92 o
   6   2   6       2784.56       3054.19       168.78 o
   7   2   6       1124.41       1291.35        63.28 o
   8   2   6        700.56        816.58        74.49 o
   9   2   6        481.77        550.81        63.71 o
  10   2   6        245.49        268.01        45.10 o
 -12   3   6        100.40        117.69        30.85 o
 -11   3   6         80.81        105.84        33.55 o
 -10   3   6         22.05         36.88        26.80 o
  -9   3   6          7.26         12.73        24.23 o
  -8   3   6        221.40        262.20        40.15 o
  -7   3   6        362.35        380.18        31.81 o
  -6   3   6        470.47        451.01        25.88 o
  -5   3   6        409.30        411.97        30.47 o
  -4   3   6         27.74         30.67        27.36 o
  -3   3   6          3.39          7.70        23.58 o
  -2   3   6        515.96        499.00        25.84 o
  -1   3   6        446.10        417.72        30.23 o
   0   3   6         14.70         23.73        28.27 o
   1   3   6        652.58        657.08        32.26 o
   2   3   6       1369.75       1359.57        63.82 o
   3   3   6        264.90        270.93        31.58 o
   4   3   6        245.42        274.26        32.23 o
   5   3   6        123.15        130.65        25.85 o
   6   3   6        417.75        487.42        61.32 o
   7   3   6       1451.24       1718.93       165.52 o
   8   3   6        388.48        424.39        34.32 o
   9   3   6        387.12        298.49        57.16 o
 -12   4   6          2.35         -3.50        31.40 o
 -11   4   6         68.88         66.28        28.66 o
 -10   4   6        122.04        135.16        33.44 o
  -9   4   6         13.15         17.28        25.51 o
  -8   4   6          0.01         13.92        32.85 o
  -7   4   6        345.77        328.22        34.30 o
  -6   4   6         45.76         80.54        30.51 o
  -5   4   6         81.59         92.60        29.35 o
  -4   4   6         19.92         15.39        29.73 o
  -3   4   6        853.98        834.68        29.46 o
  -2   4   6          0.40         -1.14        25.33 o
  -1   4   6         13.36         24.50        32.64 o
   0   4   6        547.67        556.14        35.83 o
   1   4   6         90.09         81.18        32.82 o
   2   4   6        259.56        284.91        34.69 o
   3   4   6         25.31         46.78        31.24 o
   4   4   6         85.17         92.92        32.91 o
   5   4   6        243.82        254.15        35.87 o
   6   4   6        309.80        320.49        58.47 o
   7   4   6         98.82        133.99        40.25 o
   8   4   6         27.54         22.27        34.72 o
   9   4   6          0.95        -12.22        47.68 o
 -12   5   6        166.96        140.74        35.15 o
 -11   5   6        237.74        228.73        35.49 o
 -10   5   6        117.94        110.16        33.52 o
  -9   5   6         63.48         63.02        29.81 o
  -8   5   6         15.35          4.77        24.12 o
  -7   5   6        109.05        126.13        33.14 o
  -6   5   6        103.70         93.39        48.19 o
  -5   5   6        283.17        280.58        32.79 o
  -4   5   6        169.39        154.19        35.48 o
  -3   5   6         18.88         17.50        26.54 o
  -2   5   6        451.47        485.89        30.68 o
  -1   5   6          9.42         11.27        39.03 o
   0   5   6       1036.95       1079.29        46.27 o
   1   5   6        638.62        635.50        49.99 o
   2   5   6        505.53        518.91        55.64 o
   3   5   6         51.91         55.03        33.55 o
   4   5   6         14.45         26.84        35.31 o
   5   5   6        265.68        234.53        37.87 o
   6   5   6          0.08          8.69        32.81 o
   7   5   6         51.54         50.63        42.94 o
   8   5   6         71.34         79.82        47.98 o
 -11   6   6        487.07        525.87        47.01 o
 -10   6   6        243.44        244.98        42.90 o
  -9   6   6        191.07        169.67        32.24 o
  -8   6   6          8.41         18.13        36.66 o
  -7   6   6        244.04        253.14        37.32 o
  -6   6   6        794.18        761.69        38.31 o
  -5   6   6        200.33        217.80        41.45 o
  -4   6   6        546.23        555.89        45.41 o
  -3   6   6        296.83        297.93        33.29 o
  -2   6   6        254.00        262.06        35.20 o
  -1   6   6         76.18         63.48        48.06 o
   0   6   6         69.24         62.83        51.54 o
   1   6   6        600.35        595.80        62.14 o
   2   6   6        527.91        470.39        70.11 o
   3   6   6        740.66        776.55        94.98 o
   4   6   6        234.59        188.56        38.39 o
   5   6   6         47.79         57.32        41.06 o
   6   6   6        111.12         89.92        43.00 o
   7   6   6        129.33         88.43        51.60 o
 -10   7   6        357.36        304.02        39.56 o
  -9   7   6        196.26        170.94        41.76 o
  -8   7   6        201.49        205.18        39.07 o
  -7   7   6        264.84        258.83        40.36 o
  -6   7   6       1798.07       1795.55        55.49 o
  -5   7   6        852.02        820.74        50.27 o
  -4   7   6       1469.97       1507.04        96.37 o
  -3   7   6        185.92        155.20        59.19 o
  -2   7   6         21.25         59.57        47.34 o
  -1   7   6         79.30         86.37        48.72 o
   2   7   6        387.83        230.71        85.70 o
   3   7   6          4.03         16.33        56.00 o
   4   7   6         86.77         42.68        50.73 o
   5   7   6        103.81         41.26        47.72 o
  -9   8   6        248.11        176.43        46.24 o
  -8   8   6        189.54        163.21        49.96 o
  -7   8   6        885.25        833.49        49.97 o
  -6   8   6        633.31        566.57        55.59 o
  -5   8   6        265.76        257.70       140.30 o
  -4   8   6        151.97        131.67        52.91 o
  -3   8   6        317.06        344.33        52.58 o
  -2   8   6        317.47        344.05        52.02 o
  -1   8   6        249.02        265.85        53.75 o
  -7   9   6        409.91        301.41        77.34 o
  -4   9   6        203.18        244.76        58.78 o
  -3   9   6         22.23         24.43        55.03 o
  -2   9   6         29.15         32.41        55.44 o
  -1   9   6        139.62        156.17        58.78 o
   0   9   6        411.14        334.48        63.78 o
  -2 -13   7        356.35        283.53        90.46 o
  -1 -13   7        337.29        224.99        60.51 o
   0 -13   7         96.12         74.55        35.93 o
   1 -13   7        143.98        116.51        33.67 o
   2 -13   7        487.20        490.04       102.73 o
   3 -13   7        945.31        664.23        96.55 o
   4 -13   7       1427.41       1110.31       106.84 o
   5 -13   7        416.48        250.07        51.64 o
   6 -13   7        327.19        216.18        70.42 o
  -4 -12   7         64.66         68.43        36.09 o
  -3 -12   7        364.59        388.37        36.70 o
  -2 -12   7         59.82         66.37        34.56 o
  -1 -12   7        151.08        159.89        32.02 o
   0 -12   7        105.29        113.91        33.22 o
   1 -12   7        200.72        249.12        34.94 o
   2 -12   7        392.50        418.73        32.63 o
   3 -12   7        786.17        743.21        45.88 o
   4 -12   7        870.04        820.37        71.94 o
   5 -12   7        443.59        450.59        42.56 o
   6 -12   7        100.09         92.53        43.25 o
   7 -12   7         47.21         58.86        35.58 o
   8 -12   7         14.24          3.85        38.21 o
  -6 -11   7        257.10        248.38        45.37 o
  -5 -11   7        214.49        198.90        42.27 o
  -4 -11   7          8.65         26.36        32.22 o
  -3 -11   7          0.81          8.85        30.09 o
  -2 -11   7         15.35          2.52        29.82 o
  -1 -11   7         33.14         56.20        29.78 o
   0 -11   7        185.85        182.29        24.57 o
   1 -11   7        217.85        207.27        28.68 o
   2 -11   7        215.81        207.39        28.46 o
   3 -11   7         88.38        132.69        39.28 o
   4 -11   7         19.52         40.93        35.86 o
   5 -11   7         13.44          7.07        31.44 o
   6 -11   7          2.85         -3.76        30.88 o
   7 -11   7         16.63         15.63        27.47 o
   8 -11   7         58.03         55.17        29.93 o
   9 -11   7         84.21         75.63        31.72 o
  -7 -10   7        950.74        930.82        68.20 o
  -6 -10   7        658.25        694.32        30.40 o
  -5 -10   7        711.96        701.32        46.12 o
  -4 -10   7        136.82        166.03        30.10 o
  -3 -10   7        842.06        896.30        27.60 o
  -2 -10   7       1125.11       1168.31        31.19 o
  -1 -10   7       1925.44       1963.81        33.11 o
   0 -10   7       1000.54       1107.45        52.09 o
   1 -10   7        440.50        492.04        27.38 o
   2 -10   7        383.38        412.67        23.30 o
   3 -10   7        258.26        261.59        28.66 o
   4 -10   7        258.23        284.24        27.99 o
   5 -10   7        376.46        388.89        28.88 o
   6 -10   7         84.21         93.39        28.26 o
   7 -10   7         18.23         48.05        29.74 o
   8 -10   7          5.52         31.66        24.96 o
   9 -10   7         25.66         25.46        28.92 o
  10 -10   7          9.74         10.16        44.21 o
  -8  -9   7        903.15        674.00       193.49 o
  -7  -9   7        736.36        776.12        62.17 o
  -6  -9   7        530.98        499.80        80.89 o
  -5  -9   7        532.56        545.27        26.94 o
  -4  -9   7        980.91        911.90        35.71 o
  -3  -9   7       1269.85       1161.83        60.48 o
  -2  -9   7       2101.37       2178.89        93.56 o
  -1  -9   7       2251.22       2373.66        91.51 o
   0  -9   7       1722.44       1873.25        53.62 o
   1  -9   7       1935.73       2046.30       104.92 o
   2  -9   7        586.33        638.66        33.29 o
   3  -9   7        638.60        655.71        30.57 o
   4  -9   7        959.80        972.60        23.27 o
   5  -9   7       1914.07       1907.31        36.30 o
   6  -9   7       1503.12       1595.30        74.00 o
   7  -9   7        502.26        522.29        43.78 o
   8  -9   7        276.41        258.23        26.63 o
   9  -9   7         83.21         68.35        27.56 o
  10  -9   7        110.19         97.66        35.08 o
  -9  -8   7        188.56        142.90        35.31 o
  -8  -8   7        483.53        450.55        40.79 o
  -7  -8   7        332.53        384.59        29.89 o
  -6  -8   7        822.49        794.31        36.36 o
  -5  -8   7         71.60         67.66        32.44 o
  -4  -8   7        619.82        583.94        26.68 o
  -3  -8   7        635.85        687.45        23.37 o
  -2  -8   7       3037.63       3053.78        79.60 o
  -1  -8   7       4301.70       4424.80       148.62 o
   0  -8   7       1477.36       1469.42        34.01 o
   1  -8   7        991.99       1031.20        30.97 o
   2  -8   7        851.30        837.71        25.45 o
   3  -8   7       1577.73       1629.70        24.27 o
   4  -8   7       3349.72       3470.00        33.38 o
   5  -8   7       2622.44       2641.08        55.58 o
   6  -8   7       2045.94       2076.53        51.01 o
   7  -8   7       1215.89       1177.03        60.88 o
   8  -8   7        576.89        581.42        28.85 o
   9  -8   7        573.27        560.59        58.62 o
  10  -8   7        654.64        639.18        87.63 o
  11  -8   7        702.80        561.94        86.49 o
 -10  -7   7          0.61         13.66        35.62 o
  -9  -7   7         93.62        101.02        57.66 o
  -8  -7   7        222.35        214.53        30.51 o
  -7  -7   7         28.34         27.79        30.32 o
  -6  -7   7          0.58         11.28        31.54 o
  -5  -7   7        191.94        171.11        26.03 o
  -4  -7   7        491.39        478.83        23.20 o
  -3  -7   7        877.56        854.22        60.84 o
  -2  -7   7        168.56        176.02        23.82 o
  -1  -7   7         17.91         28.04        17.79 o
   0  -7   7        310.18        316.41        18.43 o
   1  -7   7        368.54        364.53        19.41 o
   2  -7   7       1251.29       1212.50        24.67 o
   3  -7   7        870.61        849.66        25.95 o
   4  -7   7       2007.56       2018.31        42.14 o
   5  -7   7       2403.41       2429.34        53.35 o
   6  -7   7        869.59        813.09        52.74 o
   7  -7   7        739.50        753.84        57.33 o
   8  -7   7        328.27        307.01        22.72 o
   9  -7   7       1036.25       1169.49       143.88 o
  10  -7   7        832.87        804.94       102.83 o
  11  -7   7        725.18        615.36       139.55 o
 -11  -6   7          0.33        -15.42        43.60 o
 -10  -6   7          3.34         39.24        27.60 o
  -9  -6   7          6.67          5.70        27.81 o
  -8  -6   7        358.31        347.07        34.54 o
  -7  -6   7         58.95         86.44        32.30 o
  -6  -6   7       1041.33        969.00        41.36 o
  -5  -6   7        136.43        184.97        24.09 o
  -4  -6   7        345.71        367.96        21.78 o
  -3  -6   7        307.17        294.65        23.96 o
  -2  -6   7        308.11        316.99        23.35 o
  -1  -6   7         97.39        115.97        19.35 o
   0  -6   7        333.66        347.53        19.91 o
   1  -6   7        409.52        432.15        18.66 o
   2  -6   7        103.69        106.41        19.47 o
   3  -6   7        673.67        671.60        29.58 o
   4  -6   7        112.70        125.15        17.73 o
   5  -6   7        195.74        204.96        18.58 o
   6  -6   7        205.61        220.05        18.09 o
   7  -6   7        107.46        100.17        22.46 o
   8  -6   7        164.89        191.15        30.42 o
   9  -6   7        219.49        237.65        36.06 o
  10  -6   7        468.24        540.71        33.78 o
  11  -6   7        459.62        399.72        92.67 o
 -11  -5   7         69.66         60.33        34.72 o
 -10  -5   7         41.62         20.52        54.34 o
  -9  -5   7         13.80         36.80        33.73 o
  -8  -5   7        297.36        306.55        33.72 o
  -7  -5   7       2565.06       2323.68        40.84 o
  -6  -5   7       3086.85       2932.23       178.24 o
  -5  -5   7       1517.21       1455.65        55.21 o
  -4  -5   7         69.30         54.30        20.35 o
  -3  -5   7         18.84         24.89        17.72 o
  -2  -5   7        436.49        361.98        36.54 o
  -1  -5   7        916.98        838.03        22.72 o
   0  -5   7       3905.33       3890.47        70.33 o
   1  -5   7        955.98        865.81        19.71 o
   2  -5   7        914.22        868.95        34.24 o
   3  -5   7        110.36         90.37        22.53 o
   4  -5   7        167.97        160.54        20.54 o
   5  -5   7        528.72        576.25        43.85 o
   6  -5   7        216.79        189.37        29.12 o
   7  -5   7       1073.20       1144.21        72.46 o
   8  -5   7         33.87         42.92        23.24 o
   9  -5   7        210.35        216.27        25.61 o
  10  -5   7         76.07         86.93        30.95 o
  11  -5   7          7.08         56.79        40.96 o
 -12  -4   7        272.69        216.23        70.98 o
 -11  -4   7        186.05        196.73        38.84 o
 -10  -4   7         12.28          5.28        51.02 o
  -9  -4   7        818.67        869.43        71.00 o
  -8  -4   7        149.93        177.55        21.83 o
  -7  -4   7        972.93        933.38        69.40 o
  -6  -4   7        579.91        594.31        44.24 o
  -5  -4   7        186.26        197.21        24.28 o
  -4  -4   7       2209.74       2255.86        30.25 o
  -3  -4   7        384.23        353.88        21.38 o
  -2  -4   7        848.19        818.92        25.99 o
  -1  -4   7       2567.54       2322.04        31.04 o
   0  -4   7       2981.59       2743.83       100.94 o
   1  -4   7       5308.90       5210.68        41.47 o
   2  -4   7         45.06         44.62        18.10 o
   3  -4   7        400.95        339.69        19.03 o
   4  -4   7       1615.83       1583.27        30.65 o
   5  -4   7       2103.71       2151.21       105.45 o
   6  -4   7       2594.25       2761.81       180.26 o
   7  -4   7       1248.45       1295.32        86.34 o
   8  -4   7       1995.62       2102.35       265.62 o
   9  -4   7        264.04        310.44        35.58 o
  10  -4   7        236.44        274.97        44.67 o
  11  -4   7          3.43         16.05        28.59 o
 -12  -3   7        291.64        211.05       156.67 o
 -11  -3   7        321.69        299.23        96.73 o
 -10  -3   7        324.76        363.24        49.87 o
  -9  -3   7        104.61        115.58        26.58 o
  -8  -3   7        351.66        363.63        31.40 o
  -7  -3   7        858.71        866.83        31.52 o
  -6  -3   7       2643.45       2485.63       223.50 o
  -5  -3   7        227.30        228.29        24.33 o
  -4  -3   7        147.82        157.65        23.32 o
  -3  -3   7       2140.99       2177.86        28.82 o
  -2  -3   7       1022.63       1022.74        22.94 o
  -1  -3   7       3741.63       3722.25        32.86 o
   0  -3   7       2000.17       1872.77        25.81 o
   1  -3   7       3249.02       3182.74        53.89 o
   2  -3   7       6529.70       6533.82        89.92 o
   3  -3   7        104.68         99.93        28.53 o
   4  -3   7       2004.07       1961.17       115.20 o
   5  -3   7       1134.27       1173.87        82.54 o
   6  -3   7       3088.06       3205.96       131.94 o
   7  -3   7       4107.52       4119.25       467.15 o
   8  -3   7        738.16        756.92        73.56 o
   9  -3   7        285.30        320.33        55.56 o
  10  -3   7        270.29        285.07        32.00 o
  11  -3   7        317.44        316.66        49.43 o
 -12  -2   7        141.39        118.03        33.22 o
 -11  -2   7         30.67         27.91        30.56 o
 -10  -2   7        540.53        590.10        45.70 o
  -9  -2   7        956.52        992.25        84.34 o
  -8  -2   7       1118.16       1180.43        63.03 o
  -7  -2   7       1194.19       1243.01        43.52 o
  -6  -2   7          7.10         -7.49        20.27 o
  -5  -2   7        282.84        273.65        24.20 o
  -4  -2   7        341.99        330.89        20.32 o
  -3  -2   7        552.65        555.96        21.02 o
  -2  -2   7       2517.24       2382.80        38.47 o
  -1  -2   7        999.05        952.33        25.33 o
   0  -2   7       4089.46       3962.34        66.57 o
   1  -2   7        313.76        312.85        25.64 o
   2  -2   7         28.80         41.75        28.97 o
   3  -2   7       1151.71       1159.88        72.60 o
   4  -2   7       1314.80       1278.62        65.15 o
   5  -2   7       2680.97       2632.12       133.28 o
   6  -2   7         36.92         45.02        24.81 o
   7  -2   7        471.08        527.19        47.36 o
   8  -2   7        199.30        231.69        24.54 o
   9  -2   7        832.75        902.81        81.47 o
  10  -2   7        859.74        990.96        85.08 o
  11  -2   7        636.80        678.29        49.44 o
 -12  -1   7          1.10         19.99        33.10 o
 -11  -1   7         11.92          2.81        36.57 o
 -10  -1   7         90.58         50.74        48.29 o
  -9  -1   7        354.29        397.02        45.49 o
  -8  -1   7         67.58         77.82        31.24 o
  -7  -1   7       1112.52        976.08        24.52 o
  -6  -1   7        190.20        208.05        25.17 o
  -5  -1   7        169.94        174.62        24.98 o
  -4  -1   7        312.74        276.26        29.98 o
  -3  -1   7        548.08        480.77        25.55 o
  -2  -1   7       1130.52       1021.34        33.66 o
  -1  -1   7        181.69        201.02        24.87 o
   0  -1   7        978.86       1001.38        29.17 o
   1  -1   7       1530.31       1520.18        69.61 o
   2  -1   7          2.28          9.64        24.13 o
   3  -1   7        137.24        127.00        22.81 o
   4  -1   7        299.09        308.20        26.80 o
   5  -1   7          7.00         13.27        19.69 o
   6  -1   7        933.20        968.85        74.72 o
   7  -1   7        125.87        154.03        26.30 o
   8  -1   7         73.66         78.47        34.41 o
   9  -1   7         90.21        124.68        30.42 o
  10  -1   7        191.45        215.95        33.03 o
  11  -1   7        556.57        486.49        50.05 o
 -13   0   7         20.07         23.94        43.34 o
 -12   0   7        244.13        267.80        55.55 o
 -11   0   7        132.00        140.94        27.91 o
 -10   0   7         37.89         78.30        47.65 o
  -9   0   7         69.13         36.49        26.81 o
  -8   0   7        115.06        116.36        30.72 o
  -7   0   7         19.20         23.87        28.07 o
  -6   0   7         62.29         65.84        22.35 o
  -5   0   7        107.31        109.04        27.70 o
  -4   0   7        145.93        122.55        24.06 o
  -3   0   7        109.52         83.06        27.75 o
  -2   0   7        196.41        186.63        22.01 o
  -1   0   7       1232.46       1107.70        32.22 o
   0   0   7        187.16        158.84        23.19 o
   1   0   7       1378.52       1290.98        48.58 o
   2   0   7        412.21        411.36        24.91 o
   3   0   7        501.50        509.99        29.60 o
   4   0   7       2888.31       2745.01       180.87 o
   5   0   7         23.00         36.60        30.14 o
   6   0   7          0.02         -2.27        31.57 o
   7   0   7        157.28        175.90        27.40 o
   8   0   7        220.67        229.59        30.09 o
   9   0   7          0.92         -6.40        38.15 o
  10   0   7         21.47         20.76        35.43 o
 -12   1   7        427.57        414.24        35.26 o
 -11   1   7        391.37        451.29        39.25 o
 -10   1   7         11.15         -7.78        51.63 o
  -9   1   7        485.40        582.37        33.40 o
  -8   1   7        252.94        267.53        23.40 o
  -7   1   7        245.11        296.11        28.37 o
  -6   1   7       1062.21       1070.69        32.82 o
  -5   1   7        496.32        459.66        29.12 o
  -4   1   7         24.94         17.98        28.99 o
  -3   1   7          3.74          5.33        28.82 o
  -2   1   7          4.23          2.64        23.72 o
  -1   1   7       3606.91       3355.12        52.60 o
   0   1   7        762.27        641.89        31.02 o
   1   1   7         19.18          7.24        29.77 o
   2   1   7        182.89        170.07        30.07 o
   3   1   7         76.18         75.71        29.27 o
   4   1   7        466.00        436.35        31.44 o
   5   1   7         84.63         92.49        25.31 o
   6   1   7        322.47        291.44        27.66 o
   7   1   7        166.19        200.03        29.82 o
   8   1   7        109.43        133.27        30.78 o
   9   1   7        168.03        186.31        41.01 o
  10   1   7         13.29          6.10        67.23 o
 -12   2   7       1183.07       1056.92       114.22 o
 -11   2   7        800.94        821.68        34.00 o
 -10   2   7        536.51        648.86        35.66 o
  -9   2   7        879.08        957.81        46.08 o
  -8   2   7       1816.07       1871.04        97.83 o
  -7   2   7       1477.65       1454.33        85.63 o
  -6   2   7       1245.87       1273.64        29.48 o
  -5   2   7        744.38        742.56        31.90 o
  -4   2   7       1104.40       1075.87        61.01 o
  -3   2   7       2007.61       1867.56        33.07 o
  -2   2   7       1803.91       1693.44        36.32 o
  -1   2   7        546.29        506.90        31.22 o
   0   2   7       1111.95       1046.19        43.31 o
   1   2   7         56.42         62.00        27.86 o
   2   2   7       2215.60       2179.99        55.67 o
   3   2   7         51.24         43.93        28.88 o
   4   2   7          2.49         23.68        24.61 o
   5   2   7        234.06        264.10        33.80 o
   6   2   7        297.49        323.04        43.95 o
   7   2   7        737.49        819.77        88.67 o
   8   2   7        222.89        258.52        41.83 o
   9   2   7        117.01        115.54        65.01 o
 -12   3   7        709.25        676.55        66.92 o
 -11   3   7        210.81        234.07        30.77 o
 -10   3   7        563.57        548.22        58.73 o
  -9   3   7       1198.95       1267.66        71.91 o
  -8   3   7       1985.78       2102.71        35.82 o
  -7   3   7       3132.13       3326.82       174.59 o
  -6   3   7       2846.09       3075.50       104.31 o
  -5   3   7       1348.96       1285.47        80.40 o
  -4   3   7         75.90         78.70        21.88 o
  -3   3   7          7.30          6.84        25.94 o
  -2   3   7        670.54        692.71        28.17 o
  -1   3   7       4572.91       4566.24        52.22 o
   0   3   7       1686.78       1686.84        77.58 o
   1   3   7       1330.54       1291.32       111.68 o
   2   3   7          5.41         28.46        29.89 o
   3   3   7         82.80         79.06        32.16 o
   4   3   7        149.32        188.99        33.19 o
   5   3   7       1001.40       1088.30       100.47 o
   6   3   7        852.18        941.83       100.10 o
   7   3   7        193.82        212.09        50.23 o
   8   3   7         78.00        107.37        62.02 o
   9   3   7         13.76         27.65        46.42 o
 -12   4   7         33.03         22.99        29.45 o
 -11   4   7          7.33         13.67        36.79 o
 -10   4   7         19.07         32.21        32.00 o
  -9   4   7        641.94        747.31        45.66 o
  -8   4   7        937.43        957.24        53.93 o
  -7   4   7       1437.36       1524.82       103.13 o
  -6   4   7        439.11        442.76        42.52 o
  -5   4   7         90.81         86.92        31.17 o
  -4   4   7        354.48        372.04        31.56 o
  -3   4   7        830.71        859.80        29.69 o
  -2   4   7       1078.99       1102.95        33.42 o
  -1   4   7       2462.12       2441.24        89.90 o
   0   4   7        257.95        262.37        36.60 o
   1   4   7       1678.40       1664.67        40.93 o
   2   4   7        808.72        846.23        66.77 o
   3   4   7        316.66        308.07        34.70 o
   4   4   7        512.24        538.99        55.75 o
   5   4   7        277.23        347.30        57.82 o
   6   4   7        510.42        556.10        56.53 o
   7   4   7        245.54        212.53        65.34 o
   8   4   7        103.56         73.39        48.11 o
 -11   5   7        108.64         87.41        36.48 o
 -10   5   7         45.25         29.60        29.46 o
  -9   5   7         16.16         26.23        37.10 o
  -8   5   7          9.63         21.99        36.00 o
  -7   5   7         21.60         39.99        48.95 o
  -6   5   7        322.34        360.68        35.61 o
  -5   5   7        112.83        103.16        33.40 o
  -4   5   7        299.53        307.87        33.63 o
  -3   5   7          0.11          6.64        25.34 o
  -2   5   7        662.10        688.70        37.56 o
  -1   5   7        804.18        863.67        45.69 o
   0   5   7        836.78        859.42        42.23 o
   1   5   7        193.92        202.70        38.64 o
   2   5   7         81.91         91.06        38.52 o
   3   5   7          0.09         -0.39        35.60 o
   4   5   7        232.24        285.01        43.20 o
   5   5   7        625.34        625.16        61.28 o
   6   5   7        404.69        393.55        45.72 o
   7   5   7        195.11        123.27        48.09 o
 -10   6   7        209.03        232.13        44.29 o
  -9   6   7        161.85        158.24        41.24 o
  -8   6   7         48.84         32.29        38.96 o
  -7   6   7         81.80        101.64        37.85 o
  -6   6   7        760.36        843.93        57.98 o
  -5   6   7        537.32        551.35        64.98 o
  -4   6   7         72.79         74.75        31.56 o
  -3   6   7          3.21          0.06        30.52 o
  -2   6   7        311.90        336.93        35.04 o
  -1   6   7         31.86         19.67        42.20 o
   0   6   7        123.89         95.22        48.15 o
   1   6   7         65.59         62.27        46.34 o
   2   6   7         11.29         25.21        46.68 o
   3   6   7         73.49         67.87        58.45 o
   4   6   7         45.71         40.07        44.56 o
   5   6   7         51.99         12.97        43.47 o
   6   6   7          0.42          1.18        47.50 o
  -9   7   7        251.18        191.98        45.62 o
  -8   7   7        747.43        724.67        47.40 o
  -7   7   7        451.79        441.39        43.57 o
  -6   7   7       1251.56       1212.39        49.66 o
  -5   7   7        364.94        353.03        47.64 o
  -4   7   7        578.27        601.34        39.71 o
  -3   7   7        596.46        576.92        45.59 o
  -2   7   7        381.19        372.53        50.76 o
  -1   7   7        241.33        207.14        52.83 o
   2   7   7        250.69        140.20        75.51 o
   3   7   7         99.09         22.41        58.26 o
   4   7   7          7.48          9.22        53.80 o
  -8   8   7        159.49        108.80        48.04 o
  -7   8   7        452.22        365.86        56.00 o
  -6   8   7        975.28        824.37        62.21 o
  -4   8   7        825.94        728.91        62.00 o
  -3   8   7        256.01        157.14        54.34 o
  -2   8   7        280.12        292.82        67.30 o
  -1   8   7        578.20        521.41        58.93 o
   0   8   7        829.13        428.58        45.66 o
  -4   9   7        123.36         63.96        61.13 o
  -3   9   7        288.52        148.85        60.57 o
  -2   9   7        401.63        230.55        61.41 o
  -1   9   7        741.94        456.17        66.16 o
  -2 -13   8        232.25        135.41        32.19 o
  -1 -13   8        280.89        250.17        32.02 o
   0 -13   8        354.74        268.62        40.27 o
   1 -13   8        331.48        294.41        34.99 o
   2 -13   8        891.44        819.89       112.36 o
   3 -13   8        823.21        595.28       188.21 o
   4 -13   8       1427.29       1203.22        54.55 o
   5 -13   8        585.08        614.28        57.11 o
  -5 -12   8         85.97         45.66        65.90 o
  -4 -12   8        195.17        182.01        30.83 o
  -3 -12   8        442.81        443.68        30.63 o
  -2 -12   8        333.75        330.78        34.70 o
  -1 -12   8         43.85         53.49        27.56 o
   0 -12   8         96.88        124.64        27.00 o
   1 -12   8        390.98        403.42        34.07 o
   2 -12   8       1117.84       1180.71        51.44 o
   3 -12   8       1792.94       1676.46       145.98 o
   4 -12   8       1286.39       1311.48        81.88 o
   5 -12   8        575.73        566.33        43.85 o
   6 -12   8        184.14        159.11        43.43 o
   7 -12   8        196.20        132.19        31.71 o
  -6 -11   8          1.63         16.91        30.23 o
  -5 -11   8          0.17          6.71        33.23 o
  -4 -11   8        187.32        212.21        33.19 o
  -3 -11   8         52.29         62.81        30.52 o
  -2 -11   8          0.44         24.28        30.31 o
  -1 -11   8          2.86          0.34        29.14 o
   0 -11   8        106.38        100.49        25.21 o
   1 -11   8        137.12        167.96        24.96 o
   2 -11   8          3.39          7.70        24.08 o
   3 -11   8        430.06        402.73        36.37 o
   4 -11   8        362.57        337.99        54.19 o
   5 -11   8         52.84         57.71        25.42 o
   6 -11   8         35.01         49.08        31.31 o
   7 -11   8         91.40         59.24        23.02 o
   8 -11   8        206.22        215.02        44.57 o
  -7 -10   8        131.64        114.74        27.37 o
  -6 -10   8         43.12         59.10        27.88 o
  -5 -10   8         51.52         79.70        30.66 o
  -4 -10   8         66.83         75.77        25.91 o
  -3 -10   8          0.08          5.15        25.17 o
  -2 -10   8        139.45        168.06        28.02 o
  -1 -10   8        292.15        296.62        22.08 o
   0 -10   8        179.92        205.42        23.78 o
   1 -10   8        174.87        167.00        20.77 o
   2 -10   8          1.63         -7.79        27.17 o
   3 -10   8         80.92         72.08        27.78 o
   4 -10   8          0.42          7.48        24.09 o
   5 -10   8        112.37        124.68        24.67 o
   6 -10   8         27.29         26.30        29.36 o
   7 -10   8          0.11         13.36        30.55 o
   8 -10   8          3.44         17.16        24.44 o
   9 -10   8        107.43         63.19        27.07 o
  -8  -9   8        626.05        482.71        95.85 o
  -7  -9   8        113.90         97.49        31.81 o
  -6  -9   8         48.46         59.42        30.01 o
  -5  -9   8         29.88         29.53        24.40 o
  -4  -9   8         13.78         21.51        21.80 o
  -3  -9   8        571.50        553.16        33.89 o
  -2  -9   8        372.97        389.34        34.81 o
  -1  -9   8       2337.21       2378.58        69.34 o
   0  -9   8        129.22        153.63        22.63 o
   1  -9   8        234.48        266.29        25.70 o
   2  -9   8        400.49        381.97        32.12 o
   3  -9   8        126.27        150.38        20.20 o
   4  -9   8        765.43        822.36        28.57 o
   5  -9   8        792.44        788.39        30.38 o
   6  -9   8        598.73        568.02        26.29 o
   7  -9   8        213.50        223.24        25.78 o
   8  -9   8          2.36         15.28        26.59 o
   9  -9   8         37.48         27.31        27.45 o
  10  -9   8         56.96         58.11        27.45 o
  -9  -8   8        567.45        523.68        36.63 o
  -8  -8   8        703.04        693.79        41.00 o
  -7  -8   8        214.26        206.83        30.05 o
  -6  -8   8         29.11         29.52        27.55 o
  -5  -8   8        233.31        183.87        21.59 o
  -4  -8   8        351.86        307.05        26.74 o
  -3  -8   8        757.66        720.21        42.85 o
  -2  -8   8       2023.07       2077.47        28.46 o
  -1  -8   8       1253.08       1362.34        69.36 o
   0  -8   8       1417.29       1468.86        55.44 o
   1  -8   8          7.48          2.52        23.76 o
   2  -8   8        971.35       1086.39        24.45 o
   3  -8   8        723.37        729.07        26.53 o
   4  -8   8       1597.31       1607.34        29.12 o
   5  -8   8       1959.46       1920.91        71.50 o
   6  -8   8        530.74        534.96        22.42 o
   7  -8   8        456.77        416.61        25.71 o
   8  -8   8        293.35        273.73        30.34 o
   9  -8   8        358.12        387.89        28.66 o
  10  -8   8        625.91        606.03        63.21 o
 -10  -7   8        231.72        202.42        62.35 o
  -9  -7   8        855.13        908.60        41.03 o
  -8  -7   8       1035.26       1051.23        38.90 o
  -7  -7   8       1330.93       1278.46        38.20 o
  -6  -7   8       1270.26       1284.56        36.84 o
  -5  -7   8        276.88        264.67        21.09 o
  -4  -7   8       1410.48       1347.92        26.91 o
  -3  -7   8        236.77        249.37        22.58 o
  -2  -7   8       2009.59       2002.01        44.00 o
  -1  -7   8       1032.58       1033.53        24.73 o
   0  -7   8         17.58         28.25        19.18 o
   1  -7   8        734.85        726.86        22.27 o
   2  -7   8        265.96        261.85        24.56 o
   3  -7   8       1032.17       1074.11        24.98 o
   4  -7   8       1094.72       1133.66        38.24 o
   5  -7   8       1450.02       1440.33        26.62 o
   6  -7   8       1599.08       1622.28        61.97 o
   7  -7   8        142.45        164.28        20.36 o
   8  -7   8         73.05         72.64        24.86 o
   9  -7   8        212.52        204.60        21.94 o
  10  -7   8        630.99        614.36        58.28 o
  11  -7   8        847.93        628.46       164.01 o
 -11  -6   8        207.70        147.57        36.75 o
 -10  -6   8        378.19        334.71        43.87 o
  -9  -6   8        853.07        822.65        38.97 o
  -8  -6   8        455.26        409.63        87.70 o
  -7  -6   8        137.07        113.33        23.16 o
  -6  -6   8        159.98        196.18        25.98 o
  -5  -6   8        887.94        840.73        23.80 o
  -4  -6   8        757.48        713.33        24.15 o
  -3  -6   8       1087.27       1069.77        24.26 o
  -2  -6   8        139.47        141.59        20.14 o
  -1  -6   8       1672.06       1608.38        65.58 o
   0  -6   8         33.43         52.96        20.00 o
   1  -6   8        101.37        108.89        18.51 o
   2  -6   8        279.77        298.05        20.76 o
   3  -6   8        241.30        242.91        21.55 o
   4  -6   8       1423.82       1425.87        23.49 o
   5  -6   8        253.06        254.84        21.37 o
   6  -6   8        143.14        143.27        21.87 o
   7  -6   8        270.54        241.54        23.19 o
   8  -6   8        221.61        216.00        28.86 o
   9  -6   8       1013.52       1111.03       189.55 o
  10  -6   8        467.54        471.23        51.02 o
  11  -6   8        192.77        186.93        45.76 o
 -11  -5   8         37.15         61.13        42.30 o
 -10  -5   8         51.03         68.46        26.62 o
  -9  -5   8          0.13         16.78        24.30 o
  -8  -5   8         57.65         53.21        22.95 o
  -7  -5   8          0.64         -4.26        24.49 o
  -6  -5   8         59.22         66.66        31.67 o
  -5  -5   8        465.61        457.17        22.54 o
  -4  -5   8        560.01        567.85        29.07 o
  -3  -5   8        451.81        482.33        21.48 o
  -2  -5   8       1218.97       1227.28        21.14 o
  -1  -5   8         71.77         88.91        23.10 o
   0  -5   8        136.96        124.76        20.55 o
   1  -5   8        346.65        323.54        23.73 o
   2  -5   8        918.24        868.91        38.67 o
   3  -5   8        130.11        132.65        23.99 o
   4  -5   8         69.78         67.12        18.38 o
   5  -5   8        320.02        308.09        31.85 o
   6  -5   8        308.27        325.37        23.46 o
   7  -5   8        306.22        318.35        39.39 o
   8  -5   8        145.49        169.20        24.44 o
   9  -5   8        118.79        140.97        30.26 o
  10  -5   8        284.08        265.85        33.84 o
  11  -5   8          0.76         -2.42        42.29 o
 -12  -4   8        165.51        108.29        44.05 o
 -11  -4   8        258.88        158.14        42.65 o
 -10  -4   8         21.27         34.34        30.03 o
  -9  -4   8        203.03        172.32        27.33 o
  -8  -4   8        429.50        409.28        27.75 o
  -7  -4   8       1063.91       1026.12        28.25 o
  -6  -4   8        338.35        350.60        25.07 o
  -5  -4   8          0.89          7.36        18.51 o
  -4  -4   8        378.08        342.60        26.84 o
  -3  -4   8        408.31        365.96        21.21 o
  -2  -4   8        201.02        212.79        18.66 o
  -1  -4   8         75.56         97.41        23.77 o
   0  -4   8        219.82        236.18        20.71 o
   1  -4   8        121.87        152.05        23.77 o
   2  -4   8        130.69        156.62        17.32 o
   3  -4   8       1479.96       1564.40        26.18 o
   4  -4   8        179.89        168.07        30.40 o
   5  -4   8        614.58        639.24        26.66 o
   6  -4   8        635.23        644.34        42.62 o
   7  -4   8        636.06        636.64        60.64 o
   8  -4   8          6.71         20.86        28.29 o
   9  -4   8        375.62        447.76        31.19 o
  10  -4   8          3.18          8.80        31.55 o
  11  -4   8          1.46         22.94        35.76 o
 -12  -3   8        338.17        321.56        35.38 o
 -11  -3   8        391.31        361.58        56.20 o
 -10  -3   8        937.46       1036.62        80.77 o
  -9  -3   8       1834.10       1927.78       183.51 o
  -8  -3   8       1685.05       1669.84        67.85 o
  -7  -3   8       1550.44       1549.02        92.28 o
  -6  -3   8       1667.97       1637.94       141.50 o
  -5  -3   8        238.69        228.11        21.84 o
  -4  -3   8        530.20        560.03        36.80 o
  -3  -3   8        271.63        268.14        25.67 o
  -2  -3   8       2361.62       2354.09        76.91 o
  -1  -3   8       3491.94       3459.64        33.01 o
   0  -3   8       1554.86       1510.33        25.97 o
   1  -3   8        109.16        104.73        18.20 o
   2  -3   8        471.00        459.27        62.34 o
   3  -3   8        441.42        418.86        31.05 o
   4  -3   8        966.24       1015.37        53.84 o
   5  -3   8       1048.47       1037.04        37.54 o
   6  -3   8        382.96        403.42        39.56 o
   7  -3   8        158.75        163.97        32.10 o
   8  -3   8        292.46        304.83        31.67 o
   9  -3   8        137.01        157.70        30.83 o
  10  -3   8         85.43         85.86        32.32 o
  11  -3   8         15.81         29.34        45.53 o
 -12  -2   8        550.00        501.88        36.43 o
 -11  -2   8        314.63        249.95        40.12 o
 -10  -2   8        850.15        921.90        37.63 o
  -9  -2   8       1736.70       1802.31        91.14 o
  -8  -2   8       2192.71       2298.32       146.13 o
  -7  -2   8       2499.22       2433.80        58.06 o
  -6  -2   8       2076.33       2095.96        49.47 o
  -5  -2   8        390.29        382.99        23.03 o
  -4  -2   8       4815.32       4851.96       159.24 o
  -3  -2   8       3772.17       3856.81        41.96 o
  -2  -2   8       2169.62       1961.07        52.04 o
  -1  -2   8       1849.57       1783.73        29.79 o
   0  -2   8       1832.40       1770.83        41.90 o
   1  -2   8       3558.06       3494.05        58.49 o
   2  -2   8       1037.36       1033.68        32.90 o
   3  -2   8         38.93         31.23        20.94 o
   4  -2   8        227.28        254.62        24.93 o
   5  -2   8        707.58        714.40        70.76 o
   6  -2   8        722.93        716.14        57.52 o
   7  -2   8        907.48        976.90        77.28 o
   8  -2   8          0.45         17.13        35.53 o
   9  -2   8         66.12        122.79        38.00 o
  10  -2   8         69.95         89.13        30.78 o
 -12  -1   8          0.51         26.08        34.29 o
 -11  -1   8         43.02         11.28        55.54 o
 -10  -1   8        292.58        334.17        35.67 o
  -9  -1   8       1464.07       1400.74        32.08 o
  -8  -1   8        592.04        618.32        42.75 o
  -7  -1   8       1598.00       1713.10        31.61 o
  -6  -1   8       1478.02       1379.37        69.60 o
  -5  -1   8        913.57        865.14        77.97 o
  -4  -1   8        966.29        949.03        32.07 o
  -3  -1   8       2509.77       2408.04        33.45 o
  -2  -1   8       5058.04       4938.39        43.55 o
  -1  -1   8       8164.20       7956.72        96.92 o
   0  -1   8       1924.09       1794.03        35.10 o
   1  -1   8         82.12         86.00        20.77 o
   2  -1   8        779.54        790.32        26.72 o
   3  -1   8       2170.34       2277.01       119.83 o
   4  -1   8       3541.77       3529.62       120.29 o
   5  -1   8       1560.50       1423.61        88.74 o
   6  -1   8         96.53        126.58        23.23 o
   7  -1   8        668.88        762.04        88.85 o
   8  -1   8         16.23         14.89        29.60 o
   9  -1   8        253.12        247.19        33.22 o
  10  -1   8        414.86        446.07        67.15 o
 -12   0   8         10.14         20.29        35.54 o
 -11   0   8         25.34         44.79        56.74 o
 -10   0   8        117.79        178.11        36.58 o
  -9   0   8        231.65        263.80        28.62 o
  -8   0   8         57.29         45.35        25.52 o
  -7   0   8         66.10         83.62        22.98 o
  -6   0   8        435.22        390.50        22.37 o
  -5   0   8        201.36        202.59        20.72 o
  -4   0   8       2148.84       2078.29        32.08 o
  -3   0   8       4389.41       4375.43        50.60 o
  -2   0   8       2262.39       2115.39        53.44 o
  -1   0   8        630.10        559.94        26.86 o
   0   0   8       1573.33       1499.13        35.13 o
   1   0   8       1477.48       1348.87       106.34 o
   2   0   8       2018.81       1907.86        35.57 o
   3   0   8        535.40        546.42        51.48 o
   4   0   8       1448.70       1506.24        70.03 o
   5   0   8        409.50        439.61        23.90 o
   6   0   8        780.20        808.65        48.42 o
   7   0   8        207.26        241.20        35.81 o
   8   0   8        272.16        299.85        38.72 o
   9   0   8        190.88        252.40        41.53 o
  10   0   8        430.98        468.73        61.52 o
 -12   1   8         95.02         89.71        30.46 o
 -11   1   8        281.22        285.38        30.28 o
 -10   1   8         10.18         20.96        31.81 o
  -9   1   8         99.32        136.03        26.90 o
  -8   1   8        419.00        464.81        33.52 o
  -7   1   8         64.09         78.62        31.01 o
  -6   1   8         53.77         64.78        30.61 o
  -5   1   8        255.59        240.81        26.52 o
  -4   1   8        104.51        104.94        29.81 o
  -3   1   8        283.76        269.08        29.95 o
  -2   1   8        726.71        691.18        34.28 o
  -1   1   8        513.09        489.34        26.00 o
   0   1   8         69.09         75.11        29.38 o
   1   1   8         43.60         57.62        29.53 o
   2   1   8         31.23         27.22        29.37 o
   3   1   8        557.51        609.68        44.33 o
   4   1   8       1179.50       1269.14        95.42 o
   5   1   8        126.71        137.06        32.05 o
   6   1   8        288.74        323.55        35.16 o
   7   1   8         22.83         45.31        30.18 o
   8   1   8          3.91         18.54        40.27 o
   9   1   8        122.64        142.65        43.74 o
 -12   2   8        478.22        409.42        41.59 o
 -11   2   8        441.10        445.45        38.20 o
 -10   2   8        129.63        109.75        51.57 o
  -9   2   8        321.14        377.83        36.42 o
  -8   2   8        311.90        366.96        29.07 o
  -7   2   8       2029.59       2267.73       112.45 o
  -6   2   8       2105.56       2216.23        36.93 o
  -5   2   8       1476.83       1416.50        56.27 o
  -4   2   8        399.77        388.43        31.05 o
  -3   2   8        410.59        407.16        31.60 o
  -2   2   8       3062.40       3015.71        95.38 o
  -1   2   8       1509.72       1403.83        36.13 o
   0   2   8       2035.99       1924.21        34.64 o
   1   2   8         32.40         41.39        29.31 o
   2   2   8          8.18         21.94        30.44 o
   3   2   8        106.86        126.83        31.38 o
   4   2   8          1.55         20.02        32.36 o
   5   2   8         74.67         72.92        28.05 o
   6   2   8        124.64        137.56        30.54 o
   7   2   8          4.57          0.82        32.31 o
   8   2   8          0.00          8.41        34.86 o
   9   2   8        109.11         89.80        33.90 o
 -12   3   8        339.19        215.09        57.34 o
 -11   3   8        139.46        135.67        31.17 o
 -10   3   8        179.99        215.23        41.75 o
  -9   3   8       1294.13       1417.49        37.01 o
  -8   3   8       1919.01       2060.68        67.89 o
  -7   3   8       1030.74       1084.19        41.22 o
  -6   3   8        935.81       1010.28        30.23 o
  -5   3   8        369.65        429.93        33.17 o
  -4   3   8       2193.32       2253.41        56.01 o
  -3   3   8       2153.00       2078.16       519.91 o
  -2   3   8        963.56        972.11        30.62 o
  -1   3   8       2264.61       2268.37        77.92 o
   0   3   8        798.44        837.83        35.20 o
   1   3   8       1205.03       1336.95        38.35 o
   2   3   8        701.44        687.94        29.41 o
   3   3   8        362.99        392.80        34.75 o
   4   3   8        612.62        701.49        66.55 o
   5   3   8        304.07        342.32        37.79 o
   6   3   8        145.56        124.13        32.62 o
   7   3   8        112.08        134.59        42.68 o
   8   3   8         38.32         52.88        37.14 o
 -11   4   8         96.16         86.51        37.29 o
 -10   4   8        167.43        134.66        53.04 o
  -9   4   8        154.11        148.03        38.18 o
  -8   4   8        572.75        628.01        50.33 o
  -7   4   8        871.80        880.40        61.54 o
  -6   4   8        802.77        883.50        48.48 o
  -5   4   8        544.70        556.76        35.33 o
  -4   4   8         12.23         13.25        31.89 o
  -3   4   8        985.63       1041.07        83.34 o
  -2   4   8        590.24        615.21        30.23 o
  -1   4   8       4039.90       4056.08        97.84 o
   0   4   8       1859.03       1831.84        42.61 o
   1   4   8       1045.39       1046.30        82.89 o
   2   4   8        851.05        945.38        42.55 o
   3   4   8        392.82        394.52        53.18 o
   4   4   8        858.80        896.26       111.43 o
   5   4   8       1317.72       1399.57       143.23 o
   6   4   8        777.72        845.35        77.16 o
   7   4   8        563.46        478.94        71.41 o
 -10   5   8         43.74         61.78        35.87 o
  -9   5   8        347.35        383.73        53.78 o
  -8   5   8        216.87        216.74        38.95 o
  -7   5   8         94.32         99.59        54.01 o
  -6   5   8         38.41         56.67        36.11 o
  -5   5   8         11.20         17.81        34.68 o
  -4   5   8        595.34        600.17        36.62 o
  -3   5   8        303.86        303.50        30.29 o
  -2   5   8       1232.61       1203.15        33.21 o
  -1   5   8        482.44        465.92        42.18 o
   0   5   8        317.15        331.89        41.57 o
   1   5   8        123.84        102.32        40.49 o
   2   5   8        312.24        305.18        38.92 o
   3   5   8        933.21        944.46       157.48 o
   4   5   8       1057.18       1279.89       111.01 o
   5   5   8        841.52       1043.36       146.26 o
   6   5   8        467.56        450.99        49.38 o
 -10   6   8         22.92         48.91        46.74 o
  -9   6   8         10.30         29.30        43.85 o
  -8   6   8          1.47         18.39        41.41 o
  -7   6   8         99.56        107.38        43.30 o
  -6   6   8         26.86         19.75        57.76 o
  -5   6   8        204.49        259.90        37.99 o
  -4   6   8         84.77         87.66        42.96 o
  -3   6   8         26.94         39.12        33.13 o
  -2   6   8         21.11         30.58        32.67 o
  -1   6   8        101.26         87.82        35.57 o
   0   6   8          3.79          8.59        47.12 o
   1   6   8         21.78         32.89        52.23 o
   2   6   8          4.25          6.47        50.49 o
   3   6   8         26.84         16.10        76.39 o
   4   6   8        173.47         64.25        44.57 o
   5   6   8        101.00         32.16        68.71 o
  -8   7   8          0.04         15.69        49.64 o
  -7   7   8         13.04         22.69        53.79 o
  -6   7   8        579.34        496.49        46.47 o
  -5   7   8        148.96        129.49        48.62 o
  -4   7   8        117.98        119.98        55.52 o
  -3   7   8          0.02         11.44        46.46 o
  -2   7   8         11.48         30.58        51.76 o
  -1   7   8         29.21         37.98        56.30 o
   2   7   8         44.54          7.96        75.92 o
   3   7   8          3.50          0.69        61.90 o
  -6   8   8        291.75        207.88        65.45 o
  -3   8   8        153.57        115.16        71.80 o
  -2   8   8         74.28         31.60        58.17 o
  -1   8   8        279.64        172.15        63.04 o
   0   8   8        256.84        265.18        67.41 o
  -2 -13   9        205.67        176.96        37.76 o
  -1 -13   9         46.22         49.87        36.07 o
   0 -13   9         49.18         45.51        37.46 o
   1 -13   9         99.08         99.00        30.49 o
   2 -13   9         81.17         72.36        46.53 o
   3 -13   9        172.15        153.46        44.08 o
   4 -13   9        239.75        247.53        45.79 o
   5 -13   9        173.27        177.72        68.84 o
  -4 -12   9        796.98        721.72        33.56 o
  -3 -12   9        679.13        661.39        33.28 o
  -2 -12   9        191.97        168.58        34.35 o
  -1 -12   9        246.53        239.89        28.95 o
   0 -12   9        117.91        118.34        25.10 o
   1 -12   9        296.23        326.11        27.88 o
   2 -12   9        769.33        778.18        52.32 o
   3 -12   9        549.98        507.71        41.92 o
   4 -12   9        734.04        705.38        75.19 o
   5 -12   9         42.10         50.67        34.12 o
   6 -12   9         64.49         68.46        35.24 o
   7 -12   9        315.18        235.36        46.33 o
  -6 -11   9        197.98        177.13        36.92 o
  -5 -11   9        455.44        417.82        35.35 o
  -4 -11   9        732.77        705.92        51.74 o
  -3 -11   9        736.15        759.00        29.54 o
  -2 -11   9        250.09        257.93        30.72 o
  -1 -11   9         99.89        115.88        30.56 o
   0 -11   9        310.81        350.02        24.10 o
   1 -11   9        588.97        630.71        35.48 o
   2 -11   9        660.94        673.64        34.04 o
   3 -11   9        736.65        799.37        40.28 o
   4 -11   9        349.20        387.89        39.20 o
   5 -11   9        269.77        250.12        27.08 o
   6 -11   9          1.51         19.18        31.93 o
   7 -11   9        331.53        315.54        34.47 o
   8 -11   9        132.82        134.11        35.34 o
  -7 -10   9         23.96         30.67        34.91 o
  -6 -10   9         40.89         32.28        32.31 o
  -5 -10   9        150.02        167.69        31.22 o
  -4 -10   9        339.10        329.74        38.43 o
  -3 -10   9        188.74        211.15        26.18 o
  -2 -10   9        278.92        315.62        29.11 o
  -1 -10   9        327.47        300.59        30.44 o
   0 -10   9        294.46        325.39        28.34 o
   1 -10   9       1037.03       1084.93        61.34 o
   2 -10   9        641.77        722.05        67.88 o
   3 -10   9        924.40        967.75        39.16 o
   4 -10   9        318.02        296.16        26.47 o
   5 -10   9         28.89         20.04        28.74 o
   6 -10   9         75.42         40.69        25.53 o
   7 -10   9        200.22        135.87        27.85 o
   8 -10   9        464.53        461.31        34.35 o
   9 -10   9        276.93        174.54        55.17 o
  -8  -9   9        130.45        106.14        34.54 o
  -7  -9   9          0.11         14.08        27.79 o
  -6  -9   9         45.73         54.99        23.92 o
  -5  -9   9         84.03         73.64        29.17 o
  -4  -9   9        168.33        165.02        25.04 o
  -3  -9   9          0.47         -6.02        22.90 o
  -2  -9   9         10.03         19.60        23.28 o
  -1  -9   9          1.15          9.44        26.02 o
   0  -9   9        281.90        293.18        21.12 o
   1  -9   9        385.53        393.14        39.32 o
   2  -9   9        288.17        336.34        29.30 o
   3  -9   9         12.46         10.41        26.41 o
   4  -9   9        446.16        453.82        27.21 o
   5  -9   9          4.78         27.82        24.07 o
   6  -9   9        179.48        149.87        20.42 o
   7  -9   9         41.39         50.06        25.46 o
   8  -9   9         25.20         46.07        24.19 o
   9  -9   9         74.15         76.92        32.65 o
  -9  -8   9        869.68        843.50        45.13 o
  -8  -8   9        481.67        446.62        39.59 o
  -7  -8   9        200.84        207.01        25.88 o
  -6  -8   9         16.37         19.25        24.64 o
  -5  -8   9         52.10         70.40        27.24 o
  -4  -8   9        401.44        376.85        22.16 o
  -3  -8   9        932.01        892.66        41.54 o
  -2  -8   9        950.42        964.09        27.07 o
  -1  -8   9        710.19        734.40        25.15 o
   0  -8   9        213.29        246.20        21.87 o
   1  -8   9          0.66         -0.80        26.29 o
   2  -8   9         67.00         72.68        22.15 o
   3  -8   9         33.48         49.17        22.82 o
   4  -8   9        336.88        349.89        26.39 o
   5  -8   9        206.27        157.61        22.65 o
   6  -8   9         49.40         77.40        27.28 o
   7  -8   9         99.77         95.31        22.31 o
   8  -8   9         23.02         12.87        21.25 o
   9  -8   9          4.88         11.69        27.53 o
  10  -8   9         31.31          9.68        30.07 o
 -10  -7   9        637.71        531.13        38.05 o
  -9  -7   9       1355.80       1066.22       192.91 o
  -8  -7   9       1249.86       1255.31        40.00 o
  -7  -7   9        730.75        706.76        33.31 o
  -6  -7   9       1381.47       1339.28        30.65 o
  -5  -7   9        693.89        665.68        49.47 o
  -4  -7   9       2454.70       2399.18        29.85 o
  -3  -7   9       2427.83       2440.70        61.73 o
  -2  -7   9       2845.49       2906.91        39.15 o
  -1  -7   9       1544.44       1657.60        32.01 o
   0  -7   9        241.08        250.02        27.83 o
   1  -7   9        105.84        165.67        24.29 o
   2  -7   9       2574.82       2663.69        28.88 o
   3  -7   9       1565.42       1516.72        55.40 o
   4  -7   9       2127.00       2197.69        38.47 o
   5  -7   9        306.04        269.66        19.35 o
   6  -7   9         22.01         64.21        26.46 o
   7  -7   9         18.14         16.56        27.35 o
   8  -7   9         14.09         32.30        25.91 o
   9  -7   9         85.32         89.55        25.24 o
  10  -7   9        155.11        138.12        39.36 o
 -10  -6   9        648.29        633.99        42.22 o
  -9  -6   9        626.66        591.64        38.59 o
  -8  -6   9        955.51        930.05        37.24 o
  -7  -6   9        663.81        593.06        46.34 o
  -6  -6   9        763.02        742.18        21.35 o
  -5  -6   9       2065.53       2116.91        52.67 o
  -4  -6   9       2412.57       2493.93        32.24 o
  -3  -6   9       3750.58       3787.06        64.12 o
  -2  -6   9        975.70        904.65        37.31 o
  -1  -6   9       2652.50       2771.56        64.08 o
   0  -6   9        935.67        998.43        24.70 o
   1  -6   9       2311.31       2427.59        48.56 o
   2  -6   9       1229.73       1270.93        23.42 o
   3  -6   9       1305.33       1373.56        35.87 o
   4  -6   9       1600.35       1573.82        41.67 o
   5  -6   9       2036.50       2002.62        30.52 o
   6  -6   9        529.04        519.66        24.74 o
   7  -6   9        139.00        124.38        23.36 o
   8  -6   9        139.36        159.57        29.95 o
   9  -6   9        260.65        286.09        32.25 o
  10  -6   9        628.57        630.56        61.91 o
 -11  -5   9        117.65         60.92        45.30 o
 -10  -5   9        213.29        200.30        31.08 o
  -9  -5   9        385.91        347.13        87.19 o
  -8  -5   9          1.65          2.78        26.48 o
  -7  -5   9        296.35        317.37        27.22 o
  -6  -5   9         35.22         56.70        24.98 o
  -5  -5   9        671.21        624.98        24.18 o
  -4  -5   9       1760.99       1828.02        26.07 o
  -3  -5   9       1372.26       1423.28        28.56 o
  -2  -5   9       3152.14       3171.09       158.45 o
  -1  -5   9       1525.24       1588.39        28.79 o
   0  -5   9         81.42         92.86        24.96 o
   1  -5   9        809.42        822.55        24.07 o
   2  -5   9       1540.07       1529.90        26.47 o
   3  -5   9       4043.83       4204.38       104.03 o
   4  -5   9       3043.93       3063.24        52.57 o
   5  -5   9       1209.01       1181.45        40.62 o
   6  -5   9       1026.72       1059.40        63.21 o
   7  -5   9        824.94        886.40        38.34 o
   8  -5   9       1157.46       1181.75        98.81 o
   9  -5   9        724.62        852.51       120.77 o
  10  -5   9        525.94        602.75        61.64 o
 -11  -4   9         17.21         28.01        35.48 o
 -10  -4   9          3.51         35.05        38.22 o
  -9  -4   9         33.74         41.14        34.19 o
  -8  -4   9         63.76         64.54        27.17 o
  -7  -4   9        543.59        594.06        23.77 o
  -6  -4   9          0.34        -13.39        25.68 o
  -5  -4   9         24.17         41.52        21.38 o
  -4  -4   9       1961.46       2095.23        28.65 o
  -3  -4   9         29.21         31.19        21.22 o
  -2  -4   9          2.01         10.99        31.07 o
  -1  -4   9          0.09          8.43        20.91 o
   0  -4   9        384.90        358.51        28.04 o
   1  -4   9       2059.43       2102.17        30.63 o
   2  -4   9       1052.23       1055.50        47.02 o
   3  -4   9        228.83        251.11        23.05 o
   4  -4   9        678.01        694.28        31.60 o
   5  -4   9        431.15        440.34        27.46 o
   6  -4   9        581.54        561.18        33.53 o
   7  -4   9        755.38        827.12       106.74 o
   8  -4   9        361.96        404.11        37.00 o
   9  -4   9        783.76        802.03        70.53 o
  10  -4   9        221.64        219.59        58.36 o
 -11  -3   9        286.85        263.41        47.40 o
 -10  -3   9        146.96        151.52        29.79 o
  -9  -3   9       1300.77       1346.11       139.07 o
  -8  -3   9        671.77        721.03        58.47 o
  -7  -3   9        300.95        299.40        24.36 o
  -6  -3   9        757.74        745.59        25.56 o
  -5  -3   9         53.94         50.74        21.51 o
  -4  -3   9       1408.35       1412.95        35.58 o
  -3  -3   9        506.15        540.05        27.57 o
  -2  -3   9        124.03        162.47        25.22 o
  -1  -3   9        577.03        522.72        25.72 o
   0  -3   9        555.35        535.21        22.56 o
   1  -3   9        854.25        874.32        27.08 o
   2  -3   9         37.62         45.82        25.42 o
   3  -3   9        177.66        185.35        26.04 o
   4  -3   9          1.05         -2.22        25.48 o
   5  -3   9         44.65         12.59        31.33 o
   6  -3   9         98.33         92.25        25.69 o
   7  -3   9        189.74        181.07        40.11 o
   8  -3   9         94.01        102.95        29.86 o
   9  -3   9        405.50        384.19        40.67 o
  10  -3   9         49.71         43.00        31.25 o
 -12  -2   9         86.75         82.26        43.55 o
 -11  -2   9        193.46        240.95        73.62 o
 -10  -2   9        806.37        731.38        47.08 o
  -9  -2   9        515.34        520.24        29.13 o
  -8  -2   9       1954.55       2019.80        65.82 o
  -7  -2   9        513.34        543.51        22.44 o
  -6  -2   9       3113.91       3103.92        34.31 o
  -5  -2   9         76.05         82.32        25.16 o
  -4  -2   9        400.21        381.23        31.75 o
  -3  -2   9       3459.51       3397.27        92.23 o
  -2  -2   9       3204.84       3122.19        39.94 o
  -1  -2   9       3279.77       3199.82        56.39 o
   0  -2   9        165.03        184.91        23.18 o
   1  -2   9          3.85         -3.43        25.47 o
   2  -2   9       1081.18       1038.09       128.62 o
   3  -2   9       1022.77       1001.17        28.66 o
   4  -2   9       1647.90       1759.63        66.65 o
   5  -2   9       1238.87       1285.26       101.58 o
   6  -2   9         62.33         85.18        31.70 o
   7  -2   9        153.71        158.78        29.43 o
   8  -2   9         18.59         26.36        30.93 o
   9  -2   9          0.44         -4.19        33.96 o
  10  -2   9         45.36         55.24        36.99 o
 -12  -1   9         61.47         71.23        36.05 o
 -11  -1   9         43.36         -6.88        27.45 o
 -10  -1   9        425.32        335.14        44.95 o
  -9  -1   9       1735.14       1883.91        38.87 o
  -8  -1   9        210.88        200.83        29.68 o
  -7  -1   9        437.30        465.43        32.25 o
  -6  -1   9         23.11         68.22        30.50 o
  -5  -1   9       1235.48       1140.90        45.04 o
  -4  -1   9       3017.01       3019.85        67.89 o
  -3  -1   9       1973.92       1945.89        29.40 o
  -2  -1   9       1192.65       1174.11        29.08 o
  -1  -1   9        165.05        168.17        21.45 o
   0  -1   9       2156.18       2177.42        32.91 o
   1  -1   9       2019.68       1903.88       137.31 o
   2  -1   9       1881.66       1869.55        62.71 o
   3  -1   9       2828.53       2902.11       131.48 o
   4  -1   9       1837.46       1745.59       253.21 o
   5  -1   9       3022.56       3114.05       347.29 o
   6  -1   9        273.01        300.92        68.13 o
   7  -1   9        476.46        538.21        50.13 o
   8  -1   9        328.98        282.06        63.36 o
   9  -1   9        277.51        293.27        70.19 o
 -12   0   9         27.02         43.58        45.54 o
 -11   0   9        336.81        373.12        45.58 o
 -10   0   9         73.53         97.62        33.15 o
  -9   0   9        591.67        613.58        30.72 o
  -8   0   9         23.58         36.48        32.34 o
  -7   0   9        388.80        414.05        27.49 o
  -6   0   9        300.62        290.05        25.72 o
  -5   0   9         47.02         55.18        30.75 o
  -4   0   9        742.89        710.19        27.49 o
  -3   0   9       2246.28       2170.03        38.33 o
  -2   0   9       4698.13       4473.37        55.67 o
  -1   0   9       2859.57       2739.76        39.15 o
   0   0   9         63.28         59.26        24.20 o
   1   0   9        596.62        588.27        32.98 o
   2   0   9        883.25        916.72        32.73 o
   3   0   9       1102.57       1142.66        35.13 o
   4   0   9       3035.34       3097.29       188.37 o
   5   0   9       1006.99       1064.90        93.48 o
   6   0   9       1160.90       1266.21        82.04 o
   7   0   9        379.17        406.18        38.73 o
   8   0   9        432.13        461.57        92.01 o
   9   0   9        475.90        472.65        83.93 o
 -12   1   9         66.85         45.43        31.80 o
 -11   1   9          0.25        -22.49        42.27 o
 -10   1   9        650.62        710.64        42.43 o
  -9   1   9        252.93        263.08        26.41 o
  -8   1   9         38.73         44.08        27.67 o
  -7   1   9        172.58        172.01        37.45 o
  -6   1   9         54.66         65.97        32.05 o
  -5   1   9        271.46        278.61        32.11 o
  -4   1   9        830.65        766.17        28.64 o
  -3   1   9       1469.90       1416.69        54.76 o
  -2   1   9          8.19         20.07        27.81 o
  -1   1   9          6.38          8.24        23.28 o
   0   1   9         17.12         21.82        24.68 o
   1   1   9          2.62         22.35        29.46 o
   2   1   9        703.64        745.77        28.76 o
   3   1   9        129.68        158.23        32.34 o
   4   1   9       1407.23       1539.29        50.77 o
   5   1   9        199.11        211.91        27.99 o
   6   1   9          2.25        -12.15        36.45 o
   7   1   9        246.17        257.35        37.71 o
   8   1   9        255.34        276.79        36.59 o
 -11   2   9          1.06         30.03        43.35 o
 -10   2   9        116.78        105.43        40.22 o
  -9   2   9         65.10         87.63        29.71 o
  -8   2   9        123.84        139.82        36.35 o
  -7   2   9        112.89        119.69        33.63 o
  -6   2   9          0.03        -17.75        26.35 o
  -5   2   9         38.98         28.33        31.58 o
  -4   2   9        124.47        131.16        31.32 o
  -3   2   9         95.42        106.18        31.38 o
  -2   2   9          0.02         10.65        22.35 o
  -1   2   9        287.05        283.64        31.74 o
   0   2   9         99.07        120.24        25.77 o
   1   2   9         99.11        124.45        31.45 o
   2   2   9         26.77         33.80        32.53 o
   3   2   9         52.82         63.37        33.11 o
   4   2   9         11.82         22.60        34.36 o
   5   2   9         38.12         47.30        36.27 o
   6   2   9          8.00         35.71        32.75 o
   7   2   9          5.31         28.87        34.31 o
   8   2   9         18.47         -7.10        37.98 o
 -11   3   9         15.00         19.70        31.36 o
 -10   3   9          2.08        -25.09        62.28 o
  -9   3   9          8.93         17.05        31.58 o
  -8   3   9        345.20        372.93        38.00 o
  -7   3   9        462.92        508.49        36.31 o
  -6   3   9        127.48        141.28        28.39 o
  -5   3   9         15.72         25.18        26.78 o
  -4   3   9         70.40         84.21        27.00 o
  -3   3   9         72.26         95.38        32.80 o
  -2   3   9        461.80        462.08        30.20 o
  -1   3   9        406.40        411.98        33.02 o
   0   3   9        818.01        845.68        31.16 o
   1   3   9          0.76         22.00        32.43 o
   2   3   9         93.14        117.39        34.55 o
   3   3   9          0.40         32.09        35.14 o
   4   3   9         13.34         44.54        38.57 o
   5   3   9        446.30        505.10        41.75 o
   6   3   9        157.43        150.16        36.63 o
   7   3   9         73.01         63.36        46.15 o
 -10   4   9         67.32         73.57        43.52 o
  -9   4   9        619.93        580.67        61.25 o
  -8   4   9        555.33        585.98        40.85 o
  -7   4   9        297.62        311.03        42.33 o
  -6   4   9        114.07        122.43        31.10 o
  -5   4   9         90.48         94.12        35.58 o
  -4   4   9        108.20        112.90        34.26 o
  -3   4   9        210.78        209.01        31.09 o
  -2   4   9        488.62        528.87        33.62 o
  -1   4   9        976.08       1015.82        58.41 o
   0   4   9         52.00         54.61        34.99 o
   1   4   9         38.71         45.15        36.07 o
   2   4   9         39.99         14.55        36.44 o
   3   4   9        562.11        627.01        41.31 o
   4   4   9        287.47        316.09        42.67 o
   5   4   9        385.26        372.85        62.26 o
   6   4   9        187.29        173.47        47.60 o
 -10   5   9        267.23        220.65        39.93 o
  -9   5   9        447.78        438.22        45.64 o
  -8   5   9        520.19        536.85        63.19 o
  -7   5   9        432.69        459.96        42.59 o
  -6   5   9        451.38        472.22        40.92 o
  -5   5   9        222.47        203.91        37.59 o
  -4   5   9        267.58        301.58        44.83 o
  -3   5   9        301.89        310.61        34.15 o
  -2   5   9        149.18        137.74        33.25 o
  -1   5   9        529.40        519.36        40.04 o
   0   5   9        242.38        235.41        38.62 o
   1   5   9        181.19        206.88        49.03 o
   2   5   9        351.54        346.50        46.41 o
   3   5   9         22.70         22.00        47.44 o
   4   5   9        246.12        266.96        45.07 o
   5   5   9        273.77        266.43        47.74 o
  -8   6   9        302.28        300.21        46.10 o
  -7   6   9         68.21         75.37        43.91 o
  -6   6   9         93.09        125.75        61.89 o
  -5   6   9         83.65         83.08        43.90 o
  -4   6   9        331.32        283.77        47.02 o
  -3   6   9        369.13        320.99        39.38 o
  -2   6   9        621.87        476.82        53.87 o
  -1   6   9        287.11        285.01        38.18 o
   0   6   9         39.74         33.21        50.56 o
   1   6   9          6.94          6.86        51.87 o
   2   6   9        118.82         84.37        54.35 o
   3   6   9        145.20         87.15        57.59 o
  -7   7   9         18.70         10.88        47.04 o
  -6   7   9         15.30         13.98        46.90 o
  -5   7   9        174.39        120.95        51.44 o
  -4   7   9        364.41        325.16        57.89 o
  -3   7   9        168.99        141.55        49.94 o
  -2   7   9         34.51         22.23        56.66 o
  -1   7   9         21.92         24.07        58.83 o
  -1 -13  10         12.39          5.48        36.75 o
   0 -13  10          7.11         13.35        31.42 o
   1 -13  10          8.03         23.85        29.28 o
   2 -13  10         12.49          5.97        44.53 o
   3 -13  10         10.97         20.62        45.51 o
   4 -13  10          0.23        -13.83        66.79 o
  -4 -12  10       1288.77       1085.67        69.78 o
  -3 -12  10        944.98        968.91        62.03 o
  -2 -12  10        281.45        263.67        34.28 o
  -1 -12  10        185.43        189.79        29.04 o
   0 -12  10        186.36        198.83        25.85 o
   1 -12  10        150.71         59.02        49.36 o
   2 -12  10        313.80        291.38        42.52 o
   3 -12  10        257.66        299.55        43.10 o
   4 -12  10        338.56        279.30        37.66 o
   5 -12  10        109.12         91.47        44.72 o
   6 -12  10          0.26          4.94        31.22 o
  -6 -11  10        590.09        522.17        60.57 o
  -5 -11  10        872.17        733.29        47.41 o
  -4 -11  10       1302.92       1303.39       119.08 o
  -3 -11  10        912.70        980.40        46.45 o
  -2 -11  10        673.37        756.39        33.35 o
  -1 -11  10        221.74        217.03        30.79 o
   0 -11  10        356.37        407.92        31.17 o
   1 -11  10       1005.67       1026.25        55.41 o
   2 -11  10       1479.68       1581.01       129.30 o
   3 -11  10       1220.07       1263.18        43.20 o
   4 -11  10        315.00        369.72        40.70 o
   5 -11  10        232.30        209.80        26.03 o
   6 -11  10         85.61         55.50        26.23 o
   7 -11  10        608.85        385.38        46.82 o
  -7 -10  10         71.73         36.74        24.94 o
  -6 -10  10        146.39        112.65        35.21 o
  -5 -10  10        184.26        205.23        27.53 o
  -4 -10  10        666.21        635.31        54.56 o
  -3 -10  10        360.82        357.38        30.42 o
  -2 -10  10        418.23        435.35        28.10 o
  -1 -10  10       1336.07       1438.05        62.18 o
   0 -10  10       1210.43       1273.44        68.64 o
   1 -10  10       2033.67       2110.85        43.46 o
   2 -10  10       1087.16       1110.13        43.24 o
   3 -10  10        823.36        853.50        60.26 o
   4 -10  10       1176.72       1204.01        31.85 o
   5 -10  10        457.52        480.49        32.17 o
   6 -10  10        439.47        358.69        28.09 o
   7 -10  10        941.60        729.04        69.05 o
   8 -10  10        809.28        612.23       107.91 o
  -8  -9  10          4.80         20.31        29.00 o
  -7  -9  10         35.48         50.73        27.81 o
  -6  -9  10         58.29         54.77        31.13 o
  -5  -9  10        140.81        149.97        26.81 o
  -4  -9  10         24.10         26.64        28.38 o
  -3  -9  10        284.67        311.27        25.33 o
  -2  -9  10         95.39         88.80        23.88 o
  -1  -9  10        104.08        123.69        27.31 o
   0  -9  10        518.83        559.13        27.80 o
   1  -9  10        930.15       1039.77        37.03 o
   2  -9  10       2434.74       2486.76        40.43 o
   3  -9  10        457.05        462.81        23.34 o
   4  -9  10        963.66       1004.81        37.25 o
   5  -9  10        129.73        123.94        26.02 o
   6  -9  10        703.05        673.67        33.67 o
   7  -9  10        730.14        674.02        73.11 o
   8  -9  10        549.28        468.91        66.60 o
   9  -9  10        354.06        315.50        43.31 o
  -9  -8  10        202.18        113.79        35.25 o
  -8  -8  10        183.20        185.67        32.75 o
  -7  -8  10         32.34         41.91        30.42 o
  -6  -8  10          7.06         19.63        24.87 o
  -5  -8  10         13.44         23.21        28.35 o
  -4  -8  10         58.64         65.94        23.89 o
  -3  -8  10       1177.84       1111.53        68.90 o
  -2  -8  10        153.58        172.08        18.81 o
  -1  -8  10         95.28        104.35        20.68 o
   0  -8  10        171.24        188.21        27.55 o
   1  -8  10        323.07        361.10        33.49 o
   2  -8  10        127.78        130.18        23.73 o
   3  -8  10         11.86          5.17        27.12 o
   4  -8  10          8.63         17.79        27.12 o
   5  -8  10         40.61         53.64        24.28 o
   6  -8  10        115.03        125.94        25.22 o
   7  -8  10        106.78        140.26        44.04 o
   8  -8  10        116.04         97.25        24.64 o
   9  -8  10         52.42         50.69        26.86 o
  -9  -7  10        386.70        350.54        30.23 o
  -8  -7  10        138.27        126.34        27.82 o
  -7  -7  10        102.71        116.80        24.80 o
  -6  -7  10         35.17         49.14        27.84 o
  -5  -7  10        836.56        867.01        26.84 o
  -4  -7  10        678.20        674.82        29.33 o
  -3  -7  10        531.58        514.41        21.87 o
  -2  -7  10       1057.89       1029.95        57.13 o
  -1  -7  10        389.64        388.32        19.03 o
   0  -7  10       1872.49       1894.77        67.76 o
   1  -7  10          0.44         11.17        21.81 o
   2  -7  10       1333.84       1385.90        26.88 o
   3  -7  10        614.85        629.48        28.69 o
   4  -7  10        610.08        652.12        25.23 o
   5  -7  10        292.20        278.93        19.72 o
   6  -7  10         30.12         36.73        23.63 o
   7  -7  10         67.43         58.69        25.33 o
   8  -7  10          9.84          4.74        21.75 o
   9  -7  10          0.72         -3.48        33.33 o
 -10  -6  10        137.11         46.55        79.15 o
  -9  -6  10        406.89        339.72        24.67 o
  -8  -6  10        195.23        192.57        23.70 o
  -7  -6  10        163.19        173.64        28.75 o
  -6  -6  10        389.52        394.41        28.17 o
  -5  -6  10        169.37        177.68        27.02 o
  -4  -6  10       2011.77       1917.30        90.69 o
  -3  -6  10       1626.45       1680.84        28.26 o
  -2  -6  10       1075.09       1146.19        61.05 o
  -1  -6  10       1264.02       1243.94        26.53 o
   0  -6  10          0.59          8.75        21.50 o
   1  -6  10       1506.24       1588.92        46.67 o
   2  -6  10       1965.22       2055.81        43.57 o
   3  -6  10       2803.19       2774.25       172.04 o
   4  -6  10       1071.55       1068.18        36.29 o
   5  -6  10        348.53        370.90        22.12 o
   6  -6  10        207.73        201.58        27.43 o
   7  -6  10         54.67         57.21        22.26 o
   8  -6  10        220.89        238.86        27.20 o
   9  -6  10        467.47        456.11        94.24 o
  10  -6  10        458.45        407.19        94.88 o
 -11  -5  10        476.81        381.26        63.50 o
 -10  -5  10        543.75        499.96        41.71 o
  -9  -5  10        263.72        212.40        30.85 o
  -8  -5  10        142.08        141.97        28.90 o
  -7  -5  10         14.94         18.35        21.31 o
  -6  -5  10        535.14        548.96        24.52 o
  -5  -5  10       1898.69       1965.32        66.50 o
  -4  -5  10        835.64        891.78        27.91 o
  -3  -5  10       1008.26       1082.77        25.20 o
  -2  -5  10        111.65        120.88        26.65 o
  -1  -5  10       2289.96       2385.17        38.59 o
   0  -5  10        625.36        641.59        23.59 o
   1  -5  10       1656.09       1700.15        32.31 o
   2  -5  10       2749.35       2804.27        63.26 o
   3  -5  10       1041.02       1126.23        44.46 o
   4  -5  10       1642.21       1666.45        45.31 o
   5  -5  10        697.52        670.22        52.09 o
   6  -5  10        653.80        556.61        77.12 o
   7  -5  10        953.79        895.23       119.78 o
   8  -5  10        717.17        737.20       114.18 o
   9  -5  10        899.22        935.27       114.15 o
  10  -5  10        668.75        687.34       106.09 o
 -11  -4  10        479.41        496.98        35.45 o
 -10  -4  10        356.05        363.05        39.82 o
  -9  -4  10        237.39        243.32        27.10 o
  -8  -4  10         98.16         79.20        23.88 o
  -7  -4  10        388.45        394.48        28.16 o
  -6  -4  10        259.64        269.01        26.88 o
  -5  -4  10        357.67        362.75        24.04 o
  -4  -4  10       1507.79       1583.73        35.76 o
  -3  -4  10        143.88        181.66        31.28 o
  -2  -4  10       1084.18       1099.94        29.78 o
  -1  -4  10         34.69         34.89        21.48 o
   0  -4  10        139.08        143.91        19.34 o
   1  -4  10        307.65        324.22        25.85 o
   2  -4  10       2067.01       2186.13        43.98 o
   3  -4  10       1510.85       1554.10        28.94 o
   4  -4  10        202.70        215.82        32.85 o
   5  -4  10        402.45        349.70        23.61 o
   6  -4  10        246.99        238.24        33.69 o
   7  -4  10        578.67        612.34        61.55 o
   8  -4  10        722.38        786.83        94.01 o
   9  -4  10        727.29        726.59       110.81 o
  10  -4  10        659.59        421.28        48.39 o
 -11  -3  10        103.48        112.31        40.52 o
 -10  -3  10         89.22        109.25        38.04 o
  -9  -3  10         27.46         32.39        26.85 o
  -8  -3  10          9.65          9.79        25.55 o
  -7  -3  10          4.59         15.32        21.54 o
  -6  -3  10        659.37        650.27        23.58 o
  -5  -3  10        765.64        815.16        35.31 o
  -4  -3  10       2031.26       2037.03        50.43 o
  -3  -3  10        546.72        557.48        24.31 o
  -2  -3  10        403.06        431.84        32.47 o
  -1  -3  10        149.51        150.69        24.80 o
   0  -3  10        172.02        183.36        25.00 o
   1  -3  10        688.29        686.29        21.42 o
   2  -3  10        254.49        280.41        23.44 o
   3  -3  10        473.59        509.65        28.93 o
   4  -3  10         58.50         66.25        25.86 o
   5  -3  10          6.23         29.90        31.55 o
   6  -3  10        113.99        123.52        27.97 o
   7  -3  10        182.73        187.35        28.81 o
   8  -3  10        329.35        310.13        28.87 o
   9  -3  10        468.20        412.15        76.25 o
 -11  -2  10         24.49         11.67        34.17 o
 -10  -2  10        196.71        207.24        29.55 o
  -9  -2  10        178.20        181.35        27.09 o
  -8  -2  10        123.17        129.41        25.34 o
  -7  -2  10        112.07        110.06        23.04 o
  -6  -2  10        151.61        142.53        26.59 o
  -5  -2  10         21.86         37.41        25.18 o
  -4  -2  10        161.52        191.19        23.08 o
  -3  -2  10         83.36         94.02        21.91 o
  -2  -2  10          2.09         28.15        25.02 o
  -1  -2  10          5.42         18.85        25.38 o
   0  -2  10        148.75        162.59        22.14 o
   1  -2  10          1.88         -1.63        24.18 o
   2  -2  10        192.63        210.79        22.76 o
   3  -2  10         84.33        101.59        22.32 o
   4  -2  10         14.96         39.82        25.35 o
   5  -2  10         41.90         63.87        26.77 o
   6  -2  10          0.43         -6.29        28.64 o
   7  -2  10          6.17          2.94        36.67 o
   8  -2  10          6.39        -14.71        39.28 o
   9  -2  10         68.36        103.52        64.27 o
 -11  -1  10        330.62        340.13        30.08 o
 -10  -1  10        309.02        348.05        39.02 o
  -9  -1  10        447.85        467.17        36.59 o
  -8  -1  10        691.85        695.32        37.81 o
  -7  -1  10        348.37        350.37        41.65 o
  -6  -1  10        423.29        435.58        27.15 o
  -5  -1  10         78.63         73.18        26.14 o
  -4  -1  10         26.59         22.56        25.05 o
  -3  -1  10        437.77        443.20        31.76 o
  -2  -1  10          3.50          1.53        28.64 o
  -1  -1  10         50.11         48.83        26.15 o
   0  -1  10         10.29          3.24        31.31 o
   1  -1  10        218.83        188.10        23.00 o
   2  -1  10        252.02        235.58        26.24 o
   3  -1  10        267.53        247.03        33.25 o
   4  -1  10        692.61        684.12        78.14 o
   5  -1  10        305.37        324.44        35.16 o
   6  -1  10        104.58        107.10        35.64 o
   7  -1  10         39.93         59.48        26.83 o
   8  -1  10          0.45         26.40        33.14 o
   9  -1  10         44.24         24.09        32.19 o
 -11   0  10        974.88        952.39        38.35 o
 -10   0  10        938.17        962.56        37.01 o
  -9   0  10       1914.17       1889.87       172.30 o
  -8   0  10         93.59        144.35        35.09 o
  -7   0  10        116.16        144.57        27.71 o
  -6   0  10        299.35        344.33        33.70 o
  -5   0  10       1353.36       1457.62        61.68 o
  -4   0  10       1662.18       1718.17        39.45 o
  -3   0  10       1604.08       1678.97        36.26 o
  -2   0  10        297.71        315.49        25.38 o
  -1   0  10        152.79         91.90        32.13 o
   0   0  10        190.13        211.83        30.60 o
   1   0  10         22.51         26.22        24.84 o
   2   0  10        905.36        880.79        34.80 o
   3   0  10       1059.66        983.19        27.14 o
   4   0  10        772.97        806.13        36.86 o
   5   0  10        124.64        150.59        35.46 o
   6   0  10          0.19         -4.96        37.47 o
   7   0  10        279.90        330.24        33.65 o
   8   0  10        433.85        500.93        75.31 o
 -11   1  10        557.11        644.10        67.38 o
 -10   1  10        691.28        677.96        31.83 o
  -9   1  10        736.98        772.33        40.34 o
  -8   1  10        591.11        640.90        32.20 o
  -7   1  10        910.08        931.42        32.17 o
  -6   1  10        716.21        748.82        35.74 o
  -5   1  10        647.80        651.12        29.79 o
  -4   1  10       2228.16       2244.27        80.67 o
  -3   1  10       1841.73       1818.19        40.89 o
  -2   1  10       1108.54       1132.32        35.34 o
  -1   1  10        206.13        212.30        31.58 o
   0   1  10        418.88        423.23        26.97 o
   1   1  10        533.01        594.51        28.48 o
   2   1  10        338.60        351.30        33.98 o
   3   1  10        383.45        419.79        29.11 o
   4   1  10        280.05        305.99        36.97 o
   5   1  10        273.82        314.65        37.86 o
   6   1  10        106.27        112.43        39.44 o
   7   1  10         68.44         78.09        42.92 o
   8   1  10        118.01        106.46        46.16 o
 -11   2  10         24.95         41.96        47.75 o
 -10   2  10        412.55        362.64        55.01 o
  -9   2  10        291.87        283.97        40.77 o
  -8   2  10         33.09         35.31        30.43 o
  -7   2  10        153.19        135.46        30.28 o
  -6   2  10        624.04        638.65        30.34 o
  -5   2  10        844.02        880.28        39.13 o
  -4   2  10       1459.26       1466.58        38.46 o
  -3   2  10        859.23        888.89        35.38 o
  -2   2  10        650.66        643.89        40.12 o
  -1   2  10        553.91        586.35        34.18 o
   0   2  10         41.87         44.88        26.65 o
   1   2  10        291.65        299.93        27.74 o
   2   2  10        641.12        721.19        36.85 o
   3   2  10        963.81       1091.15        39.63 o
   4   2  10        418.08        427.98        39.03 o
   5   2  10          0.27         33.60        31.81 o
   6   2  10          9.53         32.48        43.11 o
   7   2  10        126.56        120.61        76.16 o
 -10   3  10         61.10         59.06        47.27 o
  -9   3  10         77.89         40.63        42.28 o
  -8   3  10         27.54         48.74        28.03 o
  -7   3  10         54.03         74.75        37.45 o
  -6   3  10        190.37        191.02        36.44 o
  -5   3  10        424.55        442.87        30.43 o
  -4   3  10        331.47        353.58        36.07 o
  -3   3  10        119.59        125.05        33.72 o
  -2   3  10         16.12         22.06        25.47 o
  -1   3  10         57.35         69.68        34.46 o
   0   3  10        509.70        524.53        36.42 o
   1   3  10        678.17        727.74        38.17 o
   2   3  10        497.11        513.14        38.93 o
   3   3  10         22.82         23.91        38.00 o
   4   3  10         74.22         91.24        46.92 o
   5   3  10         58.74         74.22        43.50 o
   6   3  10         59.92         44.59        47.31 o
  -9   4  10        370.43        289.51        47.34 o
  -8   4  10        606.19        618.76        46.66 o
  -7   4  10        195.65        195.13        40.51 o
  -6   4  10        103.55        112.48        37.98 o
  -5   4  10         14.80         42.46        38.55 o
  -4   4  10        117.82        129.22        36.96 o
  -3   4  10        113.50        127.70        37.06 o
  -2   4  10          0.02         20.71        30.90 o
  -1   4  10         21.72          9.00        36.89 o
   0   4  10          0.64         -8.75        36.90 o
   1   4  10          1.42         10.97        37.65 o
   2   4  10         81.67         89.56        39.52 o
   3   4  10         60.13         42.88        41.09 o
   4   4  10          0.68          9.16        45.06 o
   5   4  10         47.27         49.66        49.14 o
  -8   5  10        885.10        834.27        71.41 o
  -7   5  10        750.93        780.92        51.26 o
  -6   5  10        372.57        429.28        43.55 o
  -5   5  10        253.19        261.54        43.61 o
  -4   5  10        234.43        189.67        38.75 o
  -3   5  10        954.28        891.28       239.18 o
  -2   5  10       1140.22       1170.19       140.83 o
  -1   5  10        448.96        463.56        65.67 o
   0   5  10        113.62         82.62        41.53 o
   1   5  10         36.96         33.34        47.06 o
   2   5  10         46.71         10.18        44.65 o
   3   5  10        128.43        120.61        46.15 o
  -7   6  10        258.07        194.58        47.02 o
  -6   6  10        194.20        143.90        66.13 o
  -5   6  10        534.02        448.45       112.35 o
  -4   6  10       1077.22        828.54       138.78 o
  -3   6  10        720.45        475.49       152.78 o
  -2   6  10        568.56        406.67        85.26 o
  -1   6  10        342.31        240.21        39.77 o
   0   6  10        415.68        271.34        61.01 o
   1   6  10        208.31         74.81        75.92 o
   0 -13  11          0.13         22.85        34.16 o
   1 -13  11         41.07        -11.38        63.19 o
   2 -13  11          6.63        -14.32        63.71 o
   3 -13  11          3.77         45.02        65.85 o
  -3 -12  11        143.63        122.39        36.06 o
  -2 -12  11         23.37         17.27        27.02 o
  -1 -12  11          9.63         12.22        34.16 o
   0 -12  11         10.38         32.74        29.44 o
   1 -12  11        211.27        213.97        38.79 o
   2 -12  11        192.11        187.28        35.47 o
   3 -12  11        134.76         93.03        36.55 o
   4 -12  11          9.30          4.17        44.34 o
   5 -12  11          0.07         35.69        44.38 o
  -5 -11  11        384.02        270.64        28.56 o
  -4 -11  11        518.92        504.55        47.14 o
  -3 -11  11        193.98        198.12        29.27 o
  -2 -11  11          2.21         -7.91        22.88 o
  -1 -11  11        118.60        114.45        25.23 o
   0 -11  11        129.15         97.13        26.64 o
   1 -11  11        297.31        254.67        33.30 o
   2 -11  11        476.91        556.43        41.98 o
   3 -11  11        312.91        287.24        40.82 o
   4 -11  11        247.25        236.57        29.59 o
   5 -11  11         50.09         41.52        33.69 o
   6 -11  11          0.39         17.86        29.27 o
   7 -11  11        321.76        220.13        46.51 o
  -6 -10  11        131.91        112.81        30.67 o
  -5 -10  11        408.94        402.61        29.01 o
  -4 -10  11        476.18        508.36        28.80 o
  -3 -10  11        461.37        476.58        31.60 o
  -2 -10  11        105.34        123.35        26.51 o
  -1 -10  11         11.33         31.25        23.14 o
   0 -10  11        576.53        631.74        56.27 o
   1 -10  11        874.38        957.23        34.57 o
   2 -10  11        973.98       1083.52        40.28 o
   3 -10  11        288.30        298.96        27.54 o
   4 -10  11         51.99         68.44        23.61 o
   5 -10  11        273.23        257.04        28.11 o
   6 -10  11        171.46        187.48        33.59 o
   7 -10  11       1224.85        916.01        99.84 o
  -8  -9  11         26.36        -33.38        60.46 o
  -7  -9  11        491.29        488.19        31.14 o
  -6  -9  11        699.57        626.98        30.06 o
  -5  -9  11        344.51        365.34        27.39 o
  -4  -9  11        425.34        438.33        28.03 o
  -3  -9  11         37.66         37.18        22.60 o
  -2  -9  11        291.84        301.26        26.13 o
  -1  -9  11        693.29        739.46        26.61 o
   0  -9  11        711.04        727.61        28.39 o
   1  -9  11        862.08        822.31        66.26 o
   2  -9  11        601.78        639.07        40.91 o
   3  -9  11        487.26        533.42        26.75 o
   4  -9  11        761.93        777.01        51.80 o
   5  -9  11         67.16         70.07        26.87 o
   6  -9  11        441.29        434.37        33.33 o
   7  -9  11        625.42        525.94        37.91 o
   8  -9  11        819.29        493.30        62.24 o
  -8  -8  11        219.06        205.15        29.74 o
  -7  -8  11        424.49        405.02        32.58 o
  -6  -8  11        366.31        367.63        31.49 o
  -5  -8  11        206.35        187.78        26.61 o
  -4  -8  11        277.43        320.40        25.58 o
  -3  -8  11        389.60        362.02        48.82 o
  -2  -8  11         31.92         27.83        21.55 o
  -1  -8  11        300.74        335.19        35.13 o
   0  -8  11        475.23        481.25        29.80 o
   1  -8  11        804.35        876.38        31.57 o
   2  -8  11        502.43        540.74        37.27 o
   3  -8  11          3.14         11.85        27.88 o
   4  -8  11        385.03        403.58        37.70 o
   5  -8  11         32.91         35.65        29.10 o
   6  -8  11        123.19        112.65        23.28 o
   7  -8  11        213.25        208.56        30.04 o
   8  -8  11         59.82         75.16        25.97 o
   9  -8  11        181.08        101.38        45.86 o
  -9  -7  11         50.36         41.39        26.91 o
  -8  -7  11          1.18          8.93        25.35 o
  -7  -7  11        299.86        273.91        27.51 o
  -6  -7  11        291.33        307.41        30.53 o
  -5  -7  11        126.76        161.74        25.79 o
  -4  -7  11         42.18         72.29        27.87 o
  -3  -7  11         79.41         83.94        21.71 o
  -2  -7  11         50.64         52.27        32.28 o
  -1  -7  11        516.40        583.52        26.11 o
   0  -7  11        415.35        460.00        28.35 o
   1  -7  11        263.76        282.71        24.08 o
   2  -7  11         55.08         86.09        23.56 o
   3  -7  11         13.23         27.83        21.04 o
   4  -7  11          7.56          5.19        27.33 o
   5  -7  11         71.98         88.19        24.79 o
   6  -7  11         95.46        103.03        29.77 o
   7  -7  11        348.05        329.17        36.94 o
   8  -7  11         12.08         31.40        27.76 o
   9  -7  11          6.01         25.39        35.95 o
 -10  -6  11        174.42        135.02        44.22 o
  -9  -6  11         95.62         72.27        32.64 o
  -8  -6  11          1.72          7.94        31.38 o
  -7  -6  11          1.07          4.47        25.26 o
  -6  -6  11        128.69        141.13        25.56 o
  -5  -6  11        280.60        312.86        28.30 o
  -4  -6  11         65.58         90.39        23.11 o
  -3  -6  11        129.65        150.27        20.62 o
  -2  -6  11          0.09          0.60        32.19 o
  -1  -6  11          8.77         11.21        22.35 o
   0  -6  11         74.05         85.52        22.79 o
   1  -6  11        209.87        204.23        23.44 o
   2  -6  11        333.61        359.99        29.28 o
   3  -6  11         98.54        120.35        26.87 o
   4  -6  11          5.93         12.97        24.47 o
   5  -6  11          7.80         -3.34        24.21 o
   6  -6  11         86.84         96.20        26.30 o
   7  -6  11          3.60         18.66        23.05 o
   8  -6  11          4.14         11.46        24.42 o
   9  -6  11         60.01         41.10        30.13 o
 -10  -5  11        448.86        344.33       117.65 o
  -9  -5  11        559.98        573.02        33.38 o
  -8  -5  11        555.20        575.03        32.05 o
  -7  -5  11        307.13        316.17        22.90 o
  -6  -5  11        205.42        228.37        26.02 o
  -5  -5  11        588.52        561.20        39.67 o
  -4  -5  11        675.92        744.87        28.36 o
  -3  -5  11       1286.62       1198.35       102.69 o
  -2  -5  11        228.95        259.00        48.01 o
  -1  -5  11        586.97        545.41        53.62 o
   0  -5  11        281.05        319.66        23.37 o
   1  -5  11        586.74        618.40        27.76 o
   2  -5  11        347.01        366.64        22.05 o
   3  -5  11        355.41        384.41        24.38 o
   4  -5  11         58.87         76.06        27.40 o
   5  -5  11        205.47        212.97        24.78 o
   6  -5  11          0.25         26.25        29.26 o
   7  -5  11          3.32         29.07        36.30 o
   8  -5  11        155.70        144.68        39.36 o
   9  -5  11        232.04        148.15        53.97 o
 -10  -4  11        774.02        640.04        54.68 o
  -9  -4  11        647.68        668.94        29.26 o
  -8  -4  11        347.29        390.38        27.66 o
  -7  -4  11       1078.28       1106.44        60.13 o
  -6  -4  11       2329.29       2366.15        53.08 o
  -5  -4  11       1964.17       1885.88        71.29 o
  -4  -4  11       1943.03       2111.90        34.27 o
  -3  -4  11        692.68        781.85        30.09 o
  -2  -4  11        962.07       1026.26        30.12 o
  -1  -4  11       1713.60       1823.00        26.49 o
   0  -4  11       1256.58       1338.60        29.58 o
   1  -4  11       1670.87       1810.60        35.07 o
   2  -4  11       1334.29       1341.43        34.04 o
   3  -4  11        151.46        187.36        26.48 o
   4  -4  11         59.35         37.75        27.17 o
   5  -4  11          1.31         14.44        34.72 o
   6  -4  11        240.30        274.61        35.47 o
   7  -4  11        359.81        378.91        65.42 o
   8  -4  11        410.11        317.59        30.42 o
   9  -4  11        250.65        260.50        78.76 o
 -11  -3  11        284.26        147.55        72.48 o
 -10  -3  11         95.63        102.29        30.11 o
  -9  -3  11        243.63        240.22        25.98 o
  -8  -3  11        889.42        816.55        29.55 o
  -7  -3  11       1053.08       1086.95        32.17 o
  -6  -3  11       2579.51       2703.44       139.42 o
  -5  -3  11       1112.93       1246.39        36.61 o
  -4  -3  11       1891.99       1911.88        38.27 o
  -3  -3  11        295.31        294.57        26.88 o
  -2  -3  11         91.24         90.30        32.31 o
  -1  -3  11        721.65        769.18        24.70 o
   0  -3  11       1557.41       1661.61        30.63 o
   1  -3  11       1950.54       2125.41        68.81 o
   2  -3  11       1633.37       1778.96        53.27 o
   3  -3  11        256.18        283.92        27.88 o
   4  -3  11        541.80        586.32        80.01 o
   5  -3  11        401.38        423.75        30.36 o
   6  -3  11        306.51        290.01        30.93 o
   7  -3  11        400.76        368.00        48.97 o
   8  -3  11        215.57        159.98        34.71 o
   9  -3  11        243.98        101.73        46.73 o
 -11  -2  11          0.84         -6.04        35.06 o
 -10  -2  11          1.98          2.80        32.34 o
  -9  -2  11         45.28         53.49        30.94 o
  -8  -2  11         19.70         62.45        29.78 o
  -7  -2  11        289.07        340.93        35.35 o
  -6  -2  11        400.33        414.54        24.95 o
  -5  -2  11       1130.66       1158.95        31.55 o
  -4  -2  11        202.11        239.90        27.36 o
  -3  -2  11         58.16         80.99        26.78 o
  -2  -2  11         39.47         40.87        24.94 o
  -1  -2  11        317.68        291.19        22.84 o
   0  -2  11        913.45        963.86        28.48 o
   1  -2  11       2097.15       2071.41        82.90 o
   2  -2  11       1731.99       1843.68        47.56 o
   3  -2  11       1056.76       1056.93        44.47 o
   4  -2  11         65.53         62.03        28.32 o
   5  -2  11        113.94        101.51        28.66 o
   6  -2  11        336.53        327.24        27.63 o
   7  -2  11        732.18        799.49        81.33 o
   8  -2  11        800.28        837.91       129.29 o
 -11  -1  11        207.97        170.62        46.04 o
 -10  -1  11        638.91        647.06        43.16 o
  -9  -1  11        192.36        174.26        30.92 o
  -8  -1  11        287.44        263.45        25.80 o
  -7  -1  11         14.18         13.02        36.00 o
  -6  -1  11        100.54         83.84        25.21 o
  -5  -1  11         26.34         50.78        28.71 o
  -4  -1  11         17.34         19.98        32.40 o
  -3  -1  11        211.78        209.33        26.09 o
  -2  -1  11          0.02          2.47        25.25 o
  -1  -1  11        120.93        116.29        22.36 o
   0  -1  11        352.36        373.87        28.43 o
   1  -1  11        636.43        659.36        34.88 o
   2  -1  11          2.26         11.08        34.02 o
   3  -1  11          2.49          0.05        34.31 o
   4  -1  11         52.47         54.24        36.11 o
   5  -1  11        184.76        206.45        37.65 o
   6  -1  11        437.83        439.17        93.54 o
   7  -1  11        178.21        178.56        40.47 o
   8  -1  11        129.05        180.43        49.35 o
 -11   0  11        474.12        370.49        63.50 o
 -10   0  11        535.60        477.94        37.42 o
  -9   0  11       1038.39       1098.42        42.77 o
  -8   0  11        362.52        361.53        38.97 o
  -7   0  11        591.89        649.90        32.10 o
  -6   0  11        322.12        345.37        35.92 o
  -5   0  11       1017.33       1055.52        37.13 o
  -4   0  11        823.55        880.49        42.37 o
  -3   0  11        711.66        697.40        70.18 o
  -2   0  11        280.14        315.81        26.80 o
  -1   0  11        168.90        171.52        28.11 o
   0   0  11        294.86        271.83        27.20 o
   1   0  11        291.69        310.15        33.56 o
   2   0  11         10.67         12.80        33.67 o
   3   0  11         64.87         73.73        28.05 o
   4   0  11         83.74        127.62        29.17 o
   5   0  11        106.76        134.01        31.42 o
   6   0  11         31.52         14.61        40.04 o
   7   0  11         71.06         54.11        35.30 o
 -10   1  11        778.57        723.22        39.10 o
  -9   1  11       1011.38       1017.85        70.75 o
  -8   1  11        311.20        321.94        28.00 o
  -7   1  11        245.44        303.39        42.37 o
  -6   1  11       1168.25       1174.37        80.64 o
  -5   1  11        498.48        502.94        41.96 o
  -4   1  11       1572.13       1653.98        39.42 o
  -3   1  11       1886.39       1908.43        31.91 o
  -2   1  11       1295.62       1295.50        35.30 o
  -1   1  11        731.70        671.61        30.38 o
   0   1  11         47.28         43.71        33.09 o
   1   1  11        867.53        900.35        37.05 o
   2   1  11       1349.90       1364.83        88.30 o
   3   1  11       1092.50       1182.20       107.63 o
   4   1  11        433.04        429.10        83.22 o
   5   1  11         16.22         24.19        40.03 o
   6   1  11         18.25         33.82        43.32 o
 -10   2  11        207.33        105.02        63.48 o
  -9   2  11         99.56        105.90        41.58 o
  -8   2  11        152.09        164.39        40.13 o
  -7   2  11         85.11         83.61        38.65 o
  -6   2  11        720.14        681.64        59.60 o
  -5   2  11       1122.00       1212.31        40.14 o
  -4   2  11       1116.56       1189.36        71.57 o
  -3   2  11        737.68        713.21        31.22 o
  -2   2  11        276.84        265.40        35.12 o
  -1   2  11        463.27        492.54        35.80 o
   0   2  11       1471.82       1585.03        40.41 o
   1   2  11       1291.83       1347.43        91.26 o
   2   2  11        938.56        954.60        95.19 o
   3   2  11        457.73        454.21        51.47 o
   4   2  11        364.38        417.03        46.72 o
   5   2  11        674.65        639.63        56.39 o
   6   2  11        160.86        106.70        47.84 o
  -9   3  11          3.73         -6.76        36.61 o
  -8   3  11         14.71         41.21        43.68 o
  -7   3  11        303.90        302.81        42.36 o
  -6   3  11        261.95        247.58        49.43 o
  -5   3  11        177.11        166.12        39.22 o
  -4   3  11        212.22        229.72        38.64 o
  -3   3  11        275.03        287.88        32.40 o
  -2   3  11        691.37        726.77        40.21 o
  -1   3  11         43.29         48.51        37.52 o
   0   3  11        170.32        190.55        38.52 o
   1   3  11        465.26        467.54        39.58 o
   2   3  11        837.53        804.66        98.89 o
   3   3  11        844.03        876.83        69.29 o
   4   3  11        370.08        330.16        45.82 o
   5   3  11        235.83        228.25        48.38 o
  -8   4  11        133.36         29.32        46.38 o
  -7   4  11         22.10         32.75        36.08 o
  -6   4  11         25.16         42.29        42.50 o
  -5   4  11         62.17         65.38        41.29 o
  -4   4  11          6.95          7.70        40.13 o
  -3   4  11         37.97         55.89        40.23 o
  -2   4  11        103.97         78.39        36.16 o
  -1   4  11         12.05         56.44        43.34 o
   0   4  11        190.38        185.09        40.86 o
   1   4  11        242.29        217.29        42.66 o
   2   4  11         40.06         38.30        42.61 o
   3   4  11         40.87         45.05        46.24 o
  -7   5  11          6.17         -1.40        46.93 o
  -6   5  11         39.92         34.48        45.81 o
  -5   5  11        183.82        164.46        48.22 o
  -4   5  11        520.18        522.17        44.28 o
  -3   5  11         65.81         71.72        52.30 o
  -2   5  11        112.80         75.05        39.95 o
  -1   5  11         62.40         49.69        34.34 o
   0   5  11         52.51         48.18        45.25 o
   1   5  11         34.66          2.53        45.66 o
  -3   6  11        462.62        441.95        68.71 o
  -2 -12  12        227.77        208.63        36.27 o
  -1 -12  12        186.41        179.79        31.06 o
   0 -12  12        105.23         90.45        44.83 o
   1 -12  12        184.03        180.01        58.35 o
   2 -12  12         11.59         10.55        45.28 o
   3 -12  12         11.35         15.83        45.05 o
   4 -12  12         22.04         21.87        45.97 o
  -5 -11  12         19.21         32.98        60.18 o
  -4 -11  12         80.90         65.31        35.23 o
  -3 -11  12         14.86          9.22        29.13 o
  -2 -11  12        183.36        209.27        33.40 o
  -1 -11  12        188.35         98.41        85.50 o
   0 -11  12          0.43         17.62        41.23 o
   1 -11  12          1.27         10.96        33.29 o
   2 -11  12          7.05          9.89        33.92 o
   3 -11  12         33.26         47.30        34.26 o
   4 -11  12        128.16        128.21        37.40 o
   5 -11  12         23.07         45.39        27.86 o
   6 -11  12         88.91         16.57        37.29 o
  -6 -10  12        708.92        614.09        40.24 o
  -5 -10  12        390.01        311.09        30.23 o
  -4 -10  12        116.92        155.73        32.80 o
  -3 -10  12         50.96         48.94        31.89 o
  -2 -10  12         12.95         29.16        27.29 o
  -1 -10  12        109.07        103.80        28.05 o
   0 -10  12         87.53        135.08        27.54 o
   1 -10  12        157.71        200.95        39.74 o
   2 -10  12         32.13         67.07        43.61 o
   3 -10  12          1.00         19.78        24.29 o
   4 -10  12         92.24         64.23        28.71 o
   5 -10  12          9.75         25.05        29.78 o
   6 -10  12         57.62         68.63        34.28 o
   7 -10  12        320.37        184.39        38.57 o
  -7  -9  12        899.73        799.34        76.41 o
  -6  -9  12       1005.30       1041.72        36.35 o
  -5  -9  12        813.82        760.32        59.66 o
  -4  -9  12        943.47        984.27        33.65 o
  -3  -9  12        477.90        469.99        24.79 o
  -2  -9  12        190.45        182.48        30.00 o
  -1  -9  12        684.66        680.95        33.38 o
   0  -9  12       1218.54       1224.58        31.90 o
   1  -9  12        981.68       1132.79        40.83 o
   2  -9  12        572.71        543.21        25.06 o
   3  -9  12         29.12         53.31        30.41 o
   4  -9  12        156.05        146.32        23.46 o
   5  -9  12         77.06         83.83        27.40 o
   6  -9  12        174.08        151.98        29.48 o
   7  -9  12        431.16        340.86        31.61 o
  -8  -8  12        398.07        326.79        59.59 o
  -7  -8  12        947.84        938.77        52.15 o
  -6  -8  12       1478.59       1499.10        69.64 o
  -5  -8  12        794.87        748.88        74.57 o
  -4  -8  12        512.26        569.31        28.42 o
  -3  -8  12        856.65        884.17        30.05 o
  -2  -8  12       1225.72       1219.02        72.48 o
  -1  -8  12       1201.23       1223.10        33.47 o
   0  -8  12       1355.90       1515.35        39.25 o
   1  -8  12       1039.64       1084.85        30.09 o
   2  -8  12       1156.23       1194.10        52.74 o
   3  -8  12        335.38        366.50        28.57 o
   4  -8  12        202.98        197.33        23.32 o
   5  -8  12        395.07        397.40        28.75 o
   6  -8  12        558.12        543.92        68.09 o
   7  -8  12        769.63        695.75       122.73 o
   8  -8  12        258.82        173.58        28.13 o
  -9  -7  12         58.90         33.13        43.62 o
  -8  -7  12         52.40         61.99        30.27 o
  -7  -7  12        402.91        396.99        29.04 o
  -6  -7  12        150.81        172.70        31.83 o
  -5  -7  12        189.78        198.11        26.59 o
  -4  -7  12        300.11        324.89        26.10 o
  -3  -7  12        183.53        174.53        36.00 o
  -2  -7  12        821.39        925.67        36.63 o
  -1  -7  12       1576.64       1613.30        33.88 o
   0  -7  12       1433.95       1487.19        67.15 o
   1  -7  12       1365.53       1469.68        28.59 o
   2  -7  12        242.09        273.00        22.77 o
   3  -7  12        670.78        613.22        24.20 o
   4  -7  12       1015.16       1062.64        46.15 o
   5  -7  12        945.66        911.70        51.96 o
   6  -7  12        572.82        544.56        66.56 o
   7  -7  12        452.48        445.80        74.47 o
   8  -7  12        257.76        289.37        35.15 o
  -9  -6  12         17.07         45.11        26.39 o
  -8  -6  12          3.03          8.17        26.00 o
  -7  -6  12         19.28         24.87        31.21 o
  -6  -6  12          5.81         -1.07        25.34 o
  -5  -6  12        309.23        324.01        25.63 o
  -4  -6  12        137.08        162.91        28.43 o
  -3  -6  12         52.65         57.46        27.80 o
  -2  -6  12        405.41        400.32        28.86 o
  -1  -6  12       1159.31       1262.90        41.18 o
   0  -6  12        520.43        532.81        22.35 o
   1  -6  12        823.68        869.96        26.22 o
   2  -6  12        305.75        328.49        24.87 o
   3  -6  12          0.67         28.72        28.63 o
   4  -6  12        190.89        185.70        28.40 o
   5  -6  12        264.20        268.02        24.17 o
   6  -6  12        742.40        707.80        84.55 o
   7  -6  12        519.52        529.29        62.72 o
   8  -6  12         62.43         36.04        29.91 o
  -9  -5  12        122.64        106.82        26.34 o
  -8  -5  12         27.55         35.05        25.46 o
  -7  -5  12         96.39        109.50        32.17 o
  -6  -5  12        374.92        412.41        32.43 o
  -5  -5  12        309.98        286.65        37.46 o
  -4  -5  12        884.13        932.87        38.00 o
  -3  -5  12        454.16        495.87        35.75 o
  -2  -5  12         45.27         50.62        34.13 o
  -1  -5  12         34.94         55.40        34.37 o
   0  -5  12          0.85          5.97        21.36 o
   1  -5  12        454.30        473.26        25.39 o
   2  -5  12        413.89        454.96        29.49 o
   3  -5  12        112.68        112.17        22.26 o
   4  -5  12        102.67        116.82        25.62 o
   5  -5  12        149.19        178.55        29.74 o
   6  -5  12         45.24         46.92        32.35 o
   7  -5  12          0.41          5.30        31.49 o
   8  -5  12          3.46         29.17        33.91 o
 -10  -4  12        223.39        100.59        37.44 o
  -9  -4  12        195.17        222.34        35.35 o
  -8  -4  12        369.28        396.33        35.56 o
  -7  -4  12        202.27        264.50        37.86 o
  -6  -4  12        776.68        731.92        82.58 o
  -5  -4  12       1584.84       1839.31        35.90 o
  -4  -4  12       1051.76       1105.55        32.76 o
  -3  -4  12       1350.44       1355.89        32.31 o
  -2  -4  12        813.55        882.17        32.58 o
  -1  -4  12       2122.07       2146.05        30.22 o
   0  -4  12       1858.55       1956.35        32.53 o
   1  -4  12        227.06        233.46        25.47 o
   2  -4  12        789.51        810.86        60.53 o
   3  -4  12        230.06        286.10        24.47 o
   4  -4  12        279.22        310.30        27.19 o
   5  -4  12        106.36         99.81        26.12 o
   6  -4  12          6.03         -9.75        35.26 o
   7  -4  12        134.46        128.05        40.96 o
   8  -4  12         34.39         41.24        35.29 o
 -10  -3  12        115.94         90.54        41.78 o
  -9  -3  12        112.82        130.92        33.54 o
  -8  -3  12        223.88        212.84        38.24 o
  -7  -3  12        856.89        887.31        39.46 o
  -6  -3  12        691.64        630.08        96.71 o
  -5  -3  12       1064.43       1140.63        34.01 o
  -4  -3  12       1112.27       1183.20        27.79 o
  -3  -3  12        581.87        665.90        29.39 o
  -2  -3  12        794.44        823.44        66.16 o
  -1  -3  12        460.31        483.28        24.45 o
   0  -3  12       1527.76       1579.84        28.40 o
   1  -3  12       1632.58       1647.03       103.56 o
   2  -3  12       2096.52       2087.11        99.61 o
   3  -3  12        883.34        988.18        38.91 o
   4  -3  12        188.61        218.18        38.31 o
   5  -3  12        240.52        270.96        48.85 o
   6  -3  12        627.60        604.64        60.60 o
   7  -3  12        444.64        397.73        60.78 o
   8  -3  12        351.06        332.06        91.78 o
 -10  -2  12          7.23         33.24        43.56 o
  -9  -2  12         61.53         55.65        32.52 o
  -8  -2  12        149.43        135.74        30.83 o
  -7  -2  12        257.22        250.36        37.01 o
  -6  -2  12        735.39        806.40        38.89 o
  -5  -2  12        349.93        447.48        36.33 o
  -4  -2  12        215.61        256.78        35.01 o
  -3  -2  12          3.39         23.57        34.00 o
  -2  -2  12        100.99        133.97        32.99 o
  -1  -2  12       2212.64       2271.11        65.70 o
   0  -2  12       1009.85       1084.82        31.73 o
   1  -2  12       1148.78       1169.43        51.05 o
   2  -2  12        386.98        382.77        35.54 o
   3  -2  12        451.33        431.31        33.28 o
   4  -2  12        842.61        890.08        55.96 o
   5  -2  12        639.98        684.11        80.27 o
   6  -2  12       1370.60       1347.00       130.83 o
   7  -2  12        546.83        575.42       121.96 o
 -10  -1  12         11.23         18.72        36.37 o
  -9  -1  12         21.28         34.82        28.74 o
  -8  -1  12        231.59        245.26        32.12 o
  -7  -1  12        136.31        184.75        29.71 o
  -6  -1  12         14.53        -18.88        36.70 o
  -5  -1  12          0.09         -3.12        28.60 o
  -4  -1  12          6.35         12.60        28.23 o
  -3  -1  12         71.24         67.81        33.33 o
  -2  -1  12         10.26         56.19        32.50 o
  -1  -1  12        214.50        212.83        29.18 o
   0  -1  12         88.49         99.91        23.76 o
   1  -1  12        271.06        282.17        35.19 o
   2  -1  12        465.38        478.15        31.35 o
   3  -1  12        180.00        169.32        30.60 o
   4  -1  12         41.62         26.30        31.27 o
   5  -1  12        279.91        325.78        33.37 o
   6  -1  12        515.25        509.53        53.98 o
   7  -1  12        608.35        547.94        38.11 o
 -10   0  12         34.94         39.89        31.30 o
  -9   0  12          0.34         50.71        41.92 o
  -8   0  12          7.88          7.09        33.58 o
  -7   0  12         18.60         20.48        38.48 o
  -6   0  12          1.65         30.95        29.62 o
  -5   0  12         78.12         70.77        29.80 o
  -4   0  12        219.86        223.83        30.70 o
  -3   0  12        874.16        873.44        37.41 o
  -2   0  12          2.42          0.48        27.55 o
  -1   0  12         88.13         94.30        29.22 o
   0   0  12        184.39        168.45        28.58 o
   1   0  12         27.28         36.49        27.62 o
   2   0  12        298.09        306.62        31.02 o
   3   0  12         51.72         69.54        38.14 o
   4   0  12         70.87         60.51        39.29 o
   5   0  12        178.84        150.68        41.59 o
   6   0  12        128.27        145.21        44.02 o
  -9   1  12         86.21         67.96        31.34 o
  -8   1  12          0.52         25.77        34.55 o
  -7   1  12          4.50         13.90        39.29 o
  -6   1  12         86.46        114.24        32.08 o
  -5   1  12        407.50        436.45        39.78 o
  -4   1  12        117.00        149.35        30.62 o
  -3   1  12        102.72        113.19        29.96 o
  -2   1  12          0.21         13.01        42.85 o
  -1   1  12         93.53        109.49        26.80 o
   0   1  12        356.03        337.87        40.20 o
   1   1  12        328.42        344.55        37.95 o
   2   1  12        113.23        112.49        29.80 o
   3   1  12        118.13        139.23        32.53 o
   4   1  12         62.58         15.44        38.17 o
   5   1  12         21.86         55.52        34.75 o
  -9   2  12        122.87        153.82        45.25 o
  -8   2  12        122.06        125.35        35.24 o
  -7   2  12         65.95         59.52        34.78 o
  -6   2  12        111.92        129.28        33.23 o
  -5   2  12         18.06         34.08        32.61 o
  -4   2  12        402.12        428.83        43.98 o
  -3   2  12        310.17        290.78        28.17 o
  -2   2  12        172.73        157.82        31.18 o
  -1   2  12          0.63         14.27        30.59 o
   0   2  12          8.14         46.60        37.10 o
   1   2  12        443.30        507.78        39.88 o
   2   2  12        331.23        362.24        40.69 o
   3   2  12        698.35        606.15        51.73 o
   4   2  12        180.30        157.49        31.87 o
  -8   3  12         62.06         46.81        46.40 o
  -7   3  12        184.71        220.53        45.11 o
  -6   3  12        772.42        721.71        45.80 o
  -5   3  12        580.17        566.96        74.81 o
  -4   3  12        356.27        352.73        42.67 o
  -3   3  12          3.81         16.29        41.15 o
  -2   3  12          4.09         20.88        39.98 o
  -1   3  12         85.79         67.72        39.56 o
   0   3  12        431.57        362.25        34.22 o
   1   3  12        484.03        458.02        42.41 o
   2   3  12        331.02        323.99        44.06 o
   3   3  12        202.41        143.09        39.93 o
  -6   4  12        261.62        206.20        47.13 o
  -5   4  12        225.52        233.63        46.42 o
  -4   4  12        146.90        147.55        44.64 o
  -3   4  12        300.61        304.84        45.21 o
  -2   4  12        235.37        136.36        74.12 o
  -1   4  12         64.21         55.41        38.14 o
   0   4  12        182.21        160.31        48.49 o
   1   4  12         35.11         18.27        45.67 o
  -1 -12  13        784.29        563.65        67.84 o
   0 -12  13        316.69        249.18        66.72 o
   1 -12  13        302.29        286.55        68.82 o
   2 -12  13        257.82        163.04        66.95 o
  -4 -11  13         10.41        -12.91        42.57 o
  -3 -11  13        130.16        139.58        31.09 o
  -2 -11  13        144.95        100.69        31.88 o
  -1 -11  13        377.57        408.81        45.47 o
   0 -11  13        135.20        137.41        36.13 o
   1 -11  13         74.84         55.44        31.55 o
   2 -11  13        112.75         81.38        31.02 o
   3 -11  13        276.48        292.97        44.87 o
   4 -11  13        443.89        410.69        41.35 o
  -5 -10  13         98.78        101.75        36.21 o
  -4 -10  13          4.83          8.74        29.44 o
  -3 -10  13          8.27          6.81        28.89 o
  -2 -10  13         70.34        131.93        33.60 o
  -1 -10  13         22.95         43.55        31.87 o
   0 -10  13         69.11         70.85        27.88 o
   1 -10  13         13.99         16.05        29.26 o
   2 -10  13          0.08         15.07        29.90 o
   3 -10  13         52.05         41.15        26.38 o
   4 -10  13         26.79          5.44        27.26 o
   5 -10  13         86.59         71.73        30.69 o
  -6  -9  13        347.31        300.91        28.67 o
  -5  -9  13        310.29        344.59        35.10 o
  -4  -9  13         64.43         58.96        28.49 o
  -3  -9  13        300.13        319.41        34.49 o
  -2  -9  13        210.89        206.99        39.52 o
  -1  -9  13        276.92        314.02        40.51 o
   0  -9  13        849.25        902.28        53.80 o
   1  -9  13        798.33        856.17        71.07 o
   2  -9  13        265.47        242.04        32.55 o
   3  -9  13         10.87          3.61        28.00 o
   4  -9  13          0.03         14.81        25.20 o
   5  -9  13         75.39         65.56        26.45 o
   6  -9  13        150.47         98.47        30.72 o
  -7  -8  13        442.12        328.67        29.24 o
  -6  -8  13        998.15        985.53        33.02 o
  -5  -8  13        284.58        278.84        32.32 o
  -4  -8  13        533.25        531.68        41.75 o
  -3  -8  13        208.08        219.39        39.32 o
  -2  -8  13        567.93        607.83        29.16 o
  -1  -8  13        867.78        793.77       118.77 o
   0  -8  13        492.70        488.34        32.63 o
   1  -8  13        408.90        475.26        33.12 o
   2  -8  13        103.65         99.99        27.09 o
   3  -8  13        453.69        408.45        31.44 o
   4  -8  13        715.93        754.19        96.97 o
   5  -8  13        487.81        494.59        34.20 o
   6  -8  13        441.74        390.91        35.84 o
   7  -8  13        432.39        320.76        37.15 o
  -8  -7  13        408.93        388.08        37.63 o
  -7  -7  13        373.70        354.92        31.35 o
  -6  -7  13        379.28        342.78        60.53 o
  -5  -7  13         41.64          5.34        27.15 o
  -4  -7  13        162.23        175.59        31.16 o
  -3  -7  13        516.01        535.66        32.07 o
  -2  -7  13        264.03        282.46        30.41 o
  -1  -7  13        414.02        394.95        26.71 o
   0  -7  13        716.80        882.45        92.12 o
   1  -7  13        824.02        873.95        31.59 o
   2  -7  13        459.57        472.01        27.18 o
   3  -7  13        212.64        182.79        31.36 o
   4  -7  13        695.86        646.68        28.51 o
   5  -7  13       1413.79       1398.71       123.65 o
   6  -7  13        939.48        826.94       111.87 o
   7  -7  13        909.03        765.54       127.92 o
  -8  -6  13         55.21         31.73        34.69 o
  -7  -6  13        312.80        325.39        40.11 o
  -6  -6  13         28.64         52.31        27.66 o
  -5  -6  13         13.64          4.70        31.23 o
  -4  -6  13          1.82          2.16        37.52 o
  -3  -6  13        171.18        206.06        57.31 o
  -2  -6  13       1422.52       1534.42        75.31 o
  -1  -6  13       1198.08       1304.56        39.73 o
   0  -6  13        970.22       1030.73        26.23 o
   1  -6  13         20.67         22.97        25.59 o
   2  -6  13         31.02         60.58        25.82 o
   3  -6  13        272.55        308.57        27.34 o
   4  -6  13        615.93        625.48        27.98 o
   5  -6  13        589.02        587.61        64.25 o
   6  -6  13        338.85        314.46        50.38 o
   7  -6  13        450.38        399.45        65.72 o
  -9  -5  13        135.17        126.32        38.39 o
  -8  -5  13         99.64         84.46        30.80 o
  -7  -5  13         90.48         36.84        39.83 o
  -6  -5  13          4.30         21.86        37.69 o
  -5  -5  13         16.64         48.20        30.17 o
  -4  -5  13        100.86         95.61        30.40 o
  -3  -5  13        192.39        213.60        30.19 o
  -2  -5  13         94.12         93.87        36.12 o
  -1  -5  13         31.83         60.19        35.53 o
   0  -5  13         82.56         88.97        25.04 o
   1  -5  13         95.74         91.17        25.93 o
   2  -5  13         12.71         30.07        28.85 o
   3  -5  13         30.20         32.95        25.58 o
   4  -5  13        106.43        101.63        30.12 o
   5  -5  13         77.18        124.71        32.43 o
   6  -5  13        194.78        173.35        29.17 o
   7  -5  13         24.15         14.57        37.46 o
  -9  -4  13          3.87          1.83        35.17 o
  -8  -4  13          0.78         34.71        40.54 o
  -7  -4  13         16.29         35.31        32.11 o
  -6  -4  13          5.26          1.36        30.80 o
  -5  -4  13         73.51         66.40        30.16 o
  -4  -4  13        206.55        229.16        25.89 o
  -3  -4  13         10.89         32.00        27.91 o
  -2  -4  13          2.45          0.52        23.83 o
  -1  -4  13         73.70         88.69        34.62 o
   0  -4  13        209.47        210.56        22.43 o
   1  -4  13        362.52        390.16        26.00 o
   2  -4  13        160.15        191.23        29.41 o
   3  -4  13          0.19         32.48        29.19 o
   4  -4  13        118.78        105.63        26.10 o
   5  -4  13          1.13         23.86        31.95 o
   6  -4  13          8.08         48.77        41.59 o
   7  -4  13         51.22         54.14        45.09 o
  -9  -3  13         17.98          0.69        44.09 o
  -8  -3  13         32.43         54.37        39.84 o
  -7  -3  13        410.94        397.29        40.31 o
  -6  -3  13        644.49        666.55        39.58 o
  -5  -3  13        249.97        284.02        30.68 o
  -4  -3  13          0.17         15.74        28.19 o
  -3  -3  13         18.32          8.98        35.56 o
  -2  -3  13        115.24        121.04        24.40 o
  -1  -3  13        520.79        555.42        31.62 o
   0  -3  13        299.20        314.94        25.32 o
   1  -3  13        166.80        202.17        26.41 o
   2  -3  13        168.14        204.31        25.31 o
   3  -3  13          5.97         36.05        29.19 o
   4  -3  13         32.78         69.80        44.15 o
   5  -3  13         16.08         39.05        32.95 o
   6  -3  13        146.31        147.97        35.62 o
  -9  -2  13        127.29         97.96        35.31 o
  -8  -2  13        408.54        385.59        31.07 o
  -7  -2  13        506.91        521.18        29.71 o
  -6  -2  13        481.01        469.82        32.77 o
  -5  -2  13       1026.36       1061.29        40.01 o
  -4  -2  13        479.42        484.79        26.81 o
  -3  -2  13        482.08        497.93        30.17 o
  -2  -2  13         10.71         11.26        35.91 o
  -1  -2  13        162.52        178.38        23.37 o
   0  -2  13        469.93        473.58        23.84 o
   1  -2  13        494.96        517.25        28.39 o
   2  -2  13        533.53        528.17        32.00 o
   3  -2  13         20.38         34.86        27.82 o
   4  -2  13         75.30         93.27        39.51 o
   5  -2  13         84.44        103.54        33.98 o
   6  -2  13        274.67        245.66        44.12 o
  -9  -1  13        231.01        205.12        36.89 o
  -8  -1  13        592.91        549.34        36.70 o
  -7  -1  13        965.09       1048.53        46.15 o
  -6  -1  13       1026.68       1026.64        31.54 o
  -5  -1  13        671.72        711.17        48.51 o
  -4  -1  13        143.85        147.91        31.55 o
  -3  -1  13        125.95        128.62        28.84 o
  -2  -1  13        524.50        569.54        31.10 o
  -1  -1  13        816.95        823.31        33.53 o
   0  -1  13        703.01        752.24        39.92 o
   1  -1  13        456.32        409.00        84.38 o
   2  -1  13         76.94         80.46        37.82 o
   3  -1  13        125.81        126.43        39.32 o
   4  -1  13         45.03         61.79        40.54 o
   5  -1  13        246.22        192.96        88.60 o
  -9   0  13        422.14        345.45        62.89 o
  -8   0  13        623.74        626.03        46.41 o
  -7   0  13        178.05        180.62        35.46 o
  -6   0  13         87.52        105.76        39.27 o
  -5   0  13         14.82         28.13        38.03 o
  -4   0  13        461.17        458.38        32.62 o
  -3   0  13        451.36        477.28        37.56 o
  -2   0  13        418.73        394.59        64.90 o
  -1   0  13        418.80        418.25        41.51 o
   0   0  13        117.74        134.97        28.08 o
   1   0  13        317.14        356.57        61.70 o
   2   0  13         61.45         76.28        39.41 o
   3   0  13        191.87        185.00        40.72 o
   4   0  13        105.68        108.46        43.14 o
   5   0  13        117.31        112.38        45.15 o
  -8   1  13         32.60          7.82        35.22 o
  -7   1  13         37.75         40.68        33.75 o
  -6   1  13         50.78         45.82        32.44 o
  -5   1  13          3.00         33.49        32.66 o
  -4   1  13          0.05         47.43        38.59 o
  -3   1  13         34.50         54.94        38.44 o
  -2   1  13        146.71        132.79        37.86 o
  -1   1  13        204.91        164.50        29.91 o
   0   1  13        236.46        254.09        39.73 o
   1   1  13          6.04          8.73        38.68 o
   2   1  13         66.75         73.63        33.98 o
   3   1  13         66.48        111.01        42.34 o
   4   1  13        189.69        147.01        38.83 o
  -7   2  13         35.42         33.52        36.33 o
  -6   2  13        397.61        370.04        50.05 o
  -5   2  13        219.23        217.26        43.28 o
  -4   2  13         14.68         21.32        33.72 o
  -3   2  13         17.45         36.37        33.91 o
  -2   2  13        113.97        103.90        33.34 o
  -1   2  13          0.66          6.11        37.87 o
   0   2  13          0.86         11.88        40.68 o
   1   2  13         98.85         92.91        42.06 o
   2   2  13          9.83          9.84        43.26 o
  -6   3  13        410.43        336.15        48.93 o
  -5   3  13        366.54        390.77        47.99 o
  -4   3  13        258.31        258.48        47.05 o
  -3   3  13        128.50         98.83        45.75 o
  -2   3  13        167.91        132.94        45.47 o
  -1   3  13         43.24         35.35        40.29 o
   0   3  13        215.80        219.43        44.76 o
  -2 -11  14        260.44        199.95        65.57 o
  -1 -11  14        326.09        284.21        38.74 o
   0 -11  14        112.15         70.52        32.53 o
   1 -11  14        303.78        290.02        61.32 o
   2 -11  14        229.22        187.69        38.89 o
  -4 -10  14        279.55        175.09        91.71 o
  -3 -10  14        383.40        294.10        71.78 o
  -2 -10  14        296.74        264.81        41.77 o
  -1 -10  14        176.87        184.60        43.79 o
   0 -10  14         23.21          4.74        34.78 o
   1 -10  14          3.33          2.03        42.61 o
   2 -10  14         96.33         97.15        36.38 o
   3 -10  14        379.21        379.34        46.13 o
   4 -10  14        259.33        217.38        29.49 o
  -5  -9  14         41.56         44.26        28.28 o
  -4  -9  14        286.72        321.40        45.04 o
  -3  -9  14         90.64        122.54        34.15 o
  -2  -9  14         22.35          7.44        34.43 o
  -1  -9  14        103.33        104.09        34.61 o
   0  -9  14         49.00         91.99        34.36 o
   1  -9  14         65.38         62.14        41.28 o
   2  -9  14          2.18          1.23        29.52 o
   3  -9  14         57.95         68.22        26.29 o
   4  -9  14         89.47         39.26        24.52 o
   5  -9  14        207.84        156.89        32.76 o
  -6  -8  14        207.85        177.11        28.45 o
  -5  -8  14         76.16         70.91        36.72 o
  -4  -8  14         15.06         38.87        34.11 o
  -3  -8  14         13.97         50.43        40.68 o
  -2  -8  14         67.82         33.86        33.08 o
  -1  -8  14         27.54         31.73        33.18 o
   0  -8  14         79.19         79.47        33.13 o
   1  -8  14        103.21        173.26        40.83 o
   2  -8  14          6.85         20.86        28.27 o
   3  -8  14         59.79         73.47        29.56 o
   4  -8  14          0.04         11.16        33.29 o
   5  -8  14         25.14        -15.84        30.84 o
  -7  -7  14        561.60        432.31        69.15 o
  -6  -7  14        597.56        505.33        80.35 o
  -5  -7  14         91.28        101.11        42.10 o
  -4  -7  14         74.51         70.14        29.05 o
  -3  -7  14        127.84        110.46        28.00 o
  -2  -7  14        553.74        631.22        39.60 o
  -1  -7  14         89.90        106.14        31.47 o
   0  -7  14         16.99         51.89        31.30 o
   1  -7  14          3.72         -6.26        23.93 o
   2  -7  14         39.49         74.11        27.60 o
   3  -7  14        370.87        396.57        33.40 o
   4  -7  14        135.81        133.27        28.91 o
   5  -7  14        253.46        226.98        40.37 o
   6  -7  14        109.62        105.02        31.71 o
  -7  -6  14        565.30        569.82        44.66 o
  -6  -6  14        388.91        407.14        35.20 o
  -5  -6  14        313.69        312.78        40.42 o
  -4  -6  14        930.69        907.83        50.65 o
  -3  -6  14        520.03        591.53        33.59 o
  -2  -6  14        899.59        971.02        48.09 o
  -1  -6  14        633.77        530.43        70.88 o
   0  -6  14        649.60        633.72        33.53 o
   1  -6  14        365.48        372.92        24.96 o
   2  -6  14         43.26         46.91        26.76 o
   3  -6  14        165.63        156.97        28.19 o
   4  -6  14        473.93        425.15        59.89 o
   5  -6  14        421.05        364.03        27.55 o
   6  -6  14        322.79        262.96        33.12 o
  -8  -5  14        437.18        399.99        32.63 o
  -7  -5  14        717.74        668.36        73.52 o
  -6  -5  14        382.75        328.43        58.80 o
  -5  -5  14        176.82        155.84        33.01 o
  -4  -5  14         99.23         75.81        31.32 o
  -3  -5  14       1299.57       1343.17        45.74 o
  -2  -5  14       1818.29       1879.25        60.74 o
  -1  -5  14       1169.95       1293.00        40.12 o
   0  -5  14        414.56        473.50        42.03 o
   1  -5  14         67.67         86.81        31.19 o
   2  -5  14        404.33        372.77        25.27 o
   3  -5  14        247.92        275.54        28.37 o
   4  -5  14        577.34        556.83        51.41 o
   5  -5  14        368.22        366.15        34.96 o
   6  -5  14        202.08        116.33        26.49 o
  -8  -4  14          1.85          9.57        30.69 o
  -7  -4  14          0.06         18.19        34.62 o
  -6  -4  14          0.56         20.67        28.58 o
  -5  -4  14        440.13        431.29        40.05 o
  -4  -4  14        324.61        361.63        39.30 o
  -3  -4  14        572.73        611.04        28.91 o
  -2  -4  14        369.09        385.07        31.43 o
  -1  -4  14        247.64        224.88        27.36 o
   0  -4  14        458.42        461.37        34.02 o
   1  -4  14        213.78        234.25        31.31 o
   2  -4  14        153.28        150.29        26.05 o
   3  -4  14        379.31        387.86        50.39 o
   4  -4  14        305.01        274.95        39.72 o
   5  -4  14        307.78        324.58        48.34 o
   6  -4  14         77.06         45.81        46.63 o
  -8  -3  14        128.52        104.45        36.45 o
  -7  -3  14        112.48        111.78        29.96 o
  -6  -3  14          6.54        -25.21        34.42 o
  -5  -3  14         68.01         93.99        31.94 o
  -4  -3  14          0.23         37.74        37.26 o
  -3  -3  14         97.08        108.44        31.10 o
  -2  -3  14         71.52         97.63        31.02 o
  -1  -3  14          4.53        -18.33        26.46 o
   0  -3  14         47.95         57.53        30.50 o
   1  -3  14         74.03         77.75        26.78 o
   2  -3  14         76.34         94.83        31.90 o
   3  -3  14        149.66        138.72        28.27 o
   4  -3  14        167.95        152.66        30.67 o
   5  -3  14         69.30         86.74        36.24 o
  -8  -2  14        337.45        276.71        38.62 o
  -7  -2  14       1424.43       1326.35        78.41 o
  -6  -2  14        577.49        534.01        35.87 o
  -5  -2  14        354.47        367.31        40.75 o
  -4  -2  14        117.61        164.05        39.55 o
  -3  -2  14         90.78         80.69        38.05 o
  -2  -2  14        430.98        447.84        52.21 o
  -1  -2  14        461.84        410.54        26.56 o
   0  -2  14        306.95        311.75        27.78 o
   1  -2  14        116.03        145.13        27.37 o
   2  -2  14          8.10         14.74        31.75 o
   3  -2  14          3.45         21.26        41.57 o
   4  -2  14          0.11         20.13        34.10 o
   5  -2  14         36.16         47.56        32.33 o
  -8  -1  14        745.27        617.20        39.20 o
  -7  -1  14        655.80        620.76        75.25 o
  -6  -1  14        684.70        656.83        47.18 o
  -5  -1  14        719.98        796.31        48.01 o
  -4  -1  14        616.70        609.92        39.42 o
  -3  -1  14        490.36        511.65        39.45 o
  -2  -1  14        709.03        731.66        51.90 o
  -1  -1  14       1484.20       1496.44       196.63 o
   0  -1  14        901.61        906.48        76.56 o
   1  -1  14        378.86        364.56        29.43 o
   2  -1  14        181.25        209.27        41.08 o
   3  -1  14         89.02         64.80        29.55 o
   4  -1  14        164.41        128.17        44.74 o
  -7   0  14        475.54        447.35        53.53 o
  -6   0  14        314.56        271.83        39.20 o
  -5   0  14        275.66        260.19        42.29 o
  -4   0  14        178.76        218.36        34.29 o
  -3   0  14        361.46        370.76        34.94 o
  -2   0  14        654.80        657.67        41.73 o
  -1   0  14       1010.74        868.14       259.16 o
   0   0  14       1101.00       1004.67       138.90 o
   1   0  14        507.60        449.98        66.20 o
   2   0  14        184.04        175.03        43.14 o
   3   0  14        140.45         86.72        44.33 o
  -6   1  14          0.09        -15.21        45.64 o
  -5   1  14         23.97         29.39        44.32 o
  -4   1  14         46.61         40.17        43.31 o
  -3   1  14         90.53        103.39        35.53 o
  -2   1  14        277.27        225.07        31.27 o
  -1   1  14        296.99        241.55        30.41 o
   0   1  14        200.97        105.96        38.62 o
   1   1  14        161.04        133.63        43.28 o
  -4   2  14          0.38         -5.46        38.45 o
  -3   2  14          0.88         40.53        45.78 o
  -2   2  14          5.86          3.30        45.10 o
  -1   2  14          6.89         24.13        44.69 o
  -2 -10  15        489.17        431.77        66.95 o
  -1 -10  15        551.73        345.04        84.39 o
   0 -10  15        561.16        461.61        34.38 o
   1 -10  15        558.41        524.84        59.48 o
   2 -10  15        442.30        367.07        70.88 o
  -4  -9  15        769.34        424.04        51.43 o
  -3  -9  15        408.11        391.88        39.02 o
  -2  -9  15        240.94        194.76        45.71 o
  -1  -9  15         32.35         69.15        45.30 o
   0  -9  15          2.70          2.47        31.10 o
   1  -9  15        347.31        350.75        44.39 o
   2  -9  15        580.11        583.81        38.11 o
   3  -9  15       1089.76        790.78        88.57 o
  -5  -8  15         61.47         65.57        62.71 o
  -4  -8  15        148.66        144.92        44.68 o
  -3  -8  15          7.34         13.86        36.44 o
  -2  -8  15          2.51         -8.27        49.07 o
  -1  -8  15          1.37         33.30        35.33 o
   0  -8  15         47.42         62.41        34.81 o
   1  -8  15         26.82         29.01        30.76 o
   2  -8  15        432.27        457.88        53.90 o
   3  -8  15        383.87        294.35        61.52 o
   4  -8  15        318.11        215.48        45.52 o
  -6  -7  15        272.87        237.44        45.56 o
  -5  -7  15        103.97         87.04        31.73 o
  -4  -7  15         95.91        135.20        43.13 o
  -3  -7  15         56.30         78.41        42.01 o
  -2  -7  15         69.44         55.07        40.99 o
  -1  -7  15        273.46        282.75        33.50 o
   0  -7  15         51.80         57.38        33.36 o
   1  -7  15         44.34         65.68        33.60 o
   2  -7  15         52.54         56.79        34.16 o
   3  -7  15         29.49         54.51        26.81 o
   4  -7  15         14.76         -3.71        30.93 o
  -6  -6  15        343.70        320.68        44.98 o
  -5  -6  15         89.41         98.81        42.91 o
  -4  -6  15        402.76        397.61        43.35 o
  -3  -6  15        805.14        859.78        42.65 o
  -2  -6  15       1119.43       1235.96        89.73 o
  -1  -6  15        265.90        255.39        29.49 o
   0  -6  15        322.25        341.38        49.36 o
   1  -6  15        216.14        213.66        25.82 o
   2  -6  15        224.10        261.73        29.80 o
   3  -6  15        145.86        102.84        26.89 o
   4  -6  15        312.97        228.05        41.79 o
  -7  -5  15        265.25        194.74        66.10 o
  -6  -5  15        177.93        155.08        35.89 o
  -5  -5  15        315.05        300.15        35.68 o
  -4  -5  15        356.06        380.23        65.19 o
  -3  -5  15        450.84        504.62        34.65 o
  -2  -5  15        994.41        929.82        56.98 o
  -1  -5  15        574.53        591.19        41.73 o
   0  -5  15        552.86        507.13        33.61 o
   1  -5  15        419.43        475.72        39.49 o
   2  -5  15        304.29        258.43        33.94 o
   3  -5  15        854.14        790.08        95.84 o
   4  -5  15        729.52        641.16        71.72 o
  -7  -4  15        141.51        105.13        63.76 o
  -6  -4  15          4.19          7.26        34.86 o
  -5  -4  15         61.00         77.48        29.30 o
  -4  -4  15        201.70        144.04        40.63 o
  -3  -4  15        830.41        847.45        50.80 o
  -2  -4  15        566.61        561.95        36.14 o
  -1  -4  15        230.95        263.25        40.22 o
   0  -4  15        185.68        157.59        30.63 o
   1  -4  15        362.56        351.75        34.06 o
   2  -4  15        199.55        177.19        42.61 o
   3  -4  15        463.92        380.98        31.08 o
   4  -4  15        756.48        689.83        77.83 o
  -7  -3  15         34.73         12.66        45.48 o
  -6  -3  15         19.53         54.43        44.01 o
  -5  -3  15        108.44         88.67        71.22 o
  -4  -3  15         69.68         51.80        34.16 o
  -3  -3  15        196.90        215.90        39.64 o
  -2  -3  15        130.98        116.54        33.29 o
  -1  -3  15         24.94         48.84        28.82 o
   0  -3  15         33.46         31.32        30.46 o
   1  -3  15         12.02          2.71        26.50 o
   2  -3  15        183.25        181.41        30.16 o
   3  -3  15        392.50        355.29        45.32 o
  -6  -2  15         34.93         37.42        60.72 o
  -5  -2  15          7.64         -2.55        35.16 o
  -4  -2  15          0.18        -23.52        41.85 o
  -3  -2  15          2.41         13.46        32.93 o
  -2  -2  15         24.54         47.08        40.33 o
  -1  -2  15         97.45        103.39        34.01 o
   0  -2  15         23.85         31.60        28.32 o
   1  -2  15          0.86         -0.32        25.78 o
   2  -2  15          4.63          5.43        29.98 o
   3  -2  15         19.35         47.68        35.69 o
  -6  -1  15         36.28         47.06        37.48 o
  -5  -1  15         45.39          0.60        36.18 o
  -4  -1  15         99.62        124.53        43.17 o
  -3  -1  15         82.74         51.43        30.10 o
  -2  -1  15        237.53        200.15        30.35 o
  -1  -1  15        269.27        257.39        37.71 o
   0  -1  15        298.47        204.87        53.60 o
   1  -1  15         83.33         55.56        35.56 o
   2  -1  15         16.31          5.26        63.83 o
  -4   0  15         74.82         78.35        37.46 o
  -3   0  15        160.85        106.20        36.23 o
  -2   0  15        769.27        759.37       120.75 o
  -1   0  15        281.94        316.15        44.60 o
   0   0  15         66.66         35.39        33.67 o
  -2  -8  16         36.04         69.51        47.72 o
  -1  -8  16          9.69         -7.82        36.01 o
   0  -8  16        121.21         58.58        37.53 o
   1  -8  16        212.43        143.16        65.87 o
  -4  -7  16         11.15         -7.94        63.76 o
  -3  -7  16         49.51         13.89        37.07 o
  -2  -7  16          0.53         32.40        36.80 o
  -1  -7  16         17.47         29.53        35.39 o
   0  -7  16         26.43         70.71        43.56 o
   1  -7  16         48.62         57.86        44.18 o
   2  -7  16        146.43        117.43        44.95 o
  -4  -6  16         27.30         22.47        31.95 o
  -3  -6  16         62.92         51.67        30.80 o
  -2  -6  16        267.94        292.41        35.79 o
  -1  -6  16         22.77         41.71        36.69 o
   0  -6  16          1.16          5.32        30.53 o
   1  -6  16          6.79         19.17        31.05 o
   2  -6  16         15.58         12.82        31.35 o
  -5  -5  16          0.32         49.57        65.49 o
  -4  -5  16        177.96        192.08        45.60 o
  -3  -5  16         83.44         93.14        36.79 o
  -2  -5  16        158.31        168.12        43.82 o
  -1  -5  16        102.09         84.23        37.08 o
   0  -5  16         33.41         46.76        43.69 o
   1  -5  16        107.04        123.41        36.40 o
   2  -5  16          8.87          3.67        28.78 o
  -5  -4  16        202.51        226.87        64.06 o
  -4  -4  16         87.08         82.98        36.71 o
  -3  -4  16        423.22        416.33        33.17 o
  -2  -4  16        210.69        223.26        43.80 o
  -1  -4  16         59.26         59.59        30.58 o
   0  -4  16          8.01         -2.88        32.21 o
   1  -4  16         48.50         23.09        31.90 o
  -4  -3  16        550.33        463.08        46.70 o
  -3  -3  16        205.07        180.22        44.36 o
  -2  -3  16        274.77        210.98        31.60 o
  -1  -3  16         27.64         33.28        43.62 o
   0  -3  16        220.83        193.00        48.87 o
   1  -3  16        155.25        114.80        64.06 o
  -3  -2  16        400.96        347.55        38.88 o
  -2  -2  16        449.89        448.93        67.41 o
  -1  -2  16         31.72         26.80        37.34 o
                                                
